# Supplementary material for: Intrinsically flexible multimode reconfigurable transistors for polymorphic circuits and neuromorphic devices
Source: Nat Commun. 2025 Dec 9;17:333. doi: 10.1038/s41467-025-67041-8 (PMC12789138; doi:10.1038/s41467-025-67041-8)
Supplement: Supplementary file 3 — Source Data [file 41467_2025_67041_MOESM3_ESM.xlsx]

## Sheet: Figure2
Figure2b																			Figure2c
Vtg -0.5V		Vtg 0V		Vtg 0.5V		Vtg 1.0V		Vtg 1.5V		Vtg 2.0V		Vtg 2.5V		Vtg 3.0V		Vtg 3.5V			Vbg -1.5V		Vbg -1.0V		Vbg -0.5V		Vbg 0V		Vbg 0.5V		Vbg 1.0V		Vbg 1.5V		Vbg 2.0V		Vbg 2.5V		Vbg 3.0V		Vbg 3.5V		Vbg 4.0V
Vbgs	Ids	Vbgs	Ids	Vbgs	Ids	Vbgs	Ids	Vbgs	Ids	Vbgs	Ids	Vbgs	Ids	Vbgs	Ids	Vbgs	Ids		Vtgs	Ids	Vtgs	Ids	Vtgs	Ids	Vtgs	Ids	Vtgs	Ids	Vtgs	Ids	Vtgs	Ids	Vtgs	Ids	Vtgs	Ids	Vtgs	Ids	Vtgs	Ids	Vtgs	Ids
-3	2.16197e-07	-3	1.88667e-07	-3	1.56858e-07	-3	1.24863e-07	-3	1.06815e-07	-3	7.01338e-08	-3	3.71329e-08	-3	1.14144e-08	-3.02	2.71975e-09		3.04	1.6166e-10	3.04	6.12586e-10	3.04	1.66074e-09	3.04	2.91687e-09	3.04	4.46989e-09	3.04	6.01114e-09	3.04	8.745e-09	3.04	1.15856e-08	3.04	1.46811e-08	3.04	1.72209e-08	3.04	2.20258e-08	3.04	2.85449e-08
-2.94	2.34812e-07	-2.94	1.9344e-07	-2.94	1.59644e-07	-2.94	1.39974e-07	-2.94	1.11078e-07	-2.94	7.33917e-08	-2.94	3.53174e-08	-2.94	9.3082e-09	-2.95	1.76742e-09		2.96	1.38868e-10	2.96	5.45565e-10	2.96	1.53698e-09	2.96	2.73917e-09	2.96	4.24443e-09	2.96	5.7741e-09	2.96	8.453e-09	2.96	1.12677e-08	2.96	1.43404e-08	2.96	1.69328e-08	2.96	2.16658e-08	2.96	2.83483e-08
-2.88	2.39278e-07	-2.88	1.91208e-07	-2.88	1.7432e-07	-2.88	1.43443e-07	-2.88	1.1109e-07	-2.88	7.22801e-08	-2.88	3.37059e-08	-2.88	7.73857e-09	-2.88	1.06632e-09		2.88	1.16372e-10	2.88	4.79429e-10	2.88	1.40835e-09	2.88	2.55514e-09	2.88	4.0113e-09	2.88	5.49388e-09	2.88	8.1408e-09	2.88	1.09691e-08	2.88	1.40062e-08	2.88	1.6604e-08	2.88	2.13981e-08	2.88	2.8067e-08
-2.82	2.42223e-07	-2.82	2.18437e-07	-2.82	1.79219e-07	-2.82	1.42148e-07	-2.82	1.16211e-07	-2.82	7.08145e-08	-2.82	3.17036e-08	-2.82	6.40706e-09	-2.81	6.07916e-10		2.8	9.7112e-11	2.8	4.17802e-10	2.8	1.27447e-09	2.8	2.36998e-09	2.8	3.75512e-09	2.8	5.24455e-09	2.8	7.8478e-09	2.8	1.06062e-08	2.8	1.36706e-08	2.8	1.63306e-08	2.8	2.10819e-08	2.8	2.78469e-08
-2.76	2.47105e-07	-2.76	2.05913e-07	-2.76	1.77279e-07	-2.76	1.45258e-07	-2.76	1.14053e-07	-2.76	7.01215e-08	-2.76	2.96596e-08	-2.76	5.13844e-09	-2.74	3.22404e-10		2.72	7.9952e-11	2.72	3.58082e-10	2.72	1.14378e-09	2.72	2.17407e-09	2.72	3.52249e-09	2.72	4.95526e-09	2.72	7.57854e-09	2.72	1.02636e-08	2.72	1.33124e-08	2.72	1.59695e-08	2.72	2.07547e-08	2.72	2.75227e-08
-2.7	2.49229e-07	-2.7	1.97707e-07	-2.7	1.73564e-07	-2.7	1.50814e-07	-2.7	1.08813e-07	-2.7	7.10083e-08	-2.7	2.77252e-08	-2.7	3.9921e-09	-2.67	1.63673e-10		2.64	6.4265e-11	2.64	3.04235e-10	2.64	1.01913e-09	2.64	1.99236e-09	2.64	3.27271e-09	2.64	4.67794e-09	2.64	7.21377e-09	2.64	9.9095e-09	2.64	1.29231e-08	2.64	1.56159e-08	2.64	2.04298e-08	2.64	2.72308e-08
-2.64	2.49438e-07	-2.64	1.99777e-07	-2.64	1.85175e-07	-2.64	1.51573e-07	-2.64	1.18346e-07	-2.64	6.85001e-08	-2.64	2.54733e-08	-2.64	2.99725e-09	-2.6	8.18927e-11		2.56	5.1247e-11	2.56	2.54293e-10	2.56	9.0287e-10	2.56	1.80244e-09	2.56	3.01182e-09	2.56	4.4031e-09	2.56	6.87557e-09	2.56	9.5358e-09	2.56	1.25363e-08	2.56	1.52237e-08	2.56	2.00372e-08	2.56	2.69262e-08
-2.58	2.46852e-07	-2.58	2.02887e-07	-2.58	1.80722e-07	-2.58	1.45537e-07	-2.58	1.18056e-07	-2.58	6.53861e-08	-2.58	2.31094e-08	-2.58	2.14786e-09	-2.53	4.16215e-11		2.48	4.0437e-11	2.48	2.08203e-10	2.48	7.98811e-10	2.48	1.62351e-09	2.48	2.7757e-09	2.48	4.11725e-09	2.48	6.50754e-09	2.48	9.1622e-09	2.48	1.20941e-08	2.48	1.48258e-08	2.48	1.97099e-08	2.48	2.65526e-08
-2.52	2.51628e-07	-2.52	1.99114e-07	-2.52	1.76086e-07	-2.52	1.52572e-07	-2.52	1.09322e-07	-2.52	6.3383e-08	-2.52	2.0703e-08	-2.52	1.46806e-09	-2.46	2.29953e-11		2.4	3.2281e-11	2.4	1.69038e-10	2.4	6.86048e-10	2.4	1.44258e-09	2.4	2.53061e-09	2.4	3.81879e-09	2.4	6.14526e-09	2.4	8.7848e-09	2.4	1.16624e-08	2.4	1.43913e-08	2.4	1.93213e-08	2.4	2.61609e-08
-2.46	2.52938e-07	-2.46	1.98532e-07	-2.46	1.82739e-07	-2.46	1.50849e-07	-2.46	1.13571e-07	-2.46	6.13149e-08	-2.46	1.839e-08	-2.46	9.4387e-10	-2.39	1.43902e-11		2.32	2.5387e-11	2.32	1.34083e-10	2.32	5.82526e-10	2.32	1.27285e-09	2.32	2.2981e-09	2.32	3.52879e-09	2.32	5.75427e-09	2.32	8.5272e-09	2.32	1.12652e-08	2.32	1.39834e-08	2.32	1.88872e-08	2.32	2.5727e-08
-2.4	2.51835e-07	-2.4	2.19456e-07	-2.4	1.86391e-07	-2.4	1.46624e-07	-2.4	1.11697e-07	-2.4	5.84253e-08	-2.4	1.57829e-08	-2.4	5.7344e-10	-2.32	1.08051e-11		2.24	1.9972e-11	2.24	1.05596e-10	2.24	4.8781e-10	2.24	1.1124e-09	2.24	2.05867e-09	2.24	3.24944e-09	2.24	5.38081e-09	2.24	8.129e-09	2.24	1.0768e-08	2.24	1.35544e-08	2.24	1.8458e-08	2.24	2.54922e-08
-2.34	2.4844e-07	-2.34	2.05077e-07	-2.34	1.8175e-07	-2.34	1.40307e-07	-2.34	1.09666e-07	-2.34	5.45187e-08	-2.34	1.32996e-08	-2.34	3.36691e-10	-2.25	9.78436e-12		2.16	1.6392e-11	2.16	8.2307e-11	2.16	4.0251e-10	2.16	9.637e-10	2.16	1.83478e-09	2.16	2.9527e-09	2.16	5.01897e-09	2.16	7.6705e-09	2.16	1.03118e-08	2.16	1.3092e-08	2.16	1.79813e-08	2.16	2.49643e-08
-2.28	2.54137e-07	-2.28	1.98142e-07	-2.28	1.68804e-07	-2.28	1.48272e-07	-2.28	1.05668e-07	-2.28	5.21557e-08	-2.28	1.09513e-08	-2.28	1.88692e-10	-2.18	1.02535e-11		2.08	1.3582e-11	2.08	6.339e-11	2.08	3.28325e-10	2.08	8.2009e-10	2.08	1.62136e-09	2.08	2.67294e-09	2.08	4.64375e-09	2.08	7.2677e-09	2.08	9.861e-09	2.08	1.26376e-08	2.08	1.74809e-08	2.08	2.43781e-08
-2.22	2.51402e-07	-2.22	2.06421e-07	-2.22	1.82645e-07	-2.22	1.46539e-07	-2.22	1.06051e-07	-2.22	4.79404e-08	-2.22	8.7403e-09	-2.22	1.03968e-10	-2.11	1.20862e-11		2	1.1626e-11	2	4.8389e-11	2	2.63835e-10	2	6.92165e-10	2	1.40677e-09	2	2.39676e-09	2	4.28328e-09	2	6.79363e-09	2	9.4053e-09	2	1.21419e-08	2	1.69633e-08	2	2.3935e-08
-2.16	2.50365e-07	-2.16	2.10349e-07	-2.16	1.83491e-07	-2.16	1.38418e-07	-2.16	9.9171e-08	-2.16	4.37885e-08	-2.16	6.68608e-09	-2.16	5.6229e-11	-2.04	1.58091e-11		1.92	1.0697e-11	1.92	3.6666e-11	1.92	2.06646e-10	1.92	5.71501e-10	1.92	1.21717e-09	1.92	2.13234e-09	1.92	3.91237e-09	1.92	6.33935e-09	1.92	8.9166e-09	1.92	1.16442e-08	1.92	1.64839e-08	1.92	2.34964e-08
-2.1	2.47563e-07	-2.1	2.01975e-07	-2.1	1.75204e-07	-2.1	1.40648e-07	-2.1	9.54357e-08	-2.1	4.04372e-08	-2.1	4.93686e-09	-2.1	3.0532e-11	-1.97	2.22615e-11		1.84	1.1072e-11	1.84	2.7768e-11	1.84	1.60052e-10	1.84	4.61682e-10	1.84	1.0303e-09	1.84	1.87411e-09	1.84	3.5504e-09	1.84	5.87107e-09	1.84	8.4551e-09	1.84	1.11326e-08	1.84	1.59843e-08	1.84	2.30139e-08
-2.04	2.52604e-07	-2.04	1.89451e-07	-2.04	1.79179e-07	-2.04	1.38571e-07	-2.04	9.53763e-08	-2.04	3.66934e-08	-2.04	3.50123e-09	-2.04	1.8716e-11	-1.9	3.3872e-11		1.76	1.2908e-11	1.76	2.0976e-11	1.76	1.22375e-10	1.76	3.65789e-10	1.76	8.7199e-10	1.76	1.62906e-09	1.76	3.21268e-09	1.76	5.40846e-09	1.76	7.9649e-09	1.76	1.06171e-08	1.76	1.54751e-08	1.76	2.25011e-08
-1.98	2.50043e-07	-1.98	1.99292e-07	-1.98	1.79823e-07	-1.98	1.33513e-07	-1.98	9.07663e-08	-1.98	3.23505e-08	-1.98	2.3541e-09	-1.98	1.2332e-11	-1.83	5.31735e-11		1.68	1.6135e-11	1.68	1.6019e-11	1.68	9.1216e-11	1.68	2.86751e-10	1.68	7.24708e-10	1.68	1.39828e-09	1.68	2.86746e-09	1.68	4.97803e-09	1.68	7.49475e-09	1.68	1.00999e-08	1.68	1.49305e-08	1.68	2.19986e-08
-1.92	2.44385e-07	-1.92	1.93565e-07	-1.92	1.76199e-07	-1.92	1.25256e-07	-1.92	8.32173e-08	-1.92	2.77191e-08	-1.92	1.51825e-09	-1.92	9.307e-12	-1.76	8.56022e-11		1.6	2.248e-11	1.6	1.2596e-11	1.6	6.7496e-11	1.6	2.21071e-10	1.6	5.83959e-10	1.6	1.1872e-09	1.6	2.53553e-09	1.6	4.52693e-09	1.6	6.9503e-09	1.6	9.5488e-09	1.6	1.43672e-08	1.6	2.14098e-08
-1.86	2.47293e-07	-1.86	1.93605e-07	-1.86	1.57636e-07	-1.86	1.30817e-07	-1.86	8.08965e-08	-1.86	2.39247e-08	-1.86	9.2589e-10	-1.86	7.979e-12	-1.69	1.41053e-10		1.52	3.3667e-11	1.52	1.0282e-11	1.52	4.9561e-11	1.52	1.66607e-10	1.52	4.66146e-10	1.52	9.9079e-10	1.52	2.21954e-09	1.52	4.09412e-09	1.52	6.42396e-09	1.52	9.0278e-09	1.52	1.37769e-08	1.52	2.07684e-08
-1.8	2.47e-07	-1.8	1.93148e-07	-1.8	1.7306e-07	-1.8	1.26223e-07	-1.8	7.49194e-08	-1.8	1.98533e-08	-1.8	5.47747e-10	-1.8	8.006e-12	-1.62	2.32471e-10		1.44	5.3462e-11	1.44	9.045e-12	1.44	3.5856e-11	1.44	1.2358e-10	1.44	3.63186e-10	1.44	8.2047e-10	1.44	1.91999e-09	1.44	3.67448e-09	1.44	5.91668e-09	1.44	8.5064e-09	1.44	1.31698e-08	1.44	2.02609e-08
-1.74	2.45247e-07	-1.74	2.04662e-07	-1.74	1.67131e-07	-1.74	1.1769e-07	-1.74	6.84171e-08	-1.74	1.59243e-08	-1.74	3.11939e-10	-1.74	8.611e-12	-1.55	4.12495e-10		1.36	8.5083e-11	1.36	8.884e-12	1.36	2.6047e-11	1.36	8.9097e-11	1.36	2.75209e-10	1.36	6.67522e-10	1.36	1.64444e-09	1.36	3.2715e-09	1.36	5.42203e-09	1.36	7.9606e-09	1.36	1.25957e-08	1.36	1.96048e-08
-1.68	2.45201e-07	-1.68	1.9433e-07	-1.68	1.60051e-07	-1.68	1.14745e-07	-1.68	6.2297e-08	-1.68	1.2448e-08	-1.68	1.73412e-10	-1.68	1.0075e-11	-1.48	7.04898e-10		1.28	1.36345e-10	1.28	9.639e-12	1.28	1.8904e-11	1.28	6.3961e-11	1.28	2.06718e-10	1.28	5.29632e-10	1.28	1.39267e-09	1.28	2.90325e-09	1.28	4.91891e-09	1.28	7.41759e-09	1.28	1.19842e-08	1.28	1.90745e-08
-1.62	2.4624e-07	-1.62	1.78506e-07	-1.62	1.58352e-07	-1.62	1.13371e-07	-1.62	5.92953e-08	-1.62	9.4015e-09	-1.62	9.5671e-11	-1.62	1.2826e-11	-1.41	1.08455e-09		1.2	2.15463e-10	1.2	1.2086e-11	1.2	1.3945e-11	1.2	4.518e-11	1.2	1.54016e-10	1.2	4.13811e-10	1.2	1.15363e-09	1.2	2.52607e-09	1.2	4.4345e-09	1.2	6.84972e-09	1.2	1.13509e-08	1.2	1.83856e-08
-1.56	2.41366e-07	-1.56	1.93759e-07	-1.56	1.63696e-07	-1.56	1.06108e-07	-1.56	5.25105e-08	-1.56	6.61279e-09	-1.56	5.258e-11	-1.56	1.6978e-11	-1.34	1.62016e-09		1.12	3.32126e-10	1.12	1.6261e-11	1.12	1.0763e-11	1.12	3.1405e-11	1.12	1.10573e-10	1.12	3.16415e-10	1.12	9.4288e-10	1.12	2.17356e-09	1.12	3.96927e-09	1.12	6.28992e-09	1.12	1.06841e-08	1.12	1.77204e-08
-1.5	2.38847e-07	-1.5	1.89702e-07	-1.5	1.57849e-07	-1.5	9.8162e-08	-1.5	4.52303e-08	-1.5	4.56608e-09	-1.5	2.9967e-11	-1.5	2.395e-11	-1.27	2.3504e-09		1.04	5.0359e-10	1.04	2.4363e-11	1.04	8.624e-12	1.04	2.3065e-11	1.04	7.8252e-11	1.04	2.35666e-10	1.04	7.6e-10	1.04	1.84799e-09	1.04	3.51514e-09	1.04	5.7334e-09	1.04	1.00568e-08	1.04	1.70376e-08
-1.44	2.3546e-07	-1.44	1.78518e-07	-1.44	1.41786e-07	-1.44	9.47097e-08	-1.44	4.00714e-08	-1.44	3.02821e-09	-1.44	1.8074e-11	-1.44	3.5217e-11	-1.2	3.29751e-09		0.96	7.46229e-10	0.96	3.7357e-11	0.96	7.508e-12	0.96	1.6282e-11	0.96	5.4136e-11	0.96	1.72749e-10	0.96	6.06655e-10	0.96	1.55293e-09	0.96	3.07307e-09	0.96	5.19693e-09	0.96	9.4068e-09	0.96	1.63203e-08
-1.38	2.3743e-07	-1.38	1.77267e-07	-1.38	1.4508e-07	-1.38	8.84742e-08	-1.38	3.38458e-08	-1.38	1.91847e-09	-1.38	1.1911e-11	-1.38	5.3267e-11	-1.13	4.48556e-09		0.88	1.0546e-09	0.88	6.0941e-11	0.88	7.478e-12	0.88	1.1656e-11	0.88	3.7101e-11	0.88	1.23668e-10	0.88	4.67912e-10	0.88	1.27943e-09	0.88	2.67492e-09	0.88	4.67712e-09	0.88	8.7423e-09	0.88	1.56234e-08
-1.32	2.35219e-07	-1.32	1.8616e-07	-1.32	1.39552e-07	-1.32	8.0437e-08	-1.32	2.7814e-08	-1.32	1.18144e-09	-1.32	8.861e-12	-1.32	8.4396e-11	-1.06	5.90218e-09		0.8	1.50156e-09	0.8	9.5346e-11	0.8	8.23e-12	0.8	8.804e-12	0.8	2.6023e-11	0.8	8.5986e-11	0.8	3.56857e-10	0.8	1.04009e-09	0.8	2.28931e-09	0.8	4.16964e-09	0.8	8.12804e-09	0.8	1.48908e-08
-1.26	2.31064e-07	-1.26	1.80895e-07	-1.26	1.33996e-07	-1.26	7.53939e-08	-1.26	2.19544e-08	-1.26	6.89046e-10	-1.26	7.444e-12	-1.26	1.35164e-10	-0.99	7.47924e-09		0.72	2.06923e-09	0.72	1.52085e-10	0.72	1.0039e-11	0.72	7.299e-12	0.72	1.7692e-11	0.72	5.8609e-11	0.72	2.61715e-10	0.72	8.2625e-10	0.72	1.93178e-09	0.72	3.68229e-09	0.72	7.45649e-09	0.72	1.41667e-08
-1.2	2.29757e-07	-1.2	1.70298e-07	-1.2	1.25333e-07	-1.2	6.69371e-08	-1.2	1.70815e-08	-1.2	4.01109e-10	-1.2	6.905e-12	-1.2	2.10257e-10	-0.92	9.26282e-09		0.64	2.79254e-09	0.64	2.35131e-10	0.64	1.3819e-11	0.64	6.393e-12	0.64	1.2491e-11	0.64	4.1115e-11	0.64	1.91422e-10	0.64	6.49832e-10	0.64	1.60951e-09	0.64	3.20334e-09	0.64	6.79567e-09	0.64	1.33714e-08
-1.14	2.30764e-07	-1.14	1.76484e-07	-1.14	1.26319e-07	-1.14	5.89054e-08	-1.14	1.26296e-08	-1.14	2.28465e-10	-1.14	7.048e-12	-1.14	3.28026e-10	-0.85	1.11913e-08		0.56	3.6682e-09	0.56	3.58756e-10	0.56	2.0129e-11	0.56	7.013e-12	0.56	8.938e-12	0.56	2.8596e-11	0.56	1.33558e-10	0.56	4.95102e-10	0.56	1.31688e-09	0.56	2.76332e-09	0.56	6.15229e-09	0.56	1.26e-08
-1.08	2.25186e-07	-1.08	1.7061e-07	-1.08	1.18532e-07	-1.08	5.24935e-08	-1.08	8.9137e-09	-1.08	1.30407e-10	-1.08	7.72e-12	-1.08	4.88114e-10	-0.78	1.3264e-08		0.48	4.73727e-09	0.48	5.36073e-10	0.48	3.2237e-11	0.48	7.599e-12	0.48	6.944e-12	0.48	1.9103e-11	0.48	9.3019e-11	0.48	3.72574e-10	0.48	1.0614e-09	0.48	2.3551e-09	0.48	5.54433e-09	0.48	1.17778e-08
-1.02	2.23811e-07	-1.02	1.63105e-07	-1.02	1.04709e-07	-1.02	4.5153e-08	-1.02	6.01996e-09	-1.02	7.5647e-11	-1.02	9.022e-12	-1.02	7.20724e-10	-0.71	1.53565e-08		0.4	5.99526e-09	0.4	7.5412e-10	0.4	5.1622e-11	0.4	1.0449e-11	0.4	6.103e-12	0.4	1.2813e-11	0.4	6.3382e-11	0.4	2.71161e-10	0.4	8.4012e-10	0.4	1.9747e-09	0.4	4.92271e-09	0.4	1.09938e-08
-0.96	2.22164e-07	-0.96	1.53963e-07	-0.96	1.03154e-07	-0.96	3.74649e-08	-0.96	3.95168e-09	-0.96	4.4155e-11	-0.96	1.1089e-11	-0.96	1.09557e-09	-0.64	1.76744e-08		0.32	7.47177e-09	0.32	1.12595e-09	0.32	8.4501e-11	0.32	1.4111e-11	0.32	5.972e-12	0.32	9.165e-12	0.32	4.2182e-11	0.32	1.93095e-10	0.32	6.50733e-10	0.32	1.63073e-09	0.32	4.34082e-09	0.32	1.02001e-08
-0.9	2.19136e-07	-0.9	1.61041e-07	-0.9	9.1782e-08	-0.9	2.97428e-08	-0.9	2.51287e-09	-0.9	2.6151e-11	-0.9	1.4333e-11	-0.9	1.63612e-09	-0.57	1.98545e-08		0.24	9.1777e-09	0.24	1.59172e-09	0.24	1.34702e-10	0.24	2.2031e-11	0.24	5.96e-12	0.24	6.968e-12	0.24	2.7842e-11	0.24	1.34569e-10	0.24	4.92291e-10	0.24	1.32645e-09	0.24	3.79124e-09	0.24	9.4279e-09
-0.84	2.15559e-07	-0.84	1.50894e-07	-0.84	8.4542e-08	-0.84	2.3733e-08	-0.84	1.55297e-09	-0.84	1.7041e-11	-0.84	1.9395e-11	-0.84	2.21737e-09	-0.5	2.19893e-08		0.16	1.11939e-08	0.16	2.15556e-09	0.16	2.05742e-10	0.16	3.4741e-11	0.16	8.412e-12	0.16	5.975e-12	0.16	1.8165e-11	0.16	9.1517e-11	0.16	3.65143e-10	0.16	1.0588e-09	0.16	3.26347e-09	0.16	8.63369e-09
-0.78	2.09985e-07	-0.78	1.41893e-07	-0.78	7.5998e-08	-0.78	1.79513e-08	-0.78	9.3764e-10	-0.78	1.1808e-11	-0.78	2.776e-11	-0.78	2.91053e-09	-0.43	2.42002e-08		0.08	1.3408e-08	0.08	2.84886e-09	0.08	3.14273e-10	0.08	5.6775e-11	0.08	1.1482e-11	0.08	5.41e-12	0.08	1.2295e-11	0.08	6.1061e-11	0.08	2.6237e-10	0.08	8.31243e-10	0.08	2.78272e-09	0.08	7.83548e-09
-0.72	2.10065e-07	-0.72	1.40392e-07	-0.72	6.65606e-08	-0.72	1.30548e-08	-0.72	5.46764e-10	-0.72	9.113e-12	-0.72	4.1309e-11	-0.72	3.75766e-09	-0.36	2.63148e-08		0	1.59783e-08	0	3.68539e-09	0	4.63229e-10	0	8.8774e-11	0	1.7235e-11	0	6.547e-12	0	8.547e-12	0	3.9751e-11	0	1.84572e-10	0	6.37343e-10	0	2.3458e-09	0	7.06643e-09
-0.66	2.05876e-07	-0.66	1.39077e-07	-0.66	5.70646e-08	-0.66	9.2056e-09	-0.66	3.15072e-10	-0.66	7.773e-12	-0.66	6.3397e-11	-0.66	4.67666e-09	-0.29	2.84201e-08		-0.08	1.87393e-08	-0.08	4.67102e-09	-0.08	6.6526e-10	-0.08	1.36483e-10	-0.08	2.759e-11	-0.08	7.41e-12	-0.08	6.341e-12	-0.08	2.599e-11	-0.08	1.26941e-10	-0.08	4.7902e-10	-0.08	1.94113e-09	-0.08	6.3214e-09
-0.6	2.01426e-07	-0.6	1.29788e-07	-0.6	4.9116e-08	-0.6	6.11385e-09	-0.6	1.84383e-10	-0.6	7.284e-12	-0.6	9.7755e-11	-0.6	5.75407e-09	-0.22	3.04785e-08		-0.16	2.17601e-08	-0.16	5.85411e-09	-0.16	1.00168e-09	-0.16	2.13482e-10	-0.16	4.3357e-11	-0.16	1.0842e-11	-0.16	5.301e-12	-0.16	1.6802e-11	-0.16	8.4966e-11	-0.16	3.52372e-10	-0.16	1.59144e-09	-0.16	5.58441e-09
-0.54	1.96342e-07	-0.54	1.18436e-07	-0.54	4.02464e-08	-0.54	4.0376e-09	-0.54	1.06805e-10	-0.54	7.334e-12	-0.54	1.44712e-10	-0.54	6.86742e-09	-0.15	3.24024e-08		-0.24	2.50893e-08	-0.24	7.22925e-09	-0.24	1.41756e-09	-0.24	3.21251e-10	-0.24	6.9417e-11	-0.24	1.5166e-11	-0.24	4.889e-12	-0.24	1.0868e-11	-0.24	5.5652e-11	-0.24	2.5223e-10	-0.24	1.2783e-09	-0.24	4.9098e-09
-0.48	1.95916e-07	-0.48	1.15928e-07	-0.48	3.1615e-08	-0.48	2.55559e-09	-0.48	6.3059e-11	-0.48	7.839e-12	-0.48	2.19685e-10	-0.48	8.07617e-09	-0.08	3.4628e-08		-0.32	2.86573e-08	-0.32	8.8248e-09	-0.32	1.92014e-09	-0.32	4.79253e-10	-0.32	1.13724e-10	-0.32	2.2649e-11	-0.32	5.502e-12	-0.32	7.66e-12	-0.32	3.5659e-11	-0.32	1.74643e-10	-0.32	1.00658e-09	-0.32	4.27177e-09
-0.42	1.89428e-07	-0.42	1.0303e-07	-0.42	2.52455e-08	-0.42	1.58974e-09	-0.42	3.8474e-11	-0.42	8.835e-12	-0.42	3.27141e-10	-0.42	9.37931e-09	-0.01	3.69793e-08		-0.4	3.2411e-08	-0.4	1.07203e-08	-0.4	2.53657e-09	-0.4	6.943e-10	-0.4	1.74605e-10	-0.4	3.7856e-11	-0.4	7.083e-12	-0.4	5.775e-12	-0.4	2.295e-11	-0.4	1.19512e-10	-0.4	7.73226e-10	-0.4	3.68276e-09
-0.36	1.83629e-07	-0.36	9.10127e-08	-0.36	1.92229e-08	-0.36	9.5051e-10	-0.36	2.4408e-11	-0.36	1.0538e-11	-0.36	4.86911e-10	-0.36	1.06945e-08	0.06	3.90705e-08		-0.48	3.64363e-08	-0.48	1.27862e-08	-0.48	3.29787e-09	-0.48	1.03985e-09	-0.48	2.66119e-10	-0.48	5.8984e-11	-0.48	1.0026e-11	-0.48	4.994e-12	-0.48	1.464e-11	-0.48	7.9291e-11	-0.48	5.83077e-10	-0.48	3.12557e-09
-0.3	1.76835e-07	-0.3	8.44664e-08	-0.3	1.41043e-08	-0.3	5.57544e-10	-0.3	1.596e-11	-0.3	1.3053e-11	-0.3	7.01224e-10	-0.3	1.20529e-08	0.13	4.10589e-08		-0.56	4.05996e-08	-0.56	1.51032e-08	-0.56	4.19473e-09	-0.56	1.45063e-09	-0.56	3.91824e-10	-0.56	9.1453e-11	-0.56	1.4846e-11	-0.56	5.066e-12	-0.56	9.83e-12	-0.56	5.1859e-11	-0.56	4.29974e-10	-0.56	2.61827e-09
-0.24	1.73329e-07	-0.24	7.39602e-08	-0.24	9.9942e-09	-0.24	3.26109e-10	-0.24	1.1802e-11	-0.24	1.7139e-11	-0.24	9.99746e-10	-0.24	1.34138e-08	0.2	4.29455e-08		-0.64	4.5035e-08	-0.64	1.75819e-08	-0.64	5.24302e-09	-0.64	1.95752e-09	-0.64	5.56987e-10	-0.64	1.46882e-10	-0.64	2.3487e-11	-0.64	5.913e-12	-0.64	7.13e-12	-0.64	3.3096e-11	-0.64	3.09003e-10	-0.64	2.16315e-09
-0.18	1.66156e-07	-0.18	6.29213e-08	-0.18	6.75719e-09	-0.18	1.88768e-10	-0.18	9.612e-12	-0.18	2.3495e-11	-0.18	1.52225e-09	-0.18	1.47831e-08	0.27	4.47982e-08		-0.72	4.96124e-08	-0.72	2.03215e-08	-0.72	6.48637e-09	-0.72	2.59128e-09	-0.72	8.4064e-10	-0.72	2.20936e-10	-0.72	3.7793e-11	-0.72	7.743e-12	-0.72	5.448e-12	-0.72	2.1065e-11	-0.72	2.1739e-10	-0.72	1.7581e-09
-0.12	1.57152e-07	-0.12	5.45339e-08	-0.12	4.49743e-09	-0.12	1.30009e-10	-0.12	8.492e-12	-0.12	3.3712e-11	-0.12	2.03154e-09	-0.12	1.601e-08	0.34	4.65844e-08		-0.8	5.44294e-08	-0.8	2.33675e-08	-0.8	7.9316e-09	-0.8	3.32327e-09	-0.8	1.1966e-09	-0.8	3.31535e-10	-0.8	6.0226e-11	-0.8	1.0911e-11	-0.8	5.135e-12	-0.8	1.3978e-11	-0.8	1.48735e-10	-0.8	1.40006e-09
-0.06	1.501e-07	-0.06	4.57227e-08	-0.06	2.87801e-09	-0.06	7.7187e-11	-0.06	8.168e-12	-0.06	4.9423e-11	-0.06	2.63117e-09	-0.06	1.72653e-08	0.41	4.82869e-08		-0.88	5.91983e-08	-0.88	2.6578e-08	-0.88	9.6472e-09	-0.88	4.21696e-09	-0.88	1.64224e-09	-0.88	4.80812e-10	-0.88	9.6684e-11	-0.88	1.6566e-11	-0.88	5.467e-12	-0.88	9.533e-12	-0.88	9.9789e-11	-0.88	1.09807e-09
0	1.42376e-07	0	3.68346e-08	0	1.82447e-09	0	4.7411e-11	0	8.203e-12	0	7.377e-11	0	3.3247e-09	0	1.8712e-08	0.48	5.0136e-08		-0.96	6.43711e-08	-0.96	3.00156e-08	-0.96	1.15787e-08	-0.96	5.27278e-09	-0.96	2.18334e-09	-0.96	6.8803e-10	-0.96	1.48865e-10	-0.96	2.6176e-11	-0.96	6.595e-12	-0.96	6.894e-12	-0.96	6.4923e-11	-0.96	8.36787e-10
0.06	1.31841e-07	0.06	2.91466e-08	0.06	1.13456e-09	0.06	2.9356e-11	0.06	8.705e-12	0.06	1.09649e-10	0.06	4.08089e-09	0.06	2.00714e-08	0.55	5.20138e-08		-1.04	6.93523e-08	-1.04	3.37207e-08	-1.04	1.37067e-08	-1.04	6.50004e-09	-1.04	2.83231e-09	-1.04	1.02864e-09	-1.04	2.25909e-10	-1.04	4.2044e-11	-1.04	8.896e-12	-1.04	5.578e-12	-1.04	4.2833e-11	-1.04	6.25038e-10
0.12	1.21226e-07	0.12	2.25454e-08	0.12	6.65038e-10	0.12	1.9792e-11	0.12	9.914e-12	0.12	1.64294e-10	0.12	4.95706e-09	0.12	2.12963e-08	0.62	5.38684e-08		-1.12	7.444e-08	-1.12	3.75727e-08	-1.12	1.60307e-08	-1.12	7.92352e-09	-1.12	3.60681e-09	-1.12	1.44385e-09	-1.12	3.39189e-10	-1.12	6.6771e-11	-1.12	1.2964e-11	-1.12	5.258e-12	-1.12	2.762e-11	-1.12	4.55439e-10
0.18	1.11265e-07	0.18	1.66105e-08	0.18	3.91784e-10	0.18	1.3775e-11	0.18	1.1593e-11	0.18	2.47912e-10	0.18	5.8609e-09	0.18	2.24539e-08	0.69	5.53902e-08		-1.2	8.0544e-08	-1.2	4.17645e-08	-1.2	1.85678e-08	-1.2	9.5533e-09	-1.2	4.56599e-09	-1.2	1.92265e-09	-1.2	4.95502e-10	-1.2	1.06479e-10	-1.2	1.975e-11	-1.2	5.786e-12	-1.2	1.8574e-11	-1.2	3.26638e-10
0.24	9.986e-08	0.24	1.19052e-08	0.24	2.21159e-10	0.24	1.0942e-11	0.24	1.4246e-11	0.24	3.62137e-10	0.24	6.81728e-09	0.24	2.38153e-08	0.76	5.70524e-08		-1.28	8.7442e-08	-1.28	4.6146e-08	-1.28	2.1367e-08	-1.28	1.14295e-08	-1.28	5.67436e-09	-1.28	2.53724e-09	-1.28	7.08957e-10	-1.28	1.65258e-10	-1.28	3.0689e-11	-1.28	7.313e-12	-1.28	1.2688e-11	-1.28	2.26883e-10
0.3	8.75562e-08	0.3	8.4144e-09	0.3	1.29209e-10	0.3	9.654e-12	0.3	1.8515e-11	0.3	5.2831e-10	0.3	7.86789e-09	0.3	2.49366e-08	0.83	5.86313e-08		-1.36	9.4585e-08	-1.36	5.05891e-08	-1.36	2.43997e-08	-1.36	1.35229e-08	-1.36	6.9757e-09	-1.36	3.2695e-09	-1.36	9.8439e-10	-1.36	2.51242e-10	-1.36	4.8729e-11	-1.36	1.0165e-11	-1.36	9.207e-12	-1.36	1.56542e-10
0.36	7.54712e-08	0.36	5.64765e-09	0.36	7.4232e-11	0.36	9.372e-12	0.36	2.5112e-11	0.36	7.44901e-10	0.36	8.8894e-09	0.36	2.61475e-08	0.9	6.0316e-08		-1.44	1.00692e-07	-1.44	5.51857e-08	-1.44	2.77104e-08	-1.44	1.58311e-08	-1.44	8.4559e-09	-1.44	4.14447e-09	-1.44	1.3783e-09	-1.44	3.69926e-10	-1.44	7.7001e-11	-1.44	1.4587e-11	-1.44	7.197e-12	-1.44	1.0604e-10
0.42	6.45482e-08	0.42	3.74859e-09	0.42	4.5421e-11	0.42	9.468e-12	0.42	3.5474e-11	0.42	1.03e-09	0.42	9.96165e-09	0.42	2.74604e-08	0.97	6.19764e-08		-1.52	1.06992e-07	-1.52	6.00509e-08	-1.52	3.11537e-08	-1.52	1.8338e-08	-1.52	1.0495e-08	-1.52	5.12596e-09	-1.52	1.84705e-09	-1.52	5.38237e-10	-1.52	1.20777e-10	-1.52	2.1999e-11	-1.52	6.242e-12	-1.52	7.0593e-11
0.48	5.34927e-08	0.48	2.40128e-09	0.48	2.9436e-11	0.48	1.0052e-11	0.48	5.0529e-11	0.48	1.49182e-09	0.48	1.10847e-08	0.48	2.88223e-08	1.04	6.36556e-08		-1.6	1.12837e-07	-1.6	6.5557e-08	-1.6	3.48669e-08	-1.6	2.11373e-08	-1.6	1.26313e-08	-1.6	6.32559e-09	-1.6	2.46323e-09	-1.6	7.62453e-10	-1.6	1.85071e-10	-1.6	3.4037e-11	-1.6	6.208e-12	-1.6	4.7026e-11
0.54	4.3184e-08	0.54	1.47524e-09	0.54	1.9804e-11	0.54	1.1011e-11	0.54	7.3256e-11	0.54	1.95387e-09	0.54	1.21015e-08	0.54	2.99148e-08	1.11	6.49404e-08		-1.68	1.17915e-07	-1.68	7.2135e-08	-1.68	3.87369e-08	-1.68	2.41216e-08	-1.68	1.48798e-08	-1.68	7.7736e-09	-1.68	3.19176e-09	-1.68	1.05317e-09	-1.68	2.82377e-10	-1.68	5.3071e-11	-1.68	7.375e-12	-1.68	3.1607e-11
0.6	3.39395e-08	0.6	8.8468e-10	0.6	1.4879e-11	0.6	1.2783e-11	0.6	1.054e-10	0.6	2.46902e-09	0.6	1.32383e-08	0.6	3.09542e-08	1.18	6.67073e-08		-1.76	1.22771e-07	-1.76	7.8922e-08	-1.76	4.28494e-08	-1.76	2.72805e-08	-1.76	1.73303e-08	-1.76	9.613e-09	-1.76	4.06322e-09	-1.76	1.47965e-09	-1.76	4.18438e-10	-1.76	8.2856e-11	-1.76	9.296e-12	-1.76	2.1311e-11
0.66	2.61255e-08	0.66	4.87573e-10	0.66	1.2608e-11	0.66	1.5324e-11	0.66	1.55197e-10	0.66	3.06635e-09	0.66	1.44e-08	0.66	3.21585e-08	1.25	6.85705e-08		-1.84	1.27311e-07	-1.84	8.5543e-08	-1.84	4.71464e-08	-1.84	3.07618e-08	-1.84	1.9936e-08	-1.84	1.15921e-08	-1.84	5.11056e-09	-1.84	1.98555e-09	-1.84	6.04655e-10	-1.84	1.29012e-10	-1.84	1.2733e-11	-1.84	1.4693e-11
0.72	1.93562e-08	0.72	2.84299e-10	0.72	1.1262e-11	0.72	1.9088e-11	0.72	2.2724e-10	0.72	3.71286e-09	0.72	1.54904e-08	0.72	3.34762e-08	1.32	7.00309e-08		-1.92	1.31931e-07	-1.92	9.2389e-08	-1.92	5.15591e-08	-1.92	3.44319e-08	-1.92	2.28435e-08	-1.92	1.37052e-08	-1.92	6.35638e-09	-1.92	2.60716e-09	-1.92	8.54244e-10	-1.92	1.9861e-10	-1.92	1.8342e-11	-1.92	1.0844e-11
0.78	1.38181e-08	0.78	1.5734e-10	0.78	1.0821e-11	0.78	2.5162e-11	0.78	3.30129e-10	0.78	4.46591e-09	0.78	1.6552e-08	0.78	3.43692e-08	1.39	7.16538e-08		-2	1.36271e-07	-2	9.8213e-08	-2	5.60507e-08	-2	3.81899e-08	-2	2.58835e-08	-2	1.59854e-08	-2	7.80098e-09	-2	3.3855e-09	-2	1.17847e-09	-2	2.96373e-10	-2	2.6939e-11	-2	8.758e-12
0.84	9.5707e-09	0.84	9.071e-11	0.84	1.0848e-11	0.84	3.4271e-11	0.84	4.69555e-10	0.84	5.23722e-09	0.84	1.76486e-08	0.84	3.54751e-08	1.46	7.33091e-08		-2.08	1.40461e-07	-2.08	1.04056e-07	-2.08	6.2053e-08	-2.08	4.22875e-08	-2.08	2.91417e-08	-2.08	1.84867e-08	-2.08	9.4315e-09	-2.08	4.30549e-09	-2.08	1.63321e-09	-2.08	4.38059e-10	-2.08	4.0753e-11	-2.08	7.763e-12
0.9	6.43913e-09	0.9	5.5595e-11	0.9	1.1499e-11	0.9	4.7475e-11	0.9	6.56704e-10	0.9	6.07078e-09	0.9	1.87112e-08	0.9	3.69317e-08	1.53	7.47284e-08		-2.16	1.448e-07	-2.16	1.09709e-07	-2.16	6.8659e-08	-2.16	4.65007e-08	-2.16	3.26203e-08	-2.16	2.11716e-08	-2.16	1.13135e-08	-2.16	5.4112e-09	-2.16	2.18398e-09	-2.16	6.2807e-10	-2.16	6.273e-11	-2.16	8.028e-12
0.96	4.30049e-09	0.96	3.4151e-11	0.96	1.2951e-11	0.96	6.7282e-11	0.96	8.99974e-10	0.96	6.906e-09	0.96	1.97555e-08	0.96	3.81178e-08	1.6	7.63389e-08		-2.24	1.4871e-07	-2.24	1.14623e-07	-2.24	7.5456e-08	-2.24	5.08391e-08	-2.24	3.6357e-08	-2.24	2.41913e-08	-2.24	1.34027e-08	-2.24	6.70462e-09	-2.24	2.88713e-09	-2.24	9.0008e-10	-2.24	9.5162e-11	-2.24	8.943e-12
1.02	2.71885e-09	1.02	2.4113e-11	1.02	1.4976e-11	1.02	9.5445e-11	1.02	1.22979e-09	1.02	7.79246e-09	1.02	2.09954e-08	1.02	3.86541e-08	1.67	7.79604e-08		-2.32	1.52739e-07	-2.32	1.19313e-07	-2.32	8.2004e-08	-2.32	5.55014e-08	-2.32	4.01994e-08	-2.32	2.72976e-08	-2.32	1.57626e-08	-2.32	8.21384e-09	-2.32	3.69855e-09	-2.32	1.28376e-09	-2.32	1.4708e-10	-2.32	1.1031e-11
1.08	1.68911e-09	1.08	1.773e-11	1.08	1.772e-11	1.08	1.36921e-10	1.08	1.61057e-09	1.08	8.68818e-09	1.08	2.22885e-08	1.08	4.02963e-08	1.74	7.84913e-08		-2.4	1.56594e-07	-2.4	1.23783e-07	-2.4	8.8674e-08	-2.4	6.0059e-08	-2.4	4.43044e-08	-2.4	3.06935e-08	-2.4	1.82647e-08	-2.4	9.9301e-09	-2.4	4.7064e-09	-2.4	1.75126e-09	-2.4	2.23392e-10	-2.4	1.4565e-11
1.14	9.9613e-10	1.14	1.4402e-11	1.14	2.2319e-11	1.14	1.98376e-10	1.14	2.04968e-09	1.14	9.64408e-09	1.14	2.31397e-08	1.14	4.12281e-08	1.81	8.06171e-08		-2.48	1.60196e-07	-2.48	1.28326e-07	-2.48	9.5289e-08	-2.48	6.5406e-08	-2.48	4.85779e-08	-2.48	3.42729e-08	-2.48	2.10863e-08	-2.48	1.19631e-08	-2.48	5.91473e-09	-2.48	2.33464e-09	-2.48	3.32989e-10	-2.48	1.9892e-11
1.2	5.36946e-10	1.2	1.2999e-11	1.2	2.86e-11	1.2	2.82944e-10	1.2	2.55976e-09	1.2	1.0664e-08	1.2	2.40879e-08	1.2	4.20602e-08	1.88	8.23389e-08		-2.56	1.63705e-07	-2.56	1.32459e-07	-2.56	1.01903e-07	-2.56	7.1849e-08	-2.56	5.29368e-08	-2.56	3.79236e-08	-2.56	2.41927e-08	-2.56	1.4209e-08	-2.56	7.30244e-09	-2.56	3.06962e-09	-2.56	4.91736e-10	-2.56	2.8248e-11
1.26	2.88427e-10	1.26	1.2694e-11	1.26	3.8055e-11	1.26	3.99425e-10	1.26	3.12499e-09	1.26	1.1617e-08	1.26	2.53763e-08	1.26	4.3394e-08	1.95	8.36073e-08		-2.64	1.67235e-07	-2.64	1.36853e-07	-2.64	1.07433e-07	-2.64	7.8487e-08	-2.64	5.7463e-08	-2.64	4.19672e-08	-2.64	2.74248e-08	-2.64	1.66059e-08	-2.64	8.9823e-09	-2.64	3.96926e-09	-2.64	7.09071e-10	-2.64	4.1664e-11
1.32	1.5778e-10	1.32	1.2915e-11	1.32	5.141e-11	1.32	5.48974e-10	1.32	3.74215e-09	1.32	1.26549e-08	1.32	2.64231e-08	1.32	4.48046e-08	2.02	8.50542e-08		-2.72	1.70585e-07	-2.72	1.41034e-07	-2.72	1.12339e-07	-2.72	7.967e-08	-2.72	6.21314e-08	-2.72	4.61651e-08	-2.72	3.09761e-08	-2.72	1.93537e-08	-2.72	1.0925e-08	-2.72	5.03798e-09	-2.72	1.01854e-09	-2.72	6.2799e-11
1.38	9.2665e-11	1.38	1.3712e-11	1.38	7.024e-11	1.38	7.48269e-10	1.38	4.42623e-09	1.38	1.3622e-08	1.38	2.74733e-08	1.38	4.577e-08	2.09	8.68793e-08		-2.8	1.73345e-07	-2.8	1.4515e-07	-2.8	1.16962e-07	-2.8	8.9987e-08	-2.8	6.7546e-08	-2.8	5.03629e-08	-2.8	3.46233e-08	-2.8	2.2293e-08	-2.8	1.31044e-08	-2.8	6.32524e-09	-2.8	1.45132e-09	-2.8	9.4383e-11
1.44	5.2872e-11	1.44	1.4911e-11	1.44	9.7869e-11	1.44	1.00274e-09	1.44	5.135e-09	1.44	1.45729e-08	1.44	2.84655e-08	1.44	4.65605e-08	2.16	8.83847e-08		-2.88	1.76931e-07	-2.88	1.49061e-07	-2.88	1.21317e-07	-2.88	9.7531e-08	-2.88	7.3935e-08	-2.88	5.4764e-08	-2.88	3.8551e-08	-2.88	2.55224e-08	-2.88	1.5499e-08	-2.88	7.86782e-09	-2.88	1.98104e-09	-2.88	1.45799e-10
1.5	3.507e-11	1.5	1.7276e-11	1.5	1.37081e-10	1.5	1.33279e-09	1.5	5.86358e-09	1.5	1.55672e-08	1.5	2.9671e-08	1.5	4.84605e-08	2.23	9.00858e-08		-2.96	1.79543e-07	-2.96	1.53075e-07	-2.96	1.25612e-07	-2.96	1.03823e-07	-2.96	8.0779e-08	-2.96	5.94857e-08	-2.96	4.27319e-08	-2.96	2.89303e-08	-2.96	1.81478e-08	-2.96	9.6734e-09	-2.96	2.65167e-09	-2.96	2.25163e-10
1.56	2.3638e-11	1.56	2.0433e-11	1.56	1.9026e-10	1.56	1.71512e-09	1.56	6.64817e-09	1.56	1.65888e-08	1.56	3.06609e-08	1.56	4.90251e-08	2.3	9.19245e-08		-3.04	1.82505e-07	-3.04	1.56644e-07	-3.04	1.2994e-07	-3.04	1.09601e-07	-3.04	8.741e-08	-3.04	6.4814e-08	-3.04	4.70002e-08	-3.04	3.26426e-08	-3.04	2.10519e-08	-3.04	1.17909e-08	-3.04	3.46266e-09	-3.04	3.38847e-10
1.62	1.8159e-11	1.62	2.5245e-11	1.62	2.6613e-10	1.62	2.14205e-09	1.62	7.45142e-09	1.62	1.74801e-08	1.62	3.15236e-08	1.62	4.95288e-08	2.37	9.32582e-08
1.68	1.5605e-11	1.68	3.1907e-11	1.68	3.64351e-10	1.68	2.62006e-09	1.68	8.30934e-09	1.68	1.83807e-08	1.68	3.29002e-08	1.68	5.07366e-08	2.44	9.42782e-08
1.74	1.4676e-11	1.74	4.1182e-11	1.74	4.92513e-10	1.74	3.13866e-09	1.74	9.07179e-09	1.74	1.95055e-08	1.74	3.38224e-08	1.74	5.27997e-08	2.51	9.32409e-08
1.8	1.4623e-11	1.8	5.4153e-11	1.8	6.63368e-10	1.8	3.69528e-09	1.8	9.99327e-09	1.8	2.04266e-08	1.8	3.48315e-08	1.8	5.36684e-08	2.58	9.52127e-08
1.86	1.534e-11	1.86	7.2681e-11	1.86	8.6368e-10	1.86	4.3017e-09	1.86	1.08355e-08	1.86	2.15614e-08	1.86	3.57382e-08	1.86	5.43258e-08	2.65	9.77545e-08
1.92	1.6706e-11	1.92	9.9287e-11	1.92	1.14208e-09	1.92	4.96617e-09	1.92	1.17141e-08	1.92	2.2357e-08	1.92	3.6998e-08	1.92	5.5368e-08	2.72	9.90418e-08
1.98	1.8926e-11	1.98	1.36273e-10	1.98	1.4705e-09	1.98	5.62828e-09	1.98	1.26562e-08	1.98	2.36457e-08	1.98	3.79235e-08	1.98	5.64395e-08	2.79	1.01097e-07
2.04	2.2332e-11	2.04	1.8531e-10	2.04	1.78399e-09	2.04	6.33723e-09	2.04	1.34959e-08	2.04	2.4667e-08	2.04	3.88295e-08	2.04	5.75083e-08	2.86	1.03685e-07
2.1	2.7138e-11	2.1	2.50833e-10	2.1	2.15262e-09	2.1	7.0495e-09	2.1	1.44612e-08	2.1	2.53945e-08	2.1	4.02746e-08	2.1	5.83945e-08	2.93	1.05586e-07
2.16	3.4472e-11	2.16	3.44143e-10	2.16	2.61619e-09	2.16	7.80719e-09	2.16	1.52555e-08	2.16	2.66758e-08	2.16	4.12902e-08	2.16	6.03888e-08	3	1.07409e-07
2.22	4.4764e-11	2.22	4.59437e-10	2.22	3.09005e-09	2.22	8.56434e-09	2.22	1.62184e-08	2.22	2.76155e-08	2.22	4.20549e-08	2.22	6.10861e-08
2.28	6.0138e-11	2.28	6.08147e-10	2.28	3.62568e-09	2.28	9.25922e-09	2.28	1.70911e-08	2.28	2.86554e-08	2.28	4.29818e-08	2.28	6.21094e-08
2.34	8.179e-11	2.34	7.93435e-10	2.34	4.20235e-09	2.34	1.00834e-08	2.34	1.79943e-08	2.34	2.94415e-08	2.34	4.45611e-08	2.34	6.37621e-08
2.4	1.14736e-10	2.4	1.01668e-09	2.4	4.82972e-09	2.4	1.08949e-08	2.4	1.91454e-08	2.4	3.06923e-08	2.4	4.56853e-08	2.4	6.49731e-08
2.46	1.59746e-10	2.46	1.32418e-09	2.46	5.41593e-09	2.46	1.17083e-08	2.46	2.00948e-08	2.46	3.16558e-08	2.46	4.6409e-08	2.46	6.61959e-08
2.52	2.25844e-10	2.52	1.60207e-09	2.52	6.01614e-09	2.52	1.24573e-08	2.52	2.10899e-08	2.52	3.25734e-08	2.52	4.80338e-08	2.52	6.69769e-08
2.58	3.15604e-10	2.58	1.97273e-09	2.58	6.67517e-09	2.58	1.33684e-08	2.58	2.18959e-08	2.58	3.33543e-08	2.58	4.87289e-08	2.58	6.89113e-08
2.64	4.3912e-10	2.64	2.38751e-09	2.64	7.37286e-09	2.64	1.40992e-08	2.64	2.30724e-08	2.64	3.49968e-08	2.64	4.95284e-08	2.64	6.96432e-08
2.7	6.06414e-10	2.7	2.8275e-09	2.7	8.07632e-09	2.7	1.49117e-08	2.7	2.41177e-08	2.7	3.60276e-08	2.7	5.08884e-08	2.7	7.07812e-08
2.76	8.19499e-10	2.76	3.31985e-09	2.76	8.7161e-09	2.76	1.58299e-08	2.76	2.47618e-08	2.76	3.68166e-08	2.76	5.25824e-08	2.76	7.31775e-08
2.82	1.12866e-09	2.82	3.87441e-09	2.82	9.43937e-09	2.82	1.67542e-08	2.82	2.58395e-08	2.82	3.82219e-08	2.82	5.37639e-08	2.82	7.43469e-08
2.88	1.49139e-09	2.88	4.4778e-09	2.88	1.02055e-08	2.88	1.77045e-08	2.88	2.69409e-08	2.88	3.94707e-08	2.88	5.39723e-08	2.88	7.57101e-08
2.94	1.93114e-09	2.94	5.06946e-09	2.94	1.09445e-08	2.94	1.84727e-08	2.94	2.79727e-08	2.94	4.03169e-08	2.94	5.60808e-08	2.94	7.72317e-08
3	2.45508e-09	3	5.6514e-09	3	1.18341e-08	3	1.94529e-08	3	2.86876e-08	3	4.10084e-08	3	5.75962e-08	3	7.98967e-08
Figure2d			Figure2g																Figure2e			Figure2h
Vtg	Vth		Vtg	G															Vbg	Vth		Vbg	G
-0.5	0.7		-0.5	1.42376e-06															-1.5	0.16		-1.5	1.59783e-07
0	0.24		0	3.68346e-07															-1	-0.48		-1	3.68539e-08
0.5	-0.2		0.5	1.82447e-08															-0.5	-1.28		-0.5	4.63229e-09
1	-0.64		1	4.7411e-10															0	-1.68		0	8.8774e-10
2.5	0.24		1.5	8.203e-11															0.5	-2		0.5	1.7235e-10
3	-0.36		2	7.377e-10															3	0.24		1	6.547e-11
3.5	-1		2.5	3.3247e-08															3.5	-0.08		1.5	8.547e-11
			3	1.8712e-07															4	-0.64		2	3.9751e-10
			3.5	3.69793e-07																		2.5	1.84572e-09
																						3	6.37343e-09
																						3.5	2.3458e-08
Figure2j																												Figure2c
Vtg -0.5V			Vtg -0V			Vtg 0.5V			Vtg 1.0V			Vtg 1.5V			Vtg 2.0V			Vtg 2.5V			Vtg 3.0V			Vtg 3.5V				Vbg -1.5V			Vbg -1.0V			Vbg -0.5V			Vbg 0V			Vbg 0.5V			Vbg 1.0V			Vbg 1.5V			Vbg 2.0V
Vbgs	Itgs	Ibgs	Vbgs	Itgs	Ibgs	Vbgs	Itgs	Ibgs	Vbgs	Itgs	Ibgs	Vbgs	Itgs	Ibgs	Vbgs	Itgs	Ibgs	Vbgs	Itgs	Ibgs	Vbgs	Itgs	Ibgs	Vbgs	Itgs	Ibgs		Vtgs	Itgs	Ibgs	Vtgs	Itgs	Ibgs	Vtgs	Itgs	Ibgs	Vtgs	Itgs	Ibgs	Vtgs	Itgs	Ibgs	Vtgs	Itgs	Ibgs	Vtgs	Itgs	Ibgs	Vtgs
-3	3.1851e-11	2.699e-12	-3	1.5683e-11	4.474e-12	-3	1.3903e-11	6.5e-12	-3	1.0432e-11	8.323e-12	-3	6.283e-12	1.0066e-11	-3	2.349e-12	1.1988e-11	-3	1.416e-12	1.4357e-11	-3	4.822e-12	1.6903e-11	-3.02	2.136e-12	3.405e-12		3.04	1.737e-12	5.45e-13	3.04	1.571e-12	1.362e-12	3.04	1.176e-12	2.304e-12	3.04	1.136e-12	2.695e-12	3.04	1.013e-12	3.286e-12	3.04	1.286e-12	3.949e-12	3.04	6.57e-13	4.911e-12	3.04
-2.94	2.6258e-11	1.633e-12	-2.94	1.282e-11	2.519e-12	-2.94	1.0977e-11	3.433e-12	-2.94	8.281e-12	4.282e-12	-2.94	4.814e-12	5.205e-12	-2.94	1.804e-12	6.105e-12	-2.94	1.182e-12	7.286e-12	-2.94	4.053e-12	8.49e-12	-2.95	2.257e-12	3.109e-12		2.96	1.555e-12	2.7e-13	2.96	1.416e-12	9.72e-13	2.96	1.128e-12	1.807e-12	2.96	9.85e-13	2.341e-12	2.96	9.08e-13	2.884e-12	2.96	7.11e-13	3.49e-12	2.96	4.9e-13	4.433e-12	2.96
-2.88	2.2566e-11	1.284e-12	-2.88	1.0963e-11	1.965e-12	-2.88	9.117e-12	2.742e-12	-2.88	6.747e-12	3.456e-12	-2.88	4.119e-12	4.05e-12	-2.88	1.286e-12	4.931e-12	-2.88	1.126e-12	5.897e-12	-2.88	3.413e-12	6.837e-12	-2.88	2.337e-12	2.918e-12		2.88	1.372e-12	6.6e-14	2.88	1.195e-12	7.17e-13	2.88	8.62e-13	1.528e-12	2.88	8.79e-13	1.809e-12	2.88	6.9e-13	2.431e-12	2.88	7.28e-13	2.932e-12	2.88	3.56e-13	3.839e-12	2.88
-2.82	1.9694e-11	9.68e-13	-2.82	9.558e-12	1.732e-12	-2.82	7.616e-12	2.297e-12	-2.82	5.567e-12	2.888e-12	-2.82	3.414e-12	3.492e-12	-2.82	1.088e-12	4.007e-12	-2.82	1.147e-12	4.923e-12	-2.82	3.21e-12	5.567e-12	-2.81	2.424e-12	2.748e-12		2.8	1.313e-12	1.53e-13	2.8	1.031e-12	5.75e-13	2.8	6.97e-13	1.166e-12	2.8	6.95e-13	1.577e-12	2.8	5.67e-13	1.976e-12	2.8	7.74e-13	2.422e-12	2.8	4.15e-13	3.292e-12	2.8
-2.76	1.7635e-11	7.94e-13	-2.76	8.503e-12	1.269e-12	-2.76	6.358e-12	1.889e-12	-2.76	4.896e-12	2.347e-12	-2.76	2.894e-12	2.976e-12	-2.76	8.6e-13	3.601e-12	-2.76	1.165e-12	4.257e-12	-2.76	2.971e-12	4.851e-12	-2.74	2.4995e-12	2.525e-12		2.72	1.195e-12	2.34e-13	2.72	9.79e-13	3.07e-13	2.72	5.75e-13	8.64e-13	2.72	6.75e-13	1.236e-12	2.72	4.84e-13	1.63e-12	2.72	5.62e-13	2.135e-12	2.72	3.36e-13	2.941e-12	2.72
-2.7	1.5799e-11	6.71e-13	-2.7	7.437e-12	1.145e-12	-2.7	5.583e-12	1.612e-12	-2.7	4.213e-12	2.138e-12	-2.7	2.399e-12	2.357e-12	-2.7	4.69e-13	3.146e-12	-2.7	1.226e-12	3.709e-12	-2.7	2.957e-12	4.295e-12	-2.67	2.4945e-12	2.395e-12		2.64	9.62e-13	5e-13	2.64	8.53e-13	3.8e-14	2.64	5.25e-13	6.21e-13	2.64	5.36e-13	9.37e-13	2.64	3.77e-13	1.246e-12	2.64	4e-13	1.687e-12	2.64	2.29e-13	2.39e-12	2.64
-2.64	1.4318e-11	4.59e-13	-2.64	6.667e-12	8.68e-13	-2.64	4.874e-12	1.523e-12	-2.64	3.577e-12	1.804e-12	-2.64	2.137e-12	2.271e-12	-2.64	2.61e-13	2.784e-12	-2.64	1.327e-12	3.335e-12	-2.64	2.819e-12	3.85e-12	-2.6	2.64e-12	2.229e-12		2.56	8.66e-13	6.38e-13	2.56	7.6e-13	1.47e-13	2.56	4.67e-13	3.95e-13	2.56	4.84e-13	6.23e-13	2.56	3.75e-13	8.75e-13	2.56	4.69e-13	1.334e-12	2.56	3.07e-13	1.857e-12	2.56
-2.58	1.2965e-11	2.6e-13	-2.58	5.741e-12	7.55e-13	-2.58	4.237e-12	1.401e-12	-2.58	3.051e-12	1.502e-12	-2.58	1.608e-12	1.861e-12	-2.58	1.18e-13	2.478e-12	-2.58	1.34e-12	2.998e-12	-2.58	2.811e-12	3.499e-12	-2.53	2.7805e-12	2.043e-12		2.48	8.8e-13	7.21e-13	2.48	5.85e-13	2.86e-13	2.48	4.18e-13	2.78e-13	2.48	2.52e-13	2.8e-13	2.48	2.56e-13	6.82e-13	2.48	4.03e-13	9.31e-13	2.48	1.38e-13	1.546e-12	2.48
-2.52	1.1818e-11	2.55e-13	-2.52	5.052e-12	5.16e-13	-2.52	3.663e-12	1.023e-12	-2.52	2.692e-12	1.425e-12	-2.52	1.346e-12	1.617e-12	-2.52	8.2e-14	2.258e-12	-2.52	1.373e-12	2.709e-12	-2.52	2.763e-12	3.169e-12	-2.46	2.941e-12	1.902e-12		2.4	6.68e-13	9.22e-13	2.4	5.06e-13	4.69e-13	2.4	2.47e-13	1.3e-14	2.4	2.92e-13	1.61e-13	2.4	1.76e-13	3.14e-13	2.4	2.12e-13	7.09e-13	2.4	7.3e-14	1.206e-12	2.4
-2.46	1.0813e-11	2.18e-13	-2.46	4.673e-12	7.62e-13	-2.46	3.265e-12	9.66e-13	-2.46	2.298e-12	1.238e-12	-2.46	1.018e-12	1.538e-12	-2.46	1.87e-13	2.007e-12	-2.46	1.453e-12	2.49e-12	-2.46	2.714e-12	2.98e-12	-2.39	2.998e-12	1.657e-12		2.32	5.93e-13	9.1e-13	2.32	4.51e-13	6.82e-13	2.32	2.15e-13	2.31e-13	2.32	1.93e-13	1.4e-13	2.32	9.6e-14	3.5e-14	2.32	2.6e-13	3.23e-13	2.32	7.8e-14	8.38e-13	2.32
-2.4	9.827e-12	1.21e-13	-2.4	4.32e-12	5.74e-13	-2.4	2.773e-12	8.76e-13	-2.4	1.763e-12	1.16e-12	-2.4	8.31e-13	1.414e-12	-2.4	3.52e-13	1.825e-12	-2.4	1.533e-12	2.202e-12	-2.4	2.76e-12	2.743e-12	-2.32	3.156e-12	1.596e-12		2.24	5.62e-13	1.059e-12	2.24	3.6e-13	7.39e-13	2.24	8.7e-14	4.67e-13	2.24	1.87e-13	3.08e-13	2.24	5.3e-14	6.8e-14	2.24	2.71e-13	1e-13	2.24	3.9e-14	5.86e-13	2.24
-2.34	9.024e-12	7.3e-14	-2.34	3.59e-12	2.75e-13	-2.34	2.448e-12	6.28e-13	-2.34	1.648e-12	9.63e-13	-2.34	5.54e-13	1.241e-12	-2.34	4.55e-13	1.651e-12	-2.34	1.566e-12	2.071e-12	-2.34	2.76e-12	2.537e-12	-2.25	3.2735e-12	1.411e-12		2.16	4.62e-13	1.172e-12	2.16	3.08e-13	8.74e-13	2.16	1.07e-13	6.11e-13	2.16	5.3e-14	5.19e-13	2.16	5e-15	2.64e-13	2.16	1.37e-13	9.8e-14	2.16	3.4e-14	2.19e-13	2.16
-2.28	8.1e-12	3e-15	-2.28	3.249e-12	2.59e-13	-2.28	2.079e-12	4.87e-13	-2.28	1.315e-12	8.87e-13	-2.28	4.95e-13	1.203e-12	-2.28	6.72e-13	1.582e-12	-2.28	1.548e-12	1.93e-12	-2.28	2.74e-12	2.43e-12	-2.18	3.4065e-12	1.279e-12		2.08	3.56e-13	1.237e-12	2.08	3.05e-13	1.053e-12	2.08	6.6e-14	7.05e-13	2.08	5e-15	5.89e-13	2.08	5.5e-14	5.12e-13	2.08	2.4e-14	2.63e-13	2.08	7.2e-14	5.6e-14	2.08
-2.22	7.38e-12	9e-15	-2.22	3.017e-12	3.94e-13	-2.22	1.892e-12	6.69e-13	-2.22	1.073e-12	8.9e-13	-2.22	2.37e-13	1.039e-12	-2.22	6.68e-13	1.412e-12	-2.22	1.692e-12	1.859e-12	-2.22	2.822e-12	2.279e-12	-2.11	3.5325e-12	1.262e-12		2	3.59e-13	1.41e-12	2	1.64e-13	1.166e-12	2	5.5e-14	8.55e-13	2	5.9e-14	7.25e-13	2	1.02e-13	7.2e-13	2	6.9e-14	5.29e-13	2	6e-15	2.58e-13	2
-2.16	6.596e-12	1.7e-14	-2.16	2.616e-12	1.74e-13	-2.16	1.584e-12	4.78e-13	-2.16	9.55e-13	7.74e-13	-2.16	2.01e-13	9.28e-13	-2.16	7.66e-13	1.275e-12	-2.16	1.736e-12	1.717e-12	-2.16	2.877e-12	2.141e-12	-2.04	3.663e-12	1.15e-12		1.92	3.12e-13	1.4e-12	1.92	1.04e-13	1.257e-12	1.92	6e-15	1.077e-12	1.92	8.1e-14	9.42e-13	1.92	1.57e-13	8.88e-13	1.92	1e-15	8.33e-13	1.92	6.6e-14	4.31e-13	1.92
-2.1	6.166e-12	6.8e-14	-2.1	2.292e-12	1.53e-13	-2.1	1.27e-12	4.3e-13	-2.1	6.68e-13	6.78e-13	-2.1	9.5e-14	9.79e-13	-2.1	8.42e-13	1.276e-12	-2.1	1.759e-12	1.605e-12	-2.1	2.961e-12	1.98e-12	-1.97	3.818e-12	1.005e-12		1.84	2.4e-13	1.569e-12	1.84	6.5e-14	1.398e-12	1.84	4.6e-14	1.339e-12	1.84	1.12e-13	1.173e-12	1.84	1.2e-13	1.024e-12	1.84	3.8e-14	1.028e-12	1.84	8.4e-14	6.96e-13	1.84
-2.04	5.579e-12	1.54e-13	-2.04	2.061e-12	1.48e-13	-2.04	1.068e-12	4.64e-13	-2.04	5.36e-13	6.14e-13	-2.04	1.67e-13	8.65e-13	-2.04	9.79e-13	1.156e-12	-2.04	1.75e-12	1.54e-12	-2.04	2.978e-12	1.819e-12	-1.9	3.969e-12	9.7e-13		1.76	2.35e-13	1.56e-12	1.76	7.6e-14	1.456e-12	1.76	1.06e-13	1.321e-12	1.76	1.52e-13	1.301e-12	1.76	1.38e-13	1.191e-12	1.76	6.7e-14	1.229e-12	1.76	8.8e-14	9.3e-13	1.76
-1.98	5.048e-12	2.03e-13	-1.98	1.856e-12	1.54e-13	-1.98	8.32e-13	3.03e-13	-1.98	3.48e-13	6.46e-13	-1.98	3.53e-13	7.65e-13	-1.98	1.057e-12	1.079e-12	-1.98	1.939e-12	1.389e-12	-1.98	3.005e-12	1.722e-12	-1.83	4.098e-12	9.18e-13		1.68	1.78e-13	1.684e-12	1.68	3.9e-14	1.574e-12	1.68	1.32e-13	1.473e-12	1.68	2.13e-13	1.441e-12	1.68	1.99e-13	1.173e-12	1.68	3.1e-14	1.337e-12	1.68	1.41e-13	1.168e-12	1.68
-1.92	4.478e-12	2.8e-13	-1.92	1.544e-12	5.2e-14	-1.92	6.74e-13	5.1e-13	-1.92	2.66e-13	3.89e-13	-1.92	3.27e-13	7.49e-13	-1.92	1.118e-12	1.056e-12	-1.92	1.919e-12	1.381e-12	-1.92	3.121e-12	1.593e-12	-1.76	4.263e-12	8.53e-13		1.6	1.02e-13	1.749e-12	1.6	1e-15	1.704e-12	1.6	1.66e-13	1.595e-12	1.6	1.35e-13	1.619e-12	1.6	1.62e-13	1.459e-12	1.6	7.9e-14	1.508e-12	1.6	2.3e-14	1.24e-12	1.6
-1.86	4.054e-12	2.64e-13	-1.86	1.264e-12	1.3e-14	-1.86	4.96e-13	5.1e-14	-1.86	1.9e-14	4.48e-13	-1.86	4.39e-13	6.04e-13	-1.86	1.285e-12	9.51e-13	-1.86	1.979e-12	1.194e-12	-1.86	3.233e-12	1.458e-12	-1.69	4.441e-12	6.52e-13		1.52	7.5e-14	1.887e-12	1.52	6e-15	1.661e-12	1.52	2.38e-13	1.68e-12	1.52	1.53e-13	1.69e-12	1.52	1.68e-13	1.594e-12	1.52	4.5e-14	1.642e-12	1.52	2.33e-13	1.467e-12	1.52
-1.8	3.625e-12	1.62e-13	-1.8	1.113e-12	6.6e-14	-1.8	4.38e-13	1.86e-13	-1.8	1e-15	3.74e-13	-1.8	6e-13	5.38e-13	-1.8	1.285e-12	8.79e-13	-1.8	2.015e-12	1.161e-12	-1.8	3.334e-12	1.379e-12	-1.62	4.595e-12	7.87e-13		1.44	6.3e-14	1.845e-12	1.44	6.6e-14	1.871e-12	1.44	2.04e-13	1.752e-12	1.44	2.53e-13	1.834e-12	1.44	2.43e-13	1.736e-12	1.44	4.4e-14	1.797e-12	1.44	1.7e-13	1.628e-12	1.44
-1.74	3.229e-12	1.85e-13	-1.74	9.29e-13	8e-14	-1.74	2.89e-13	1.79e-13	-1.74	1.6e-13	2.57e-13	-1.74	6.9e-13	5.78e-13	-1.74	1.301e-12	7.9e-13	-1.74	2.14e-12	1.139e-12	-1.74	3.424e-12	1.327e-12	-1.55	4.5075e-12	9.07e-13		1.36	3.6e-14	2.067e-12	1.36	1.03e-13	1.875e-12	1.36	1.87e-13	1.901e-12	1.36	2.51e-13	1.926e-12	1.36	1.62e-13	1.812e-12	1.36	7.3e-14	1.87e-12	1.36	1.64e-13	1.813e-12	1.36
-1.68	2.897e-12	3.12e-13	-1.68	6.94e-13	8.9e-14	-1.68	2.5e-14	1.58e-13	-1.68	2.4e-13	3.83e-13	-1.68	7.83e-13	4.94e-13	-1.68	1.316e-12	8.1e-13	-1.68	2.19e-12	9.72e-13	-1.68	3.554e-12	1.233e-12	-1.48	4.755e-12	7.08e-13		1.28	1.4e-14	2.156e-12	1.28	7.6e-14	2.026e-12	1.28	1.82e-13	2.025e-12	1.28	2.41e-13	2.078e-12	1.28	2.68e-13	1.987e-12	1.28	5.9e-14	1.991e-12	1.28	1.69e-13	2.09e-12	1.28
-1.62	2.52e-12	3.34e-13	-1.62	5.87e-13	1.11e-13	-1.62	2.6e-14	2.47e-13	-1.62	4.62e-13	2.7e-13	-1.62	9.19e-13	4.49e-13	-1.62	1.436e-12	6.64e-13	-1.62	2.316e-12	9.63e-13	-1.62	3.638e-12	1.13e-12	-1.41	5.016e-12	6.18e-13		1.2	9e-15	2.103e-12	1.2	1.14e-13	2.263e-12	1.2	2.1e-13	2.12e-12	1.2	2.25e-13	2.114e-12	1.2	2.46e-13	2.156e-12	1.2	4.8e-14	2.153e-12	1.2	1.77e-13	2.233e-12	1.2
-1.56	2.277e-12	3.5e-13	-1.56	3.84e-13	1.77e-13	-1.56	1.3e-13	7.3e-14	-1.56	5.27e-13	1.81e-13	-1.56	1.018e-12	4.22e-13	-1.56	1.403e-12	6.41e-13	-1.56	2.438e-12	8.95e-13	-1.56	3.689e-12	1.162e-12	-1.34	5.1955e-12	5.25e-13		1.12	1.19e-13	2.244e-12	1.12	1.95e-13	2.134e-12	1.12	2.19e-13	2.216e-12	1.12	2.22e-13	2.266e-12	1.12	3.16e-13	2.196e-12	1.12	1.17e-13	2.279e-12	1.12	1.41e-13	2.188e-12	1.12
-1.5	1.922e-12	3.23e-13	-1.5	3.09e-13	3.04e-13	-1.5	2.78e-13	9.7e-14	-1.5	3.69e-13	2.36e-13	-1.5	1.039e-12	3.65e-13	-1.5	1.529e-12	6.34e-13	-1.5	2.485e-12	8.16e-13	-1.5	3.854e-12	1.025e-12	-1.27	5.4765e-12	4.62e-13		1.04	5.6e-14	2.327e-12	1.04	2.28e-13	2.321e-12	1.04	2.17e-13	2.2e-12	1.04	2.41e-13	2.449e-12	1.04	3.21e-13	2.302e-12	1.04	1.76e-13	2.448e-12	1.04	1.23e-13	2.32e-12	1.04
-1.44	1.644e-12	4.2e-13	-1.44	3.9e-14	2.92e-13	-1.44	3.7e-13	1.26e-13	-1.44	4.64e-13	1.55e-13	-1.44	1.116e-12	3.43e-13	-1.44	1.578e-12	6.06e-13	-1.44	2.596e-12	7.84e-13	-1.44	3.93e-12	1.076e-12	-1.2	5.7475e-12	3.14e-13		0.96	1.45e-13	2.394e-12	0.96	1.23e-13	2.415e-12	0.96	2.58e-13	2.416e-12	0.96	2.47e-13	2.242e-12	0.96	3.3e-13	2.476e-12	0.96	1.22e-13	2.427e-12	0.96	2.15e-13	2.412e-12	0.96
-1.38	1.435e-12	3.63e-13	-1.38	9e-14	1.53e-13	-1.38	4.08e-13	8.2e-14	-1.38	7.03e-13	1.41e-13	-1.38	1.185e-12	3.07e-13	-1.38	1.661e-12	5.91e-13	-1.38	2.628e-12	6.03e-13	-1.38	3.992e-12	9.72e-13	-1.13	5.9865e-12	3.16e-13		0.88	1.45e-13	2.442e-12	0.88	2.12e-13	2.43e-12	0.88	2.47e-13	2.635e-12	0.88	2.46e-13	2.632e-12	0.88	2.87e-13	2.442e-12	0.88	1.21e-13	2.617e-12	0.88	1.68e-13	2.575e-12	0.88
-1.32	1.177e-12	3.61e-13	-1.32	1.8e-13	9.3e-14	-1.32	4.76e-13	2.7e-14	-1.32	7.11e-13	1.09e-13	-1.32	1.229e-12	2.79e-13	-1.32	1.852e-12	4.95e-13	-1.32	2.739e-12	6.47e-13	-1.32	4.124e-12	9.29e-13	-1.06	6.311e-12	1.97e-13		0.8	1.58e-13	2.616e-12	0.8	2.34e-13	2.559e-12	0.8	3.04e-13	2.274e-12	0.8	2.86e-13	2.708e-12	0.8	2.89e-13	2.662e-12	0.8	1.48e-13	2.794e-12	0.8	1.72e-13	2.641e-12	0.8
-1.26	8.21e-13	4.41e-13	-1.26	2.35e-13	8.5e-14	-1.26	7.84e-13	1.59e-13	-1.26	7.4e-13	4.8e-14	-1.26	1.238e-12	2.24e-13	-1.26	1.789e-12	4.65e-13	-1.26	2.869e-12	5.82e-13	-1.26	4.113e-12	9.37e-13	-0.99	6.673e-12	1.41e-13		0.72	1.63e-13	2.703e-12	0.72	2.72e-13	2.671e-12	0.72	2.64e-13	2.717e-12	0.72	3.04e-13	2.742e-12	0.72	3.26e-13	2.826e-12	0.72	1.48e-13	2.827e-12	0.72	2.21e-13	2.842e-12	0.72
-1.2	7.28e-13	4.78e-13	-1.2	4.24e-13	2.9e-13	-1.2	5.41e-13	2.8e-14	-1.2	8.75e-13	1.17e-13	-1.2	1.358e-12	2.73e-13	-1.2	1.884e-12	3.27e-13	-1.2	3.061e-12	4.29e-13	-1.2	4.339e-12	8.22e-13	-0.92	7.0365e-12	2.2e-14		0.64	1.85e-13	2.886e-12	0.64	3.21e-13	2.646e-12	0.64	2.57e-13	2.885e-12	0.64	2.6e-13	2.832e-12	0.64	2.47e-13	2.653e-12	0.64	2.15e-13	2.741e-12	0.64	2.04e-13	2.935e-12	0.64
-1.14	5.38e-13	4.55e-13	-1.14	4.86e-13	2.64e-13	-1.14	7.5e-13	7.4e-14	-1.14	1.044e-12	5.2e-14	-1.14	1.482e-12	2.83e-13	-1.14	2.041e-12	3.17e-13	-1.14	3.001e-12	3.96e-13	-1.14	4.491e-12	8.48e-13	-0.85	7.454e-12	1.21e-13		0.56	1.17e-13	2.965e-12	0.56	2.13e-13	2.898e-12	0.56	3.17e-13	2.908e-12	0.56	3.3e-13	3.359e-12	0.56	3.27e-13	2.711e-12	0.56	1.16e-13	3.081e-12	0.56	1.11e-13	3.12e-12	0.56
-1.08	2.94e-13	3.88e-13	-1.08	7.02e-13	2.63e-13	-1.08	8.08e-13	1.72e-13	-1.08	1.063e-12	9e-15	-1.08	1.473e-12	2.37e-13	-1.08	2.145e-12	2.2e-13	-1.08	3.161e-12	4.07e-13	-1.08	4.503e-12	8.46e-13	-0.78	7.9415e-12	2.09e-13		0.48	2.43e-13	2.996e-12	0.48	3.18e-13	2.895e-12	0.48	3.05e-13	3.278e-12	0.48	3.3e-13	2.737e-12	0.48	3.38e-13	3.068e-12	0.48	2.38e-13	2.875e-12	0.48	2.15e-13	3.086e-12	0.48
-1.02	6.1e-14	4.63e-13	-1.02	7.38e-13	3.05e-13	-1.02	9.57e-13	1.16e-13	-1.02	1.098e-12	4.4e-14	-1.02	1.461e-12	1.36e-13	-1.02	2.259e-12	2.52e-13	-1.02	3.284e-12	3.09e-13	-1.02	4.664e-12	7.95e-13	-0.71	8.46e-12	3.87e-13		0.4	1.92e-13	3.115e-12	0.4	2.68e-13	2.402e-12	0.4	3.26e-13	3.076e-12	0.4	3.64e-13	2.968e-12	0.4	3.45e-13	3.373e-12	0.4	2.3e-13	3.133e-12	0.4	1.54e-13	3.177e-12	0.4
-0.96	9.9e-14	4.32e-13	-0.96	6.9e-13	3.7e-13	-0.96	8.4e-13	1.22e-13	-0.96	1.204e-12	1.6e-14	-0.96	1.568e-12	1.45e-13	-0.96	2.304e-12	1.96e-13	-0.96	3.44e-12	3.68e-13	-0.96	4.55e-12	7.62e-13	-0.64	9.027e-12	4.98e-13		0.32	2.65e-13	3.193e-12	0.32	2.71e-13	2.606e-12	0.32	2.74e-13	3.218e-12	0.32	3.2e-13	3.709e-12	0.32	3.58e-13	2.785e-12	0.32	1.87e-13	3.245e-12	0.32	2.47e-13	3.308e-12	0.32
-0.9	1.6e-13	5.24e-13	-0.9	7.71e-13	3.18e-13	-0.9	7.2e-13	9.7e-14	-0.9	1.261e-12	2.2e-14	-0.9	1.709e-12	1.08e-13	-0.9	2.362e-12	2e-13	-0.9	3.497e-12	4.22e-13	-0.9	4.664e-12	7.64e-13	-0.57	9.6335e-12	6.17e-13		0.24	2.03e-13	3.286e-12	0.24	2.35e-13	2.913e-12	0.24	2.7e-13	3.417e-12	0.24	3.37e-13	3.572e-12	0.24	4.09e-13	3.421e-12	0.24	2.58e-13	3.544e-12	0.24	2.03e-13	3.441e-12	0.24
-0.84	4.02e-13	5.32e-13	-0.84	9.07e-13	3.54e-13	-0.84	9.29e-13	9.2e-14	-0.84	1.307e-12	3.2e-14	-0.84	1.751e-12	7.9e-14	-0.84	2.545e-12	6.2e-14	-0.84	3.608e-12	3.37e-13	-0.84	4.9e-12	6.76e-13	-0.5	1.0279e-11	7.7e-13		0.16	3.2e-13	3.412e-12	0.16	2.61e-13	3.023e-12	0.16	3.58e-13	3.443e-12	0.16	3.25e-13	3.372e-12	0.16	3.51e-13	3.597e-12	0.16	2.04e-13	3.304e-12	0.16	2.16e-13	3.576e-12	0.16
-0.78	5.67e-13	5.5e-13	-0.78	9.81e-13	3.69e-13	-0.78	9.62e-13	1.92e-13	-0.78	1.404e-12	5e-15	-0.78	1.809e-12	9.5e-14	-0.78	2.623e-12	4.9e-14	-0.78	3.762e-12	2.73e-13	-0.78	5.18e-12	6.85e-13	-0.43	1.0976e-11	8.23e-13		0.08	2.72e-13	3.588e-12	0.08	2.57e-13	3.151e-12	0.08	3.82e-13	3.299e-12	0.08	3.96e-13	3.637e-12	0.08	3.88e-13	3.695e-12	0.08	2.1e-13	4.204e-12	0.08	1.55e-13	3.598e-12	0.08
-0.72	6.94e-13	5.65e-13	-0.72	1.041e-12	2.57e-13	-0.72	1.13e-12	1.38e-13	-0.72	1.444e-12	1.2e-13	-0.72	1.868e-12	7.5e-14	-0.72	2.711e-12	5.5e-14	-0.72	3.792e-12	1.99e-13	-0.72	5.371e-12	5.66e-13	-0.36	1.18e-11	9.55e-13		0	2.31e-13	3.64e-12	0	2.38e-13	3.438e-12	0	3.61e-13	3.594e-12	0	4.43e-13	3.622e-12	0	4.55e-13	3.789e-12	0	2.52e-13	4.032e-12	0	2.58e-13	3.658e-12	0
-0.66	7.32e-13	4.98e-13	-0.66	1.114e-12	3.66e-13	-0.66	1.076e-12	1.75e-13	-0.66	1.464e-12	6.1e-14	-0.66	1.924e-12	2.9e-14	-0.66	2.85e-12	4.5e-14	-0.66	3.847e-12	2.61e-13	-0.66	5.671e-12	5.35e-13	-0.29	1.25695e-11	1.087e-12		-0.08	2.85e-13	3.766e-12	-0.08	3.19e-13	3.582e-12	-0.08	3.33e-13	3.008e-12	-0.08	4e-13	3.817e-12	-0.08	4.25e-13	3.422e-12	-0.08	2.05e-13	3.844e-12	-0.08	2.26e-13	3.786e-12	-0.08
-0.6	9.82e-13	4.77e-13	-0.6	1.248e-12	4.09e-13	-0.6	1.273e-12	1.42e-13	-0.6	1.48e-12	1.22e-13	-0.6	2.141e-12	1.22e-13	-0.6	3.122e-12	1.08e-13	-0.6	3.961e-12	2.99e-13	-0.6	5.964e-12	4.17e-13	-0.22	1.3435e-11	1.112e-12		-0.16	2.61e-13	3.847e-12	-0.16	2.99e-13	3.623e-12	-0.16	3.29e-13	3.313e-12	-0.16	4.4e-13	3.817e-12	-0.16	4.4e-13	3.907e-12	-0.16	2.39e-13	4.39e-12	-0.16	3.31e-13	4.019e-12	-0.16
-0.54	1.031e-12	5.84e-13	-0.54	1.204e-12	4.63e-13	-0.54	1.265e-12	1.92e-13	-0.54	1.554e-12	1.7e-13	-0.54	2.102e-12	1.69e-13	-0.54	3.058e-12	1.65e-13	-0.54	4.068e-12	1.72e-13	-0.54	6.36e-12	4.16e-13	-0.15	1.439e-11	1.221e-12		-0.24	2.46e-13	4.073e-12	-0.24	3.13e-13	3.735e-12	-0.24	3.42e-13	3.584e-12	-0.24	4.81e-13	3.903e-12	-0.24	3.83e-13	4.171e-12	-0.24	2.34e-13	4.254e-12	-0.24	3.8e-13	3.997e-12	-0.24
-0.48	1.268e-12	6.11e-13	-0.48	1.295e-12	3.35e-13	-0.48	1.333e-12	2.22e-13	-0.48	1.653e-12	1.81e-13	-0.48	2.348e-12	1.96e-13	-0.48	3.208e-12	1.31e-13	-0.48	4.194e-12	2.53e-13	-0.48	6.692e-12	2.91e-13	-0.08	1.49635e-11	1.298e-12		-0.32	3.35e-13	4.171e-12	-0.32	3.19e-13	3.665e-12	-0.32	3.63e-13	3.701e-12	-0.32	4.47e-13	3.661e-12	-0.32	3.66e-13	4.088e-12	-0.32	2.14e-13	4.421e-12	-0.32	2.99e-13	4.383e-12	-0.32
-0.42	1.306e-12	5.2e-13	-0.42	1.287e-12	5.41e-13	-0.42	1.419e-12	1.96e-13	-0.42	1.756e-12	1.5e-13	-0.42	2.372e-12	2.39e-13	-0.42	3.292e-12	1.39e-13	-0.42	4.296e-12	2.09e-13	-0.42	7.06e-12	2.9e-13	-0.01	1.60525e-11	1.121e-12		-0.4	2.97e-13	4.36e-12	-0.4	3.18e-13	3.925e-12	-0.4	3.81e-13	3.774e-12	-0.4	3.79e-13	3.436e-12	-0.4	4.1e-13	4.138e-12	-0.4	2.56e-13	4.236e-12	-0.4	3.97e-13	4.274e-12	-0.4
-0.36	1.482e-12	6.03e-13	-0.36	1.167e-12	3.06e-13	-0.36	1.486e-12	1.82e-13	-0.36	1.86e-12	2.55e-13	-0.36	2.482e-12	2.77e-13	-0.36	3.37e-12	1.66e-13	-0.36	4.469e-12	1.59e-13	-0.36	7.354e-12	2.17e-13	0.06	1.72695e-11	1.325e-12		-0.48	2.96e-13	4.486e-12	-0.48	3.9e-13	4.107e-12	-0.48	4e-13	4.008e-12	-0.48	4.26e-13	3.658e-12	-0.48	4.7e-13	4.154e-12	-0.48	3.25e-13	4.18e-12	-0.48	4e-13	4.492e-12	-0.48
-0.3	1.528e-12	6.39e-13	-0.3	1.4e-12	3.77e-13	-0.3	1.518e-12	3.2e-13	-0.3	1.854e-12	3.2e-13	-0.3	2.552e-12	3.17e-13	-0.3	3.457e-12	1.79e-13	-0.3	4.641e-12	1.38e-13	-0.3	7.792e-12	1.48e-13	0.13	1.85555e-11	1.474e-12		-0.56	2.97e-13	4.586e-12	-0.56	3.67e-13	4.036e-12	-0.56	4.36e-13	4.005e-12	-0.56	4.56e-13	3.886e-12	-0.56	5.06e-13	4.359e-12	-0.56	2.52e-13	4.441e-12	-0.56	5.14e-13	4.574e-12	-0.56
-0.24	1.575e-12	6.38e-13	-0.24	1.462e-12	4.27e-13	-0.24	1.687e-12	2.87e-13	-0.24	1.918e-12	2.62e-13	-0.24	2.702e-12	3.56e-13	-0.24	3.556e-12	1.92e-13	-0.24	4.558e-12	1.81e-13	-0.24	8.315e-12	5.4e-14	0.2	1.9878e-11	1.539e-12		-0.64	3.24e-13	4.732e-12	-0.64	3.34e-13	4.341e-12	-0.64	3.89e-13	4.281e-12	-0.64	4.51e-13	4.045e-12	-0.64	5.43e-13	4.04e-12	-0.64	4.37e-13	4.666e-12	-0.64	4.34e-13	4.685e-12	-0.64
-0.18	1.687e-12	5.9e-13	-0.18	1.567e-12	3.66e-13	-0.18	1.663e-12	3.43e-13	-0.18	2.003e-12	3.39e-13	-0.18	2.771e-12	4.04e-13	-0.18	3.625e-12	2.57e-13	-0.18	4.789e-12	1.33e-13	-0.18	8.786e-12	8.2e-14	0.27	2.13155e-11	1.613e-12		-0.72	2.98e-13	4.86e-12	-0.72	3.48e-13	4.45e-12	-0.72	4.67e-13	4.366e-12	-0.72	4.7e-13	4.144e-12	-0.72	5.3e-13	4.147e-12	-0.72	3.35e-13	4.763e-12	-0.72	4.08e-13	4.843e-12	-0.72
-0.12	1.861e-12	6.63e-13	-0.12	1.555e-12	4.12e-13	-0.12	1.801e-12	3.69e-13	-0.12	2.136e-12	3.92e-13	-0.12	2.946e-12	4.05e-13	-0.12	3.752e-12	2.48e-13	-0.12	5.075e-12	1.19e-13	-0.12	9.395e-12	5.9e-14	0.34	2.28815e-11	1.583e-12		-0.8	3.64e-13	5.067e-12	-0.8	3.87e-13	4.608e-12	-0.8	5e-13	4.206e-12	-0.8	4.76e-13	4.283e-12	-0.8	5.85e-13	4.356e-12	-0.8	4.53e-13	4.779e-12	-0.8	3.5e-13	4.982e-12	-0.8
-0.06	1.882e-12	6.27e-13	-0.06	1.675e-12	3.62e-13	-0.06	1.842e-12	4.05e-13	-0.06	2.208e-12	4.34e-13	-0.06	2.958e-12	4.42e-13	-0.06	3.895e-12	1.72e-13	-0.06	5.302e-12	4.9e-14	-0.06	9.982e-12	1.07e-13	0.41	2.45185e-11	1.69e-12		-0.88	3.47e-13	5.221e-12	-0.88	4.41e-13	4.76e-12	-0.88	4.93e-13	4.56e-12	-0.88	5.43e-13	4.589e-12	-0.88	5.92e-13	4.691e-12	-0.88	5.61e-13	4.934e-12	-0.88	3.57e-13	5.117e-12	-0.88
0	1.969e-12	6.1e-13	0	1.728e-12	4.99e-13	0	1.949e-12	4.36e-13	0	2.344e-12	4.33e-13	0	3.127e-12	4.83e-13	0	4.03e-12	2.13e-13	0	5.55e-12	7e-15	0	1.0617e-11	1.18e-13	0.48	2.63275e-11	1.755e-12		-0.96	3.31e-13	5.4e-12	-0.96	4.31e-13	4.848e-12	-0.96	5.37e-13	4.65e-12	-0.96	6.01e-13	4.619e-12	-0.96	6.03e-13	4.715e-12	-0.96	5e-13	4.431e-12	-0.96	4.82e-13	5.218e-12	-0.96
0.06	2.166e-12	6.04e-13	0.06	1.828e-12	4.58e-13	0.06	2.025e-12	5.26e-13	0.06	2.452e-12	5.47e-13	0.06	3.24e-12	5.02e-13	0.06	4.108e-12	1.96e-13	0.06	5.823e-12	3.4e-14	0.06	1.119e-11	1.52e-13	0.55	2.8306e-11	1.78e-12		-1.04	3.1e-13	5.486e-12	-1.04	4.51e-13	4.963e-12	-1.04	5.37e-13	4.825e-12	-1.04	7.18e-13	4.766e-12	-1.04	6.32e-13	4.78e-12	-1.04	4.41e-13	4.629e-12	-1.04	5.28e-13	5.299e-12	-1.04
0.12	2.253e-12	6.57e-13	0.12	1.803e-12	4.45e-13	0.12	1.989e-12	4.97e-13	0.12	2.79e-12	5.17e-13	0.12	3.301e-12	5.38e-13	0.12	4.178e-12	2.06e-13	0.12	6.2e-12	1.02e-13	0.12	1.1848e-11	2.14e-13	0.62	3.04155e-11	1.855e-12		-1.12	3.61e-13	5.676e-12	-1.12	5.65e-13	5.01e-12	-1.12	5.36e-13	4.822e-12	-1.12	6.56e-13	4.906e-12	-1.12	7.71e-13	5.035e-12	-1.12	4.16e-13	4.871e-12	-1.12	5.3e-13	5.452e-12	-1.12
0.18	2.229e-12	7.14e-13	0.18	1.962e-12	5.57e-13	0.18	2.191e-12	4.94e-13	0.18	2.81e-12	7.01e-13	0.18	3.418e-12	4.88e-13	0.18	4.374e-12	1.54e-13	0.18	6.665e-12	1.79e-13	0.18	1.2625e-11	2.82e-13	0.69	3.27015e-11	1.902e-12		-1.2	3.45e-13	5.417e-12	-1.2	6.95e-13	5.126e-12	-1.2	6.42e-13	5.097e-12	-1.2	6.1e-13	4.986e-12	-1.2	7.23e-13	5.145e-12	-1.2	4.06e-13	5.241e-12	-1.2	4.63e-13	5.552e-12	-1.2
0.24	2.324e-12	6.42e-13	0.24	2.036e-12	5.93e-13	0.24	2.305e-12	5.18e-13	0.24	2.792e-12	6.96e-13	0.24	3.516e-12	5.03e-13	0.24	4.52e-12	1.65e-13	0.24	7.049e-12	1.9e-13	0.24	1.3359e-11	2.82e-13	0.76	3.52325e-11	1.985e-12		-1.28	3.74e-13	5.243e-12	-1.28	6.85e-13	5.325e-12	-1.28	6.33e-13	5.138e-12	-1.28	6.92e-13	5.171e-12	-1.28	7.76e-13	5.225e-12	-1.28	4e-13	5.361e-12	-1.28	4.88e-13	5.66e-12	-1.28
0.3	2.397e-12	6.92e-13	0.3	2.012e-12	5.07e-13	0.3	2.344e-12	6.74e-13	0.3	2.881e-12	6.35e-13	0.3	3.658e-12	5.05e-13	0.3	4.672e-12	1.86e-13	0.3	7.486e-12	2.87e-13	0.3	1.4274e-11	2.89e-13	0.83	3.79525e-11	2e-12		-1.36	4.91e-13	5.195e-12	-1.36	7.45e-13	5.574e-12	-1.36	7.27e-13	5.309e-12	-1.36	7.01e-13	5.304e-12	-1.36	7.46e-13	5.459e-12	-1.36	4.04e-13	5.505e-12	-1.36	4.74e-13	5.593e-12	-1.36
0.36	2.492e-12	6.49e-13	0.36	2.084e-12	6.72e-13	0.36	2.512e-12	6.4e-13	0.36	3.006e-12	6.64e-13	0.36	3.631e-12	5.14e-13	0.36	4.881e-12	2.6e-13	0.36	7.898e-12	2.92e-13	0.36	1.5057e-11	3.67e-13	0.9	4.09175e-11	1.999e-12		-1.44	4.59e-13	5.493e-12	-1.44	7.14e-13	5.753e-12	-1.44	5.98e-13	5.497e-12	-1.44	7.04e-13	5.522e-12	-1.44	7.25e-13	4.975e-12	-1.44	3.62e-13	5.659e-12	-1.44	4.75e-13	5.867e-12	-1.44
0.42	2.609e-12	6.81e-13	0.42	2.172e-12	6.3e-13	0.42	2.532e-12	6.55e-13	0.42	3.105e-12	7.05e-13	0.42	3.868e-12	5.32e-13	0.42	4.806e-12	2.92e-13	0.42	8.501e-12	3.1e-13	0.42	1.6129e-11	3.43e-13	0.97	4.41425e-11	2.135e-12		-1.52	5.5e-13	5.506e-12	-1.52	6.88e-13	5.811e-12	-1.52	6.26e-13	5.662e-12	-1.52	7.39e-13	5.603e-12	-1.52	7.42e-13	5.136e-12	-1.52	4.07e-13	5.878e-12	-1.52	4.83e-13	6.056e-12	-1.52
0.48	2.746e-12	6.57e-13	0.48	2.273e-12	6.2e-13	0.48	2.645e-12	6.7e-13	0.48	3.261e-12	6.94e-13	0.48	3.912e-12	5.47e-13	0.48	5.065e-12	2.67e-13	0.48	9.104e-12	3.81e-13	0.48	1.7109e-11	3.51e-13	1.04	4.76655e-11	2.118e-12		-1.6	4.75e-13	5.877e-12	-1.6	6.91e-13	5.532e-12	-1.6	7.44e-13	5.825e-12	-1.6	7.36e-13	5.761e-12	-1.6	8.07e-13	5.311e-12	-1.6	4.5e-13	6.029e-12	-1.6	4.37e-13	6.277e-12	-1.6
0.54	2.856e-12	7.49e-13	0.54	2.385e-12	6.8e-13	0.54	2.801e-12	7.49e-13	0.54	3.319e-12	7.07e-13	0.54	4.022e-12	4.69e-13	0.54	5.401e-12	3.46e-13	0.54	9.666e-12	4.72e-13	0.54	1.8231e-11	4.54e-13	1.11	5.15295e-11	2.207e-12		-1.68	5.25e-13	6.305e-12	-1.68	6.56e-13	5.458e-12	-1.68	7.28e-13	5.968e-12	-1.68	7.74e-13	5.92e-12	-1.68	7.49e-13	5.651e-12	-1.68	4.28e-13	5.591e-12	-1.68	4.64e-13	6.449e-12	-1.68
0.6	2.782e-12	7.11e-13	0.6	2.483e-12	7.58e-13	0.6	2.795e-12	7.51e-13	0.6	3.494e-12	7.26e-13	0.6	4.171e-12	5.13e-13	0.6	5.716e-12	3.56e-13	0.6	1.0299e-11	4.72e-13	0.6	1.9421e-11	4.47e-13	1.18	5.56785e-11	2.2e-12		-1.76	5.61e-13	6.681e-12	-1.76	5.58e-13	5.416e-12	-1.76	7.4e-13	6.065e-12	-1.76	8.3e-13	6.06e-12	-1.76	7.4e-13	5.851e-12	-1.76	5.07e-13	5.875e-12	-1.76	5.63e-13	6.471e-12	-1.76
0.66	2.99e-12	6.95e-13	0.66	2.434e-12	7.36e-13	0.66	2.952e-12	8.16e-13	0.66	3.566e-12	7.17e-13	0.66	4.301e-12	5.13e-13	0.66	6.083e-12	4.49e-13	0.66	1.1026e-11	5.51e-13	0.66	2.0723e-11	5.22e-13	1.25	6.0172e-11	2.224e-12		-1.84	5.75e-13	6.981e-12	-1.84	6.75e-13	5.384e-12	-1.84	7.64e-13	6.238e-12	-1.84	8.32e-13	6.266e-12	-1.84	7.88e-13	6.046e-12	-1.84	5.29e-13	6.123e-12	-1.84	5.56e-13	6.725e-12	-1.84
0.72	3.043e-12	7.76e-13	0.72	2.596e-12	7.82e-13	0.72	3.017e-12	8.13e-13	0.72	3.644e-12	7.4e-13	0.72	4.465e-12	4.93e-13	0.72	6.466e-12	4.65e-13	0.72	1.1683e-11	5.6e-13	0.72	2.2118e-11	4.85e-13	1.32	6.5213e-11	2.284e-12		-1.92	5.43e-13	7.348e-12	-1.92	5.18e-13	5.411e-12	-1.92	7.94e-13	6.446e-12	-1.92	7.93e-13	6.451e-12	-1.92	7.73e-13	6.253e-12	-1.92	4.21e-13	6.41e-12	-1.92	6.03e-13	6.816e-12	-1.92
0.78	3.141e-12	7.17e-13	0.78	2.688e-12	8.28e-13	0.78	3.184e-12	8.32e-13	0.78	3.767e-12	7.23e-13	0.78	4.594e-12	5.11e-13	0.78	6.846e-12	5.41e-13	0.78	1.2478e-11	5.46e-13	0.78	2.3636e-11	5.52e-13	1.39	7.0581e-11	2.166e-12		-2	6.27e-13	7.633e-12	-2	5.45e-13	5.882e-12	-2	7.65e-13	6.587e-12	-2	8.42e-13	6.541e-12	-2	7.85e-13	6.471e-12	-2	5e-13	6.663e-12	-2	5.6e-13	7.011e-12	-2
0.84	3.182e-12	7.36e-13	0.84	2.704e-12	8.63e-13	0.84	3.288e-12	9.25e-13	0.84	3.871e-12	7.31e-13	0.84	4.786e-12	6.16e-13	0.84	7.158e-12	4.85e-13	0.84	1.3284e-11	6.01e-13	0.84	2.5245e-11	4.88e-13	1.46	7.63865e-11	2.333e-12		-2.08	6.04e-13	8.033e-12	-2.08	6e-13	5.837e-12	-2.08	7.82e-13	6.001e-12	-2.08	8.64e-13	6.728e-12	-2.08	8.42e-13	6.562e-12	-2.08	5.28e-13	6.851e-12	-2.08	6.46e-13	7.005e-12	-2.08
0.9	3.181e-12	6.65e-13	0.9	2.863e-12	9.25e-13	0.9	3.398e-12	9.15e-13	0.9	4.022e-12	7.18e-13	0.9	5.002e-12	5.1e-13	0.9	7.742e-12	6.14e-13	0.9	1.4119e-11	6.82e-13	0.9	2.7065e-11	5.89e-13	1.53	8.27785e-11	2.431e-12		-2.16	6.26e-13	8.289e-12	-2.16	5.84e-13	6.204e-12	-2.16	6.54e-13	5.946e-12	-2.16	8.84e-13	6.901e-12	-2.16	8.75e-13	6.725e-12	-2.16	5.59e-13	6.969e-12	-2.16	6.56e-13	7.203e-12	-2.16
0.96	3.37e-12	8.24e-13	0.96	2.998e-12	9.14e-13	0.96	3.484e-12	9.02e-13	0.96	4.123e-12	6.94e-13	0.96	5.147e-12	6.8e-13	0.96	8.283e-12	6.75e-13	0.96	1.5041e-11	6.47e-13	0.96	2.8985e-11	5.98e-13	1.6	8.97275e-11	2.461e-12		-2.24	6.2e-13	8.578e-12	-2.24	6.2e-13	6.65e-12	-2.24	7.32e-13	5.884e-12	-2.24	9.81e-13	6.971e-12	-2.24	8.83e-13	7.012e-12	-2.24	5.46e-13	7.179e-12	-2.24	7.06e-13	7.417e-12	-2.24
1.02	3.404e-12	7.82e-13	1.02	3.225e-12	9.49e-13	1.02	3.576e-12	9e-13	1.02	4.288e-12	7.32e-13	1.02	5.373e-12	5.6e-13	1.02	8.755e-12	7.74e-13	1.02	1.6164e-11	7.06e-13	1.02	3.0999e-11	6.18e-13	1.67	9.71335e-11	2.484e-12		-2.32	5.99e-13	9.059e-12	-2.32	6.15e-13	7.018e-12	-2.32	6.98e-13	5.945e-12	-2.32	8.75e-13	7.291e-12	-2.32	8.87e-13	7.132e-12	-2.32	5.31e-13	7.464e-12	-2.32	6.67e-13	7.648e-12	-2.32
1.08	3.599e-12	8.81e-13	1.08	3.277e-12	9.79e-13	1.08	3.698e-12	8.71e-13	1.08	4.396e-12	6.88e-13	1.08	5.737e-12	6.7e-13	1.08	9.4e-12	7.44e-13	1.08	1.7227e-11	7.36e-13	1.08	3.3085e-11	5.61e-13	1.74	1.05303e-10	2.518e-12		-2.4	6.08e-13	9.341e-12	-2.4	6.96e-13	7.3e-12	-2.4	7.41e-13	6.006e-12	-2.4	9.25e-13	7.437e-12	-2.4	9.5e-13	7.279e-12	-2.4	6.31e-13	7.591e-12	-2.4	6.56e-13	7.822e-12	-2.4
1.14	3.745e-12	9.29e-13	1.14	3.35e-12	1.018e-12	1.14	3.83e-12	9.54e-13	1.14	4.527e-12	7.58e-13	1.14	6.056e-12	7.33e-13	1.14	1.006e-11	7.64e-13	1.14	1.8349e-11	7.58e-13	1.14	3.5567e-11	6.2e-13	1.81	1.14182e-10	2.599e-12		-2.48	6.45e-13	9.627e-12	-2.48	7.02e-13	7.625e-12	-2.48	7.14e-13	5.996e-12	-2.48	9.86e-13	7.012e-12	-2.48	1.062e-12	7.498e-12	-2.48	6.1e-13	7.817e-12	-2.48	7.05e-13	7.965e-12	-2.48
1.2	3.69e-12	9.44e-13	1.2	3.516e-12	1.043e-12	1.2	3.968e-12	9.21e-13	1.2	4.699e-12	7.71e-13	1.2	6.415e-12	7.39e-13	1.2	1.0578e-11	7.63e-13	1.2	1.9657e-11	7.78e-13	1.2	3.8124e-11	6.46e-13	1.88	1.23728e-10	2.559e-12		-2.56	6.88e-13	1.0118e-11	-2.56	7.28e-13	8.027e-12	-2.56	7.33e-13	6.135e-12	-2.56	9.83e-13	6.801e-12	-2.56	1.053e-12	7.634e-12	-2.56	7.01e-13	7.988e-12	-2.56	7.71e-13	8.16e-12	-2.56
1.26	3.817e-12	1.02e-12	1.26	3.546e-12	1.127e-12	1.26	3.983e-12	9.98e-13	1.26	4.921e-12	8.01e-13	1.26	6.856e-12	7.85e-13	1.26	1.1342e-11	8.9e-13	1.26	2.1026e-11	8.3e-13	1.26	4.0884e-11	6.77e-13	1.95	1.34041e-10	2.654e-12		-2.64	6.23e-13	1.0563e-11	-2.64	7.52e-13	8.335e-12	-2.64	6.85e-13	6.561e-12	-2.64	8.55e-13	6.752e-12	-2.64	1.052e-12	7.948e-12	-2.64	6.65e-13	8.096e-12	-2.64	8.42e-13	8.286e-12	-2.64
1.32	4.062e-12	9.86e-13	1.32	3.705e-12	1.005e-12	1.32	4.169e-12	9.53e-13	1.32	5.085e-12	8.11e-13	1.32	7.277e-12	8.63e-13	1.32	1.2256e-11	8.74e-13	1.32	2.2524e-11	8.25e-13	1.32	4.3924e-11	6.59e-13	2.02	1.45244e-10	2.697e-12		-2.72	7.05e-13	1.0936e-11	-2.72	8.22e-13	8.734e-12	-2.72	7.6e-13	7.019e-12	-2.72	9.97e-13	6.071e-12	-2.72	1.157e-12	8.098e-12	-2.72	7.15e-13	8.39e-12	-2.72	8.7e-13	8.546e-12	-2.72
1.38	4.282e-12	1.079e-12	1.38	3.753e-12	1.101e-12	1.38	4.286e-12	9.27e-13	1.38	5.269e-12	7.77e-13	1.38	7.765e-12	8.43e-13	1.38	1.302e-11	9.26e-13	1.38	2.4068e-11	8.02e-13	1.38	4.7281e-11	6.97e-13	2.09	1.57281e-10	2.821e-12		-2.8	6.78e-13	1.1387e-11	-2.8	8.86e-13	9.069e-12	-2.8	7.78e-13	7.396e-12	-2.8	8.68e-13	6.171e-12	-2.8	1.164e-12	7.563e-12	-2.8	7.6e-13	8.567e-12	-2.8	9.11e-13	8.696e-12	-2.8
1.44	4.405e-12	1.141e-12	1.44	3.871e-12	1.128e-12	1.44	4.382e-12	9.52e-13	1.44	5.526e-12	8.37e-13	1.44	8.324e-12	9.61e-13	1.44	1.3987e-11	9.53e-13	1.44	2.5727e-11	8.65e-13	1.44	5.0724e-11	7.11e-13	2.16	1.70179e-10	2.972e-12		-2.88	6.95e-13	1.182e-11	-2.88	9.1e-13	9.41e-12	-2.88	8.78e-13	7.72e-12	-2.88	8.96e-13	6.311e-12	-2.88	1.24e-12	7.481e-12	-2.88	7.9e-13	8.696e-12	-2.88	1.048e-12	8.808e-12	-2.88
1.5	4.625e-12	1.1e-12	1.5	3.985e-12	1.158e-12	1.5	4.526e-12	9.53e-13	1.5	5.724e-12	9.57e-13	1.5	8.789e-12	9.8e-13	1.5	1.4796e-11	9.3e-13	1.5	2.7539e-11	8.58e-13	1.5	5.4481e-11	7.69e-13	2.23	1.84157e-10	2.908e-12		-2.96	7.67e-13	1.2292e-11	-2.96	9.4e-13	9.727e-12	-2.96	9.87e-13	8.116e-12	-2.96	9.37e-13	6.747e-12	-2.96	1.189e-12	7.299e-12	-2.96	8.79e-13	8.974e-12	-2.96	1.126e-12	8.99e-12	-2.96
1.56	4.747e-12	1.122e-12	1.56	4.174e-12	1.142e-12	1.56	4.77e-12	9.8e-13	1.56	6.078e-12	9.87e-13	1.56	9.399e-12	9.9e-13	1.56	1.5845e-11	1.041e-12	1.56	2.9556e-11	8.58e-13	1.56	5.868e-11	8.03e-13	2.3	1.99165e-10	2.964e-12		-3.04	8.37e-13	1.2788e-11	-3.04	8.87e-13	1.0119e-11	-3.04	1.017e-12	8.434e-12	-3.04	1.03e-12	6.794e-12	-3.04	1.193e-12	7.247e-12	-3.04	8.38e-13	8.509e-12	-3.04	1.221e-12	9.306e-12	-3.04
1.62	5.007e-12	1.256e-12	1.62	4.378e-12	1.128e-12	1.62	4.919e-12	1.02e-12	1.62	6.436e-12	9.98e-13	1.62	1.009e-11	1.059e-12	1.62	1.7018e-11	1.063e-12	1.62	3.1592e-11	9.55e-13	1.62	6.313e-11	7.62e-13	2.37	2.15291e-10	3.088e-12
1.68	5.055e-12	1.313e-12	1.68	4.344e-12	1.198e-12	1.68	5.089e-12	1.062e-12	1.68	6.882e-12	1.01e-12	1.68	1.0781e-11	1.085e-12	1.68	1.8211e-11	1.109e-12	1.68	3.3929e-11	9.56e-13	1.68	6.7869e-11	7.94e-13	2.44	2.32506e-10	3.203e-12
1.74	5.288e-12	1.223e-12	1.74	4.539e-12	1.259e-12	1.74	5.378e-12	1.006e-12	1.74	7.351e-12	1.087e-12	1.74	1.1407e-11	1.164e-12	1.74	1.9467e-11	1.179e-12	1.74	3.6389e-11	9.98e-13	1.74	7.3048e-11	8.66e-13	2.51	2.51485e-10	3.283e-12
1.8	5.484e-12	1.318e-12	1.8	4.659e-12	1.205e-12	1.8	5.543e-12	1.046e-12	1.8	7.797e-12	1.11e-12	1.8	1.2229e-11	1.156e-12	1.8	2.0728e-11	1.169e-12	1.8	3.921e-11	1.104e-12	1.8	7.8611e-11	8.81e-13	2.58	2.71084e-10	3.286e-12
1.86	5.672e-12	1.294e-12	1.86	4.809e-12	1.217e-12	1.86	5.845e-12	1.161e-12	1.86	8.315e-12	1.236e-12	1.86	1.3018e-11	1.227e-12	1.86	2.2268e-11	1.225e-12	1.86	4.1907e-11	1.131e-12	1.86	8.4767e-11	8.76e-13	2.65	2.92446e-10	3.357e-12
1.92	5.784e-12	1.356e-12	1.92	4.994e-12	1.276e-12	1.92	5.968e-12	1.184e-12	1.92	8.841e-12	1.198e-12	1.92	1.3904e-11	1.277e-12	1.92	2.376e-11	1.227e-12	1.92	4.5024e-11	1.09e-12	1.92	9.1268e-11	9.71e-13	2.72	3.15135e-10	3.471e-12
1.98	6.022e-12	1.3e-12	1.98	5.126e-12	1.272e-12	1.98	6.392e-12	1.185e-12	1.98	9.384e-12	1.294e-12	1.98	1.4878e-11	1.246e-12	1.98	2.5479e-11	1.208e-12	1.98	4.8379e-11	1.116e-12	1.98	9.8309e-11	1.005e-12	2.79	3.39358e-10	3.806e-12
2.04	6.176e-12	1.405e-12	2.04	5.26e-12	1.301e-12	2.04	6.759e-12	1.287e-12	2.04	1.0007e-11	1.3e-12	2.04	1.5854e-11	1.313e-12	2.04	2.723e-11	1.23e-12	2.04	5.2026e-11	1.168e-12	2.04	1.0596e-10	9.65e-13	2.86	3.6494e-10	3.621e-12
2.1	6.291e-12	1.493e-12	2.1	5.399e-12	1.356e-12	2.1	7.092e-12	1.346e-12	2.1	1.0718e-11	1.417e-12	2.1	1.6974e-11	1.412e-12	2.1	2.9122e-11	1.281e-12	2.1	5.5914e-11	1.216e-12	2.1	1.14162e-10	9.89e-13	2.93	3.92359e-10	3.512e-12
2.16	6.518e-12	1.453e-12	2.16	5.689e-12	1.401e-12	2.16	7.58e-12	1.456e-12	2.16	1.1368e-11	1.438e-12	2.16	1.8081e-11	1.376e-12	2.16	3.1207e-11	1.372e-12	2.16	6.0352e-11	1.22e-12	2.16	1.23048e-10	9.55e-13	3	4.21655e-10	4.107e-12
2.22	6.629e-12	1.459e-12	2.22	5.876e-12	1.429e-12	2.22	8.075e-12	1.413e-12	2.22	1.2154e-11	1.47e-12	2.22	1.9261e-11	1.549e-12	2.22	3.3476e-11	1.372e-12	2.22	6.4793e-11	1.128e-12	2.22	1.32474e-10	1.107e-12
2.28	6.801e-12	1.512e-12	2.28	6.214e-12	1.532e-12	2.28	8.536e-12	1.445e-12	2.28	1.2943e-11	1.539e-12	2.28	2.0533e-11	1.523e-12	2.28	3.5839e-11	1.438e-12	2.28	6.9683e-11	1.276e-12	2.28	1.42731e-10	1.14e-12
2.34	6.964e-12	1.636e-12	2.34	6.375e-12	1.488e-12	2.34	9.101e-12	1.57e-12	2.34	1.3732e-11	1.597e-12	2.34	2.1928e-11	1.574e-12	2.34	3.8452e-11	1.461e-12	2.34	7.5089e-11	1.278e-12	2.34	1.53735e-10	1.063e-12
2.4	7.141e-12	1.565e-12	2.4	6.704e-12	1.581e-12	2.4	9.586e-12	1.674e-12	2.4	1.4579e-11	1.627e-12	2.4	2.3393e-11	1.622e-12	2.4	4.1257e-11	1.495e-12	2.4	8.0962e-11	1.355e-12	2.4	1.65485e-10	1.208e-12
2.46	7.349e-12	1.597e-12	2.46	6.863e-12	1.644e-12	2.46	1.0179e-11	1.652e-12	2.46	1.5476e-11	1.675e-12	2.46	2.5157e-11	1.634e-12	2.46	4.4287e-11	1.58e-12	2.46	8.7353e-11	1.368e-12	2.46	1.78276e-10	1.201e-12
2.52	7.523e-12	1.67e-12	2.52	7.366e-12	1.652e-12	2.52	1.0793e-11	1.684e-12	2.52	1.6537e-11	1.709e-12	2.52	2.6958e-11	1.642e-12	2.52	4.768e-11	1.595e-12	2.52	9.4196e-11	1.43e-12	2.52	1.91958e-10	1.215e-12
2.58	7.72e-12	1.706e-12	2.58	7.727e-12	1.745e-12	2.58	1.1434e-11	1.833e-12	2.58	1.7517e-11	1.805e-12	2.58	2.8699e-11	1.746e-12	2.58	5.1198e-11	1.607e-12	2.58	1.01772e-10	1.384e-12	2.58	2.06499e-10	1.244e-12
2.64	7.941e-12	1.814e-12	2.64	8.113e-12	1.801e-12	2.64	1.2123e-11	1.863e-12	2.64	1.8635e-11	1.872e-12	2.64	3.068e-11	1.772e-12	2.64	5.503e-11	1.681e-12	2.64	1.0985e-10	1.454e-12	2.64	2.22149e-10	1.353e-12
2.7	8.068e-12	1.809e-12	2.7	8.532e-12	1.913e-12	2.7	1.2831e-11	1.95e-12	2.7	1.9903e-11	1.932e-12	2.7	3.2832e-11	1.851e-12	2.7	5.9283e-11	1.764e-12	2.7	1.18628e-10	1.534e-12	2.7	2.38865e-10	1.405e-12
2.76	8.35e-12	1.897e-12	2.76	9.035e-12	1.986e-12	2.76	1.3623e-11	1.988e-12	2.76	2.1092e-11	2.033e-12	2.76	3.5228e-11	1.888e-12	2.76	6.4063e-11	1.79e-12	2.76	1.28014e-10	1.532e-12	2.76	2.56814e-10	1.38e-12
2.82	8.444e-12	1.914e-12	2.82	9.462e-12	2.062e-12	2.82	1.4497e-11	2.001e-12	2.82	2.2455e-11	2.089e-12	2.82	3.7624e-11	1.958e-12	2.82	6.8934e-11	1.753e-12	2.82	1.38232e-10	1.554e-12	2.82	2.75875e-10	1.417e-12
2.88	8.782e-12	2.001e-12	2.88	9.981e-12	2.111e-12	2.88	1.5231e-11	2.103e-12	2.88	2.3889e-11	2.088e-12	2.88	4.0353e-11	1.987e-12	2.88	7.4404e-11	1.896e-12	2.88	1.49169e-10	1.711e-12	2.88	2.96645e-10	1.497e-12
2.94	9.075e-12	2.048e-12	2.94	1.0567e-11	2.181e-12	2.94	1.6091e-11	2.192e-12	2.94	2.5402e-11	2.127e-12	2.94	4.3306e-11	2.157e-12	2.94	8.0281e-11	1.938e-12	2.94	1.61039e-10	1.751e-12	2.94	3.18647e-10	1.492e-12
3	9.481e-12	2.137e-12	3	1.1198e-11	2.275e-12	3	1.7147e-11	2.235e-12	3	2.7099e-11	2.253e-12	3	4.6341e-11	2.162e-12	3	8.6497e-11	1.994e-12	3	1.73906e-10	1.787e-12	3	3.41572e-10	1.575e-12
Figure2m
scan BG, TG set to 0V		scan TG, BG set to 0V
Vgs	Ids	Vgs	Ids
-4	9.56338e-08	-4	9.23385e-08
-3.9	9.51871e-08	-3.9	9.20542e-08
-3.8	9.48698e-08	-3.8	9.16957e-08
-3.7	9.44457e-08	-3.7	9.11574e-08
-3.6	9.38499e-08	-3.6	9.08287e-08
-3.5	9.33331e-08	-3.5	9.03292e-08
-3.4	9.28243e-08	-3.4	8.97855e-08
-3.3	9.22724e-08	-3.3	8.92491e-08
-3.2	9.15417e-08	-3.2	8.86659e-08
-3.1	9.08334e-08	-3.1	8.80569e-08
-3	9.02594e-08	-3	8.72798e-08
-2.9	8.9506e-08	-2.9	8.66047e-08
-2.8	8.87451e-08	-2.8	8.59177e-08
-2.7	8.79086e-08	-2.7	8.51117e-08
-2.6	8.72543e-08	-2.6	8.43208e-08
-2.5	8.63269e-08	-2.5	8.33511e-08
-2.4	8.54305e-08	-2.4	8.24311e-08
-2.3	8.43181e-08	-2.3	8.1468e-08
-2.2	8.34167e-08	-2.2	8.04784e-08
-2.1	8.22103e-08	-2.1	7.94007e-08
-2	8.09703e-08	-2	7.82731e-08
-1.9	7.97636e-08	-1.9	7.70431e-08
-1.8	7.85859e-08	-1.8	7.58637e-08
-1.7	7.72291e-08	-1.7	7.46083e-08
-1.6	7.58115e-08	-1.6	7.31846e-08
-1.5	7.4382e-08	-1.5	7.18222e-08
-1.4	7.28508e-08	-1.4	7.02988e-08
-1.3	7.1265e-08	-1.3	6.8717e-08
-1.2	6.95634e-08	-1.2	6.70494e-08
-1.1	6.775e-08	-1.1	6.52585e-08
-1	6.58763e-08	-1	6.34656e-08
-0.9	6.37537e-08	-0.9	6.13334e-08
-0.8	6.13958e-08	-0.8	5.90835e-08
-0.7	5.89493e-08	-0.7	5.65319e-08
-0.6	5.62741e-08	-0.6	5.37238e-08
-0.5	5.32978e-08	-0.5	5.0791e-08
-0.4	5.00234e-08	-0.4	4.74429e-08
-0.3	4.656e-08	-0.3	4.39073e-08
-0.2	4.28378e-08	-0.2	4.01601e-08
-0.1	3.89335e-08	-0.1	3.60684e-08
0	3.48388e-08	0	3.19703e-08
0.1	3.06679e-08	0.1	2.77369e-08
0.2	2.64885e-08	0.2	2.361e-08
0.3	2.24456e-08	0.3	1.9557e-08
0.4	1.85656e-08	0.4	1.57989e-08
0.5	1.49686e-08	0.5	1.2259e-08
0.6	1.16971e-08	0.6	8.92728e-09
0.7	8.65204e-09	0.7	6.17354e-09
0.8	6.08109e-09	0.8	4.1571e-09
0.9	4.25882e-09	0.9	2.68531e-09
1	2.80379e-09	1	1.60017e-09
1.1	1.71376e-09	1.1	8.01213e-10
1.2	9.5686e-10	1.2	3.27464e-10
1.3	3.90943e-10	1.3	1.43189e-10
1.4	1.96683e-10	1.4	6.1678e-11
1.5	8.8538e-11	1.5	2.8279e-11
1.6	4.0528e-11	1.6	1.6865e-11
1.7	2.3521e-11	1.7	1.3495e-11
1.8	1.7753e-11	1.8	1.1469e-11
1.9	1.4796e-11	1.9	1.0908e-11
2	1.3918e-11	2	1.1207e-11
2.1	1.4051e-11	2.1	1.2194e-11
2.2	1.5233e-11	2.2	1.3764e-11
2.3	1.659e-11	2.3	1.6154e-11
2.4	1.8791e-11	2.4	1.9401e-11
2.5	2.1795e-11	2.5	2.326e-11
2.6	2.5718e-11	2.6	2.8447e-11
2.7	3.0727e-11	2.7	3.5188e-11
2.8	3.7287e-11	2.8	4.3464e-11
2.9	4.4978e-11	2.9	5.4039e-11
3	5.4544e-11	3	6.6888e-11
3.1	6.5836e-11	3.1	8.1643e-11
3.2	7.9296e-11	3.2	9.9403e-11
3.3	9.4183e-11	3.3	1.19363e-10
3.4	1.1109e-10	3.4	1.4385e-10
3.5	1.29217e-10	3.5	1.69295e-10
3.6	1.50327e-10	3.6	1.99357e-10
3.7	1.75997e-10	3.7	2.337e-10
3.8	1.99676e-10	3.8	2.67949e-10
3.9	2.26986e-10	3.9	3.05815e-10
4	2.58154e-10	4	3.4842e-10
4	3.3658e-10	4	4.91748e-10
3.9	3.07558e-10	3.9	4.44659e-10
3.8	2.75185e-10	3.8	4.01611e-10
3.7	2.44574e-10	3.7	3.61683e-10
3.6	2.15249e-10	3.6	3.19008e-10
3.5	1.89924e-10	3.5	2.82629e-10
3.4	1.66537e-10	3.4	2.46957e-10
3.3	1.42786e-10	3.3	2.13102e-10
3.2	1.22305e-10	3.2	1.81399e-10
3.1	1.0271e-10	3.1	1.52804e-10
3	8.4865e-11	3	1.2702e-10
2.9	6.9532e-11	2.9	1.03028e-10
2.8	5.5895e-11	2.8	8.2574e-11
2.7	4.3754e-11	2.7	6.4606e-11
2.6	3.3691e-11	2.6	4.9118e-11
2.5	2.4962e-11	2.5	3.6288e-11
2.4	1.8118e-11	2.4	2.6096e-11
2.3	1.2886e-11	2.3	1.7926e-11
2.2	8.824e-12	2.2	1.1946e-11
2.1	5.981e-12	2.1	7.661e-12
2	4.064e-12	2	4.836e-12
1.9	2.965e-12	1.9	3.012e-12
1.8	2.301e-12	1.8	2.013e-12
1.7	2.205e-12	1.7	1.567e-12
1.6	2.642e-12	1.6	1.494e-12
1.5	3.991e-12	1.5	1.88e-12
1.4	6.868e-12	1.4	2.85e-12
1.3	1.2462e-11	1.3	5.201e-12
1.2	2.2885e-11	1.2	9.985e-12
1.1	4.1631e-11	1.1	1.9437e-11
1	7.3533e-11	1	3.677e-11
0.9	1.26323e-10	0.9	6.8214e-11
0.8	2.09809e-10	0.8	1.20831e-10
0.7	3.36468e-10	0.7	2.03445e-10
0.6	5.24181e-10	0.6	3.29635e-10
0.5	7.91638e-10	0.5	5.21834e-10
0.4	1.21856e-09	0.4	7.94881e-10
0.3	1.74861e-09	0.3	1.24925e-09
0.2	2.42718e-09	0.2	1.80042e-09
0.1	3.26397e-09	0.1	2.49286e-09
0	4.29515e-09	0	3.34376e-09
-0.1	5.54816e-09	-0.1	4.40663e-09
-0.2	7.0224e-09	-0.2	5.65783e-09
-0.3	8.72535e-09	-0.3	7.14549e-09
-0.4	1.06391e-08	-0.4	8.86645e-09
-0.5	1.29932e-08	-0.5	1.08102e-08
-0.6	1.5439e-08	-0.6	1.3094e-08
-0.7	1.80244e-08	-0.7	1.55677e-08
-0.8	2.07529e-08	-0.8	1.81072e-08
-0.9	2.36573e-08	-0.9	2.07956e-08
-1	2.66351e-08	-1	2.36695e-08
-1.1	2.97522e-08	-1.1	2.65878e-08
-1.2	3.29763e-08	-1.2	2.96668e-08
-1.3	3.62103e-08	-1.3	3.27584e-08
-1.4	3.94548e-08	-1.4	3.5861e-08
-1.5	4.26488e-08	-1.5	3.89657e-08
-1.6	4.59153e-08	-1.6	4.20082e-08
-1.7	4.91274e-08	-1.7	4.50825e-08
-1.8	5.21795e-08	-1.8	4.8057e-08
-1.9	5.5254e-08	-1.9	5.10106e-08
-2	5.81438e-08	-2	5.37716e-08
-2.1	6.08913e-08	-2.1	5.66618e-08
-2.2	6.35308e-08	-2.2	5.93145e-08
-2.3	6.61755e-08	-2.3	6.18107e-08
-2.4	6.87134e-08	-2.4	6.42598e-08
-2.5	7.11001e-08	-2.5	6.66401e-08
-2.6	7.33339e-08	-2.6	6.87667e-08
-2.7	7.55317e-08	-2.7	7.08843e-08
-2.8	7.75184e-08	-2.8	7.3026e-08
-2.9	7.95927e-08	-2.9	7.49068e-08
-3	8.13693e-08	-3	7.68433e-08
-3.1	8.31906e-08	-3.1	7.85825e-08
-3.2	8.49441e-08	-3.2	8.01994e-08
-3.3	8.65471e-08	-3.3	8.1729e-08
-3.4	8.79476e-08	-3.4	8.32947e-08
-3.5	8.94342e-08	-3.5	8.48165e-08
-3.6	9.07661e-08	-3.6	8.6294e-08
-3.7	9.20593e-08	-3.7	8.76233e-08
-3.8	9.32244e-08	-3.8	8.87244e-08
-3.9	9.44951e-08	-3.9	9.00759e-08
-4	9.57975e-08	-4	9.13991e-08
[truncated: 14 more columns]

## Sheet: Figure3
Figure2a											Figure2b											Figure2c															Figure2d
p-type					n-type						p-type					n-type						p-type							n-type								p-type							n-type
	4mm	6mm	8mm	∞		4mm	6mm	8mm	∞			4mm	6mm	8mm	∞		4mm	6mm	8mm	∞			0	1000	2000	3000	4000	5000		0	1000	2000	3000	4000	5000			0	1000	2000	3000	4000	5000		0	1000	2000	3000	4000
Vbgs	Ids	Ids	Ids	Ids	Vbgs	Ids	Ids	Ids	Ids		Vtgs	Ids	Ids	Ids	Ids	Vtgs	Ids	Ids	Ids	Ids		Vbgs	Ids	Ids	Ids	Ids	Ids	Ids	Vbgs	Ids	Ids	Ids	Ids	Ids	Ids		Vtgs	Ids	Ids	Ids	Ids	Ids	Ids	Vtgs	Ids	Ids	Ids	Ids	Ids
-3	1.31115e-07	1.27034e-07	1.12861e-07	1.54387e-07	-3	1.45455e-08	7.5688e-09	1.29746e-08	1.0002e-08		-3	1.48218e-07	1.57196e-07	1.51011e-07	1.55243e-07	-3	3.84387e-08	4.22369e-08	8.7595e-09	2.2121e-08		-3	1.20739e-07	1.12011e-07	1.13406e-07	5.91389e-08	1.08421e-07	1.07583e-07	-3	1.44516e-08	1.60602e-08	1.3021e-08	9.8359e-09	1.43554e-08	1.66024e-08		-3	1.07113e-07	9.6963e-08	1.35472e-07	1.29052e-07	1.36054e-07	9.9022e-08	-3	7.32041e-09	8.3453e-09	1.13197e-08	1.99151e-08	1.62559e-08
-2.95	1.51537e-07	1.47796e-07	1.33516e-07	1.67965e-07	-2.95	1.35658e-08	6.72702e-09	1.22382e-08	9.3388e-09		-2.95	1.6086e-07	1.67186e-07	1.58319e-07	1.7115e-07	-2.95	4.16539e-08	4.50998e-08	1.20239e-08	2.63792e-08		-2.95	1.34011e-07	1.25874e-07	1.29048e-07	9.0048e-08	1.2445e-07	1.22204e-07	-2.95	1.24466e-08	1.39058e-08	1.1035e-08	8.3802e-09	1.25635e-08	1.47439e-08		-2.95	1.14663e-07	1.10137e-07	1.41645e-07	1.32072e-07	1.4176e-07	1.07427e-07	-2.95	1.14616e-08	1.19551e-08	1.53558e-08	2.42779e-08	2.03698e-08
-2.9	1.59654e-07	1.56638e-07	1.41115e-07	1.73069e-07	-2.9	1.25704e-08	6.1047e-09	1.14071e-08	8.8601e-09		-2.9	1.65225e-07	1.70508e-07	1.60651e-07	1.77e-07	-2.9	4.12988e-08	4.43237e-08	1.26996e-08	2.70605e-08		-2.9	1.38519e-07	1.30801e-07	1.33858e-07	1.0112e-07	1.34896e-07	1.26086e-07	-2.9	1.0776e-08	1.22349e-08	9.6135e-09	7.17066e-09	1.11788e-08	1.33476e-08		-2.9	1.1919e-07	1.14733e-07	1.44982e-07	1.34147e-07	1.44323e-07	1.10518e-07	-2.9	1.174e-08	1.25767e-08	1.57801e-08	2.5736e-08	2.1532e-08
-2.85	1.66028e-07	1.63054e-07	1.47388e-07	1.77122e-07	-2.85	1.14881e-08	5.44217e-09	1.05266e-08	8.20513e-09		-2.85	1.68959e-07	1.73227e-07	1.62672e-07	1.81253e-07	-2.85	4.01908e-08	4.31701e-08	1.28918e-08	2.69432e-08		-2.85	1.41669e-07	1.35091e-07	1.38194e-07	1.06901e-07	1.40469e-07	1.3092e-07	-2.85	9.3406e-09	1.08447e-08	8.3524e-09	6.21689e-09	9.8839e-09	1.18822e-08		-2.85	1.22331e-07	1.17395e-07	1.45791e-07	1.35079e-07	1.51833e-07	1.12223e-07	-2.85	1.14411e-08	1.22215e-08	1.57008e-08	2.56369e-08	2.1354e-08
-2.8	1.70879e-07	1.67896e-07	1.52468e-07	1.79927e-07	-2.8	1.03227e-08	4.76846e-09	9.6248e-09	7.63059e-09		-2.8	1.71703e-07	1.75439e-07	1.65391e-07	1.85293e-07	-2.8	3.85205e-08	4.16577e-08	1.29207e-08	2.66004e-08		-2.8	1.44366e-07	1.3848e-07	1.40772e-07	1.10976e-07	1.43812e-07	1.32536e-07	-2.8	7.9849e-09	9.329e-09	7.13254e-09	5.26419e-09	8.5423e-09	1.03965e-08		-2.8	1.25104e-07	1.18964e-07	1.47931e-07	1.36401e-07	1.53655e-07	1.15559e-07	-2.8	1.08931e-08	1.18336e-08	1.50788e-08	2.48578e-08	2.06831e-08
-2.75	1.74602e-07	1.71093e-07	1.56405e-07	1.82572e-07	-2.75	9.4932e-09	4.10677e-09	8.7513e-09	6.74676e-09		-2.75	1.73577e-07	1.76968e-07	1.65575e-07	1.88094e-07	-2.75	3.68097e-08	3.97182e-08	1.26395e-08	2.59167e-08		-2.75	1.46268e-07	1.40567e-07	1.4354e-07	1.14437e-07	1.44689e-07	1.36648e-07	-2.75	6.63906e-09	7.8237e-09	5.96981e-09	4.36715e-09	7.2399e-09	9.0462e-09		-2.75	1.27054e-07	1.20963e-07	1.48816e-07	1.42445e-07	1.50646e-07	1.18242e-07	-2.75	1.02235e-08	1.12146e-08	1.41939e-08	2.39629e-08	1.95674e-08
-2.7	1.78203e-07	1.74215e-07	1.59484e-07	1.83722e-07	-2.7	8.3035e-09	3.46751e-09	7.7387e-09	5.82159e-09		-2.7	1.75572e-07	1.7835e-07	1.66653e-07	1.90424e-07	-2.7	3.5088e-08	3.74402e-08	1.22568e-08	2.51669e-08		-2.7	1.46725e-07	1.43184e-07	1.46604e-07	1.1679e-07	1.46856e-07	1.38442e-07	-2.7	5.43506e-09	6.4519e-09	4.89209e-09	3.56794e-09	6.0543e-09	7.64547e-09		-2.7	1.28976e-07	1.21864e-07	1.50211e-07	1.40142e-07	1.5378e-07	1.19034e-07	-2.7	9.2395e-09	1.03363e-08	1.31524e-08	2.20877e-08	1.80473e-08
-2.65	1.8081e-07	1.77031e-07	1.61986e-07	1.85225e-07	-2.65	7.1472e-09	2.85689e-09	6.69021e-09	4.92225e-09		-2.65	1.77032e-07	1.79019e-07	1.67459e-07	1.93029e-07	-2.65	3.29777e-08	3.53622e-08	1.16927e-08	2.40301e-08		-2.65	1.48998e-07	1.44998e-07	1.4751e-07	1.19785e-07	1.48953e-07	1.3831e-07	-2.65	4.28697e-09	5.10897e-09	3.91386e-09	2.80347e-09	4.91638e-09	6.46162e-09		-2.65	1.29984e-07	1.21981e-07	1.49902e-07	1.40072e-07	1.66566e-07	1.19698e-07	-2.65	8.2411e-09	9.2121e-09	1.19429e-08	1.98555e-08	1.65695e-08
-2.6	1.83099e-07	1.79772e-07	1.63904e-07	1.86363e-07	-2.6	5.88371e-09	2.30716e-09	5.66567e-09	4.07078e-09		-2.6	1.78027e-07	1.79989e-07	1.68005e-07	1.95547e-07	-2.6	3.05475e-08	3.28062e-08	1.09431e-08	2.2643e-08		-2.6	1.5116e-07	1.4711e-07	1.48651e-07	1.2179e-07	1.51479e-07	1.39828e-07	-2.6	3.28417e-09	4.06611e-09	3.0342e-09	2.17025e-09	3.91605e-09	5.18724e-09		-2.6	1.30197e-07	1.24306e-07	1.49883e-07	1.40468e-07	1.70563e-07	1.21534e-07	-2.6	7.06888e-09	8.1455e-09	1.05294e-08	1.79337e-08	1.491e-08
-2.55	1.84787e-07	1.80978e-07	1.65983e-07	1.87017e-07	-2.55	4.80116e-09	1.81181e-09	4.70883e-09	3.29967e-09		-2.55	1.78781e-07	1.81112e-07	1.68087e-07	1.96786e-07	-2.55	2.84067e-08	3.02575e-08	1.00133e-08	2.1254e-08		-2.55	1.53158e-07	1.47307e-07	1.49785e-07	1.24303e-07	1.53636e-07	1.40924e-07	-2.55	2.47669e-09	3.09533e-09	2.27822e-09	1.59908e-09	3.02397e-09	4.08657e-09		-2.55	1.31045e-07	1.24885e-07	1.50463e-07	1.40851e-07	1.68414e-07	1.20991e-07	-2.55	5.97784e-09	6.9502e-09	9.0812e-09	1.56115e-08	1.2916e-08
-2.5	1.86522e-07	1.82476e-07	1.67271e-07	1.88031e-07	-2.5	3.80206e-09	1.35879e-09	3.83758e-09	2.59272e-09		-2.5	1.80833e-07	1.80278e-07	1.67765e-07	1.97279e-07	-2.5	2.58829e-08	2.78015e-08	9.1677e-09	1.96459e-08		-2.5	1.54906e-07	1.48714e-07	1.50728e-07	1.25523e-07	1.53355e-07	1.41454e-07	-2.5	1.78054e-09	2.26571e-09	1.65228e-09	1.14854e-09	2.23668e-09	3.12565e-09		-2.5	1.31694e-07	1.26862e-07	1.4623e-07	1.41337e-07	1.71125e-07	1.20353e-07	-2.5	4.99031e-09	5.7484e-09	7.7467e-09	1.36391e-08	1.09445e-08
-2.45	1.86969e-07	1.83672e-07	1.69334e-07	1.8782e-07	-2.45	2.93998e-09	1.00487e-09	3.01003e-09	1.98959e-09		-2.45	1.81299e-07	1.81028e-07	1.67876e-07	1.97719e-07	-2.45	2.33905e-08	2.50279e-08	8.1812e-09	1.79638e-08		-2.45	1.54037e-07	1.49347e-07	1.50919e-07	1.26876e-07	1.54464e-07	1.40813e-07	-2.45	1.25688e-09	1.59931e-09	1.14737e-09	8.0148e-10	1.64906e-09	2.34827e-09		-2.45	1.31297e-07	1.26104e-07	1.5043e-07	1.40415e-07	1.74067e-07	1.21933e-07	-2.45	4.08704e-09	4.67632e-09	6.3686e-09	1.17639e-08	9.3679e-09
-2.4	1.88194e-07	1.85638e-07	1.69737e-07	1.88017e-07	-2.4	2.19232e-09	6.9797e-10	2.33412e-09	1.48125e-09		-2.4	1.81283e-07	1.82026e-07	1.67997e-07	1.98308e-07	-2.4	2.09036e-08	2.24349e-08	7.1643e-09	1.61272e-08		-2.4	1.54232e-07	1.48696e-07	1.51549e-07	1.29786e-07	1.54891e-07	1.42335e-07	-2.4	8.4741e-10	1.10353e-09	7.8143e-10	5.2917e-10	1.13138e-09	1.70826e-09		-2.4	1.30838e-07	1.26328e-07	1.48209e-07	1.43638e-07	1.79147e-07	1.21209e-07	-2.4	3.22315e-09	3.7546e-09	5.1025e-09	1.00218e-08	7.6909e-09
-2.35	1.88457e-07	1.8556e-07	1.70641e-07	1.88359e-07	-2.35	1.60642e-09	4.929e-10	1.72452e-09	1.05941e-09		-2.35	1.81079e-07	1.81385e-07	1.67754e-07	1.98663e-07	-2.35	1.81835e-08	1.95748e-08	6.02944e-09	1.43906e-08		-2.35	1.5526e-07	1.50335e-07	1.51058e-07	1.34455e-07	1.56608e-07	1.43448e-07	-2.35	5.6121e-10	7.3669e-10	5.1247e-10	3.5284e-10	7.8033e-10	1.17593e-09		-2.35	1.3033e-07	1.26239e-07	1.48166e-07	1.45773e-07	1.75556e-07	1.19715e-07	-2.35	2.45484e-09	2.91157e-09	4.06098e-09	8.215e-09	6.19923e-09
-2.3	1.89035e-07	1.8579e-07	1.70444e-07	1.88051e-07	-2.3	1.11449e-09	3.2739e-10	1.25698e-09	7.5319e-10		-2.3	1.80994e-07	1.80586e-07	1.67155e-07	1.98733e-07	-2.3	1.56296e-08	1.70917e-08	5.09076e-09	1.25195e-08		-2.3	1.54338e-07	1.50256e-07	1.52e-07	1.34825e-07	1.55597e-07	1.441e-07	-2.3	3.5569e-10	4.6523e-10	3.2386e-10	2.18e-10	5.027e-10	7.9198e-10		-2.3	1.31031e-07	1.26526e-07	1.45937e-07	1.45198e-07	1.70095e-07	1.20438e-07	-2.3	1.82008e-09	2.16784e-09	3.1316e-09	6.47668e-09	4.96134e-09
-2.25	1.89145e-07	1.87329e-07	1.71399e-07	1.87354e-07	-2.25	7.5725e-10	2.1881e-10	8.9144e-10	5.1154e-10		-2.25	1.80634e-07	1.80012e-07	1.67362e-07	1.98173e-07	-2.25	1.31161e-08	1.44831e-08	4.20105e-09	1.08014e-08		-2.25	1.57175e-07	1.51454e-07	1.51811e-07	1.36157e-07	1.56733e-07	1.43616e-07	-2.25	2.20854e-10	2.9768e-10	2.0216e-10	1.39784e-10	3.2645e-10	5.2469e-10		-2.25	1.30039e-07	1.26934e-07	1.49334e-07	1.43386e-07	1.67719e-07	1.19926e-07	-2.25	1.31452e-09	1.61886e-09	2.33252e-09	5.18442e-09	3.87093e-09
-2.2	1.89594e-07	1.87203e-07	1.71429e-07	1.87104e-07	-2.2	4.9227e-10	1.40523e-10	5.941e-10	3.3689e-10		-2.2	1.80553e-07	1.78586e-07	1.66612e-07	1.98689e-07	-2.2	1.09647e-08	1.19649e-08	3.3782e-09	9.1461e-09		-2.2	1.56186e-07	1.51058e-07	1.51222e-07	1.36574e-07	1.57043e-07	1.44277e-07	-2.2	1.37899e-10	1.7747e-10	1.21403e-10	8.4796e-11	2.0246e-10	3.2145e-10		-2.2	1.29978e-07	1.26277e-07	1.46674e-07	1.43934e-07	1.62271e-07	1.19816e-07	-2.2	9.1261e-10	1.15231e-09	1.69627e-09	4.09411e-09	2.89713e-09
-2.15	1.89738e-07	1.86872e-07	1.71879e-07	1.86378e-07	-2.15	3.2573e-10	9.1331e-11	3.9683e-10	2.1116e-10		-2.15	1.79749e-07	1.78304e-07	1.65864e-07	1.98464e-07	-2.15	8.799e-09	9.7441e-09	2.65329e-09	7.42313e-09		-2.15	1.5703e-07	1.51513e-07	1.50358e-07	1.3664e-07	1.57707e-07	1.4572e-07	-2.15	8.233e-11	1.07013e-10	7.566e-11	5.0417e-11	1.18902e-10	1.99058e-10		-2.15	1.30078e-07	1.25794e-07	1.42214e-07	1.43935e-07	1.75546e-07	1.19823e-07	-2.15	6.2886e-10	8.0435e-10	1.22656e-09	3.1972e-09	2.1347e-09
-2.1	1.89198e-07	1.86352e-07	1.7109e-07	1.85698e-07	-2.1	2.0199e-10	6.0505e-11	2.5654e-10	1.33235e-10		-2.1	1.79216e-07	1.77684e-07	1.64875e-07	1.97935e-07	-2.1	6.75365e-09	7.592e-09	2.01774e-09	5.95133e-09		-2.1	1.56926e-07	1.51398e-07	1.50404e-07	1.37318e-07	1.56946e-07	1.45034e-07	-2.1	4.8436e-11	6.3829e-11	4.4532e-11	3.1886e-11	7.3687e-11	1.24437e-10		-2.1	1.28514e-07	1.25571e-07	1.39192e-07	1.42191e-07	1.75567e-07	1.18895e-07	-2.1	4.2232e-10	5.4452e-10	8.4923e-10	2.40534e-09	1.54676e-09
-2.05	1.88391e-07	1.85907e-07	1.70416e-07	1.84918e-07	-2.05	1.24967e-10	3.9396e-11	1.64481e-10	8.3821e-11		-2.05	1.7836e-07	1.76612e-07	1.64101e-07	1.97568e-07	-2.05	5.15565e-09	5.66905e-09	1.50958e-09	4.77344e-09		-2.05	1.57135e-07	1.50745e-07	1.5415e-07	1.37022e-07	1.5704e-07	1.44909e-07	-2.05	3.0696e-11	4.0067e-11	2.8664e-11	2.0405e-11	4.5495e-11	7.7126e-11		-2.05	1.28305e-07	1.25729e-07	1.3976e-07	1.43031e-07	1.81575e-07	1.17752e-07	-2.05	2.8136e-10	3.7031e-10	5.7366e-10	1.74651e-09	1.07254e-09
-2	1.88276e-07	1.85879e-07	1.70068e-07	1.84015e-07	-2	7.898e-11	2.4113e-11	1.03416e-10	5.2001e-11		-2	1.7683e-07	1.75987e-07	1.62948e-07	1.96528e-07	-2	3.82466e-09	4.20455e-09	1.12226e-09	3.68725e-09		-2	1.56547e-07	1.51497e-07	1.50991e-07	1.36887e-07	1.56746e-07	1.43747e-07	-2	1.9489e-11	2.4767e-11	1.8922e-11	1.3904e-11	2.7892e-11	4.836e-11		-2	1.26932e-07	1.24957e-07	1.42204e-07	1.43287e-07	1.81219e-07	1.1962e-07	-2	1.9077e-10	2.4295e-10	3.7989e-10	1.24025e-09	7.3201e-10
-1.95	1.87899e-07	1.85187e-07	1.69991e-07	1.82694e-07	-1.95	4.845e-11	1.6493e-11	6.4457e-11	3.4485e-11		-1.95	1.75241e-07	1.75044e-07	1.6193e-07	1.95977e-07	-1.95	2.72267e-09	3.0903e-09	7.8395e-10	2.74276e-09		-1.95	1.56906e-07	1.50917e-07	1.52521e-07	1.37423e-07	1.56174e-07	1.44917e-07	-1.95	1.3895e-11	1.7308e-11	1.2583e-11	1.06e-11	1.8862e-11	3.1011e-11		-1.95	1.27414e-07	1.24643e-07	1.43159e-07	1.42926e-07	1.78029e-07	1.17436e-07	-1.95	1.24079e-10	1.6711e-10	2.516e-10	8.2985e-10	4.7971e-10
-1.9	1.86575e-07	1.84343e-07	1.68895e-07	1.81931e-07	-1.9	3.0823e-11	1.1195e-11	4.0397e-11	2.2284e-11		-1.9	1.73656e-07	1.73796e-07	1.60788e-07	1.94761e-07	-1.9	1.92843e-09	2.19598e-09	5.3871e-10	2.03222e-09		-1.9	1.60679e-07	1.49724e-07	1.53778e-07	1.36921e-07	1.55621e-07	1.45118e-07	-1.9	1.0118e-11	1.2277e-11	9.936e-12	9.07e-12	1.39e-11	2.1299e-11		-1.9	1.25405e-07	1.23271e-07	1.38263e-07	1.41491e-07	1.81226e-07	1.16733e-07	-1.9	8.7935e-11	1.10933e-10	1.7015e-10	5.5771e-10	3.2057e-10
-1.85	1.85652e-07	1.8401e-07	1.68319e-07	1.80707e-07	-1.85	1.9342e-11	8.043e-12	2.5021e-11	1.4282e-11		-1.85	1.72591e-07	1.73027e-07	1.59996e-07	1.93014e-07	-1.85	1.31174e-09	1.53452e-09	3.6899e-10	1.42354e-09		-1.85	1.60335e-07	1.50261e-07	1.5234e-07	1.36228e-07	1.54912e-07	1.43876e-07	-1.85	8.578e-12	9.947e-12	8.607e-12	8.351e-12	1.08e-11	1.5649e-11		-1.85	1.24271e-07	1.21612e-07	1.41396e-07	1.39703e-07	1.80646e-07	1.15299e-07	-1.85	6.3752e-11	8.1684e-11	1.1761e-10	3.8333e-10	2.06694e-10
-1.8	1.84977e-07	1.82237e-07	1.67881e-07	1.7886e-07	-1.8	1.2509e-11	6.747e-12	1.7053e-11	1.0227e-11		-1.8	1.71719e-07	1.71342e-07	1.58365e-07	1.92635e-07	-1.8	8.6969e-10	1.02835e-09	2.5477e-10	9.7147e-10		-1.8	1.59374e-07	1.48819e-07	1.50903e-07	1.357e-07	1.54104e-07	1.43592e-07	-1.8	8.046e-12	8.826e-12	8.148e-12	8.768e-12	9.354e-12	1.2173e-11		-1.8	1.23375e-07	1.21522e-07	1.44374e-07	1.39064e-07	1.79106e-07	1.15366e-07	-1.8	4.7999e-11	6.09e-11	7.9987e-11	2.4633e-10	1.40194e-10
-1.75	1.83494e-07	1.81423e-07	1.66146e-07	1.77838e-07	-1.75	9.226e-12	6.106e-12	1.2157e-11	8.555e-12		-1.75	1.70467e-07	1.69939e-07	1.57169e-07	1.90605e-07	-1.75	5.2584e-10	6.8675e-10	1.67671e-10	6.7164e-10		-1.75	1.58064e-07	1.47383e-07	1.51144e-07	1.35137e-07	1.53746e-07	1.4363e-07	-1.75	8.024e-12	8.589e-12	8.189e-12	9.737e-12	9.319e-12	1.0663e-11		-1.75	1.21238e-07	1.1971e-07	1.41772e-07	1.38397e-07	1.76984e-07	1.14454e-07	-1.75	3.8862e-11	4.7454e-11	6.1543e-11	1.62137e-10	9.8093e-11
-1.7	1.82275e-07	1.80317e-07	1.64924e-07	1.75976e-07	-1.7	7.178e-12	6.355e-12	9.213e-12	7.762e-12		-1.7	1.68841e-07	1.68441e-07	1.55296e-07	1.8902e-07	-1.7	3.04132e-10	4.3104e-10	1.13771e-10	4.4665e-10		-1.7	1.58859e-07	1.47782e-07	1.50456e-07	1.34476e-07	1.53364e-07	1.4224e-07	-1.7	8.526e-12	8.541e-12	9.232e-12	1.139e-11	9.989e-12	1.0213e-11		-1.7	1.19334e-07	1.1849e-07	1.42139e-07	1.37124e-07	1.7421e-07	1.14457e-07	-1.7	3.2254e-11	3.8497e-11	4.8201e-11	1.09512e-10	7.4235e-11
-1.65	1.80844e-07	1.78416e-07	1.6371e-07	1.74606e-07	-1.65	6.766e-12	7.291e-12	7.906e-12	7.491e-12		-1.65	1.67169e-07	1.66441e-07	1.53684e-07	1.87616e-07	-1.65	1.97375e-10	2.8005e-10	8.1089e-11	2.9158e-10		-1.65	1.5955e-07	1.47517e-07	1.50118e-07	1.33768e-07	1.51535e-07	1.41146e-07	-1.65	9.336e-12	9.388e-12	1.1154e-11	1.5103e-11	1.1229e-11	1.0605e-11		-1.65	1.18756e-07	1.17675e-07	1.43215e-07	1.36056e-07	1.69475e-07	1.12235e-07	-1.65	2.8126e-11	3.183e-11	3.9197e-11	8.0507e-11	5.7263e-11
-1.6	1.79297e-07	1.76873e-07	1.6195e-07	1.72547e-07	-1.6	6.862e-12	9.783e-12	7.823e-12	7.835e-12		-1.6	1.65281e-07	1.64867e-07	1.52264e-07	1.85479e-07	-1.6	1.29139e-10	1.7254e-10	5.9533e-11	1.9202e-10		-1.6	1.57418e-07	1.46727e-07	1.48089e-07	1.33073e-07	1.51178e-07	1.40415e-07	-1.6	1.1656e-11	1.1267e-11	1.4265e-11	2.0865e-11	1.3491e-11	1.1762e-11		-1.6	1.1675e-07	1.16731e-07	1.4358e-07	1.3572e-07	1.71812e-07	1.11442e-07	-1.6	2.6089e-11	2.9404e-11	3.3926e-11	6.2683e-11	4.6533e-11
-1.55	1.7805e-07	1.75295e-07	1.60305e-07	1.70734e-07	-1.55	7.614e-12	1.2785e-11	8.156e-12	8.927e-12		-1.55	1.63518e-07	1.6284e-07	1.50481e-07	1.83918e-07	-1.55	8.5784e-11	1.04268e-10	4.3515e-11	1.25887e-10		-1.55	1.53692e-07	1.45239e-07	1.49123e-07	1.31802e-07	1.49126e-07	1.39527e-07	-1.55	1.6867e-11	1.5364e-11	2.1337e-11	3.1103e-11	1.7806e-11	1.3569e-11		-1.55	1.16633e-07	1.14598e-07	1.3977e-07	1.35981e-07	1.69831e-07	1.11104e-07	-1.55	2.5438e-11	2.7894e-11	3.0456e-11	4.8939e-11	3.9263e-11
-1.5	1.76633e-07	1.73026e-07	1.58552e-07	1.6837e-07	-1.5	9.033e-12	1.8593e-11	9.223e-12	1.0781e-11		-1.5	1.61589e-07	1.60641e-07	1.48703e-07	1.82363e-07	-1.5	5.9267e-11	7.3288e-11	3.5141e-11	8.4188e-11		-1.5	1.55471e-07	1.44084e-07	1.47293e-07	1.29593e-07	1.48698e-07	1.38e-07	-1.5	2.6242e-11	2.2004e-11	3.2831e-11	4.8283e-11	2.5143e-11	1.7528e-11		-1.5	1.13842e-07	1.12897e-07	1.41293e-07	1.43303e-07	1.6698e-07	1.09754e-07	-1.5	2.6204e-11	2.7172e-11	2.8022e-11	4.2439e-11	3.5295e-11
-1.45	1.7477e-07	1.71559e-07	1.55824e-07	1.66332e-07	-1.45	1.1003e-11	2.8039e-11	1.1056e-11	1.4614e-11		-1.45	1.59399e-07	1.58726e-07	1.46581e-07	1.80073e-07	-1.45	4.5417e-11	5.1672e-11	2.9529e-11	5.942e-11		-1.45	1.54992e-07	1.43983e-07	1.45073e-07	1.28046e-07	1.47251e-07	1.37667e-07	-1.45	4.3433e-11	3.7026e-11	5.3744e-11	7.6247e-11	3.6636e-11	2.4903e-11		-1.45	1.12888e-07	1.11521e-07	1.35779e-07	1.41158e-07	1.61581e-07	1.09028e-07	-1.45	2.7588e-11	2.8052e-11	2.8601e-11	3.764e-11	3.2438e-11
-1.4	1.72427e-07	1.69096e-07	1.54749e-07	1.63843e-07	-1.4	1.5188e-11	4.3565e-11	1.3861e-11	1.9462e-11		-1.4	1.57662e-07	1.56633e-07	1.44465e-07	1.77913e-07	-1.4	3.683e-11	4.1177e-11	2.5117e-11	4.3709e-11		-1.4	1.53773e-07	1.42692e-07	1.45928e-07	1.26865e-07	1.45395e-07	1.36525e-07	-1.4	7.1683e-11	5.6004e-11	8.9631e-11	1.3353e-10	5.6492e-11	3.5751e-11		-1.4	1.11283e-07	1.09435e-07	1.36517e-07	1.34735e-07	1.56871e-07	1.06906e-07	-1.4	3.0621e-11	2.9305e-11	2.8754e-11	3.5092e-11	3.1281e-11
-1.35	1.70561e-07	1.66876e-07	1.51596e-07	1.61108e-07	-1.35	2.2378e-11	7.042e-11	1.8208e-11	2.8575e-11		-1.35	1.54276e-07	1.54024e-07	1.42328e-07	1.75338e-07	-1.35	3.0435e-11	3.37e-11	2.3582e-11	3.5523e-11		-1.35	1.5224e-07	1.41583e-07	1.42863e-07	1.25125e-07	1.43912e-07	1.36428e-07	-1.35	1.1698e-10	8.2926e-11	1.39784e-10	2.1943e-10	8.8088e-11	5.2457e-11		-1.35	1.09072e-07	1.08034e-07	1.42435e-07	1.31326e-07	1.53902e-07	1.05852e-07	-1.35	3.4247e-11	3.2527e-11	3.0186e-11	3.2955e-11	3.1418e-11
-1.3	1.67758e-07	1.64647e-07	1.50204e-07	1.58775e-07	-1.3	3.2143e-11	1.07382e-10	2.5709e-11	4.3516e-11		-1.3	1.5206e-07	1.51655e-07	1.39954e-07	1.72705e-07	-1.3	2.7023e-11	2.9347e-11	2.2312e-11	2.9259e-11		-1.3	1.51225e-07	1.40714e-07	1.43113e-07	1.2293e-07	1.41734e-07	1.35166e-07	-1.3	1.95842e-10	1.47459e-10	2.29445e-10	3.5381e-10	1.40171e-10	7.9191e-11		-1.3	1.06657e-07	1.06068e-07	1.41095e-07	1.34807e-07	1.44197e-07	1.04905e-07	-1.3	3.8568e-11	3.6107e-11	3.3057e-11	3.2343e-11	3.1946e-11
-1.25	1.65443e-07	1.61906e-07	1.47567e-07	1.55761e-07	-1.25	5.046e-11	1.74689e-10	3.5405e-11	6.4843e-11		-1.25	1.49496e-07	1.49227e-07	1.37491e-07	1.70737e-07	-1.25	2.5361e-11	2.6701e-11	2.3633e-11	2.6115e-11		-1.25	1.48269e-07	1.39726e-07	1.4121e-07	1.21285e-07	1.40454e-07	1.33555e-07	-1.25	3.5195e-10	2.4525e-10	4.4409e-10	5.5097e-10	2.22646e-10	1.25482e-10		-1.25	1.035e-07	1.03706e-07	1.37161e-07	1.27146e-07	1.38756e-07	1.02998e-07	-1.25	4.7407e-11	4.1878e-11	3.7591e-11	3.2621e-11	3.4007e-11
-1.2	1.61846e-07	1.589e-07	1.44474e-07	1.52574e-07	-1.2	8.0813e-11	2.97203e-10	5.2415e-11	9.9469e-11		-1.2	1.45869e-07	1.46468e-07	1.34781e-07	1.66921e-07	-1.2	2.5413e-11	2.4897e-11	2.5273e-11	2.4207e-11		-1.2	1.46947e-07	1.37673e-07	1.38894e-07	1.19433e-07	1.38095e-07	1.33934e-07	-1.2	5.916e-10	4.2774e-10	7.7278e-10	8.7045e-10	3.8163e-10	1.9896e-10		-1.2	1.00399e-07	1.01088e-07	1.35396e-07	1.26771e-07	1.33486e-07	1.01826e-07	-1.2	5.878e-11	4.9728e-11	4.3235e-11	3.459e-11	3.7034e-11
-1.15	1.59571e-07	1.56199e-07	1.41603e-07	1.49574e-07	-1.15	1.29203e-10	4.9846e-10	8.3055e-11	1.59167e-10		-1.15	1.4295e-07	1.44388e-07	1.32046e-07	1.63553e-07	-1.15	2.5941e-11	2.5666e-11	2.8916e-11	2.3519e-11		-1.15	1.4512e-07	1.35435e-07	1.36904e-07	1.17049e-07	1.35783e-07	1.31624e-07	-1.15	9.4857e-10	7.0345e-10	1.17595e-09	1.31742e-09	6.1694e-10	3.00049e-10		-1.15	9.811e-08	9.9053e-08	1.27876e-07	1.24116e-07	1.29492e-07	1.00356e-07	-1.15	7.5559e-11	6.147e-11	5.1393e-11	3.6955e-11	4.3264e-11
-1.1	1.56668e-07	1.53159e-07	1.38534e-07	1.46222e-07	-1.1	2.06742e-10	7.935e-10	1.35939e-10	2.68544e-10		-1.1	1.4025e-07	1.40655e-07	1.29249e-07	1.60041e-07	-1.1	2.7388e-11	2.711e-11	3.3871e-11	2.4277e-11		-1.1	1.44796e-07	1.33594e-07	1.34689e-07	1.14422e-07	1.33307e-07	1.31395e-07	-1.1	1.45245e-09	1.09215e-09	1.77202e-09	1.93595e-09	9.3297e-10	4.8606e-10		-1.1	9.5573e-08	9.64e-08	1.24863e-07	1.22493e-07	1.28378e-07	9.9636e-08	-1.1	9.6487e-11	7.8067e-11	6.3583e-11	4.1162e-11	4.947e-11
-1.05	1.53633e-07	1.4963e-07	1.34931e-07	1.42831e-07	-1.05	3.6786e-10	1.21631e-09	2.0317e-10	4.3956e-10		-1.05	1.37053e-07	1.37483e-07	1.265e-07	1.55981e-07	-1.05	3.0118e-11	3.0142e-11	3.9657e-11	2.629e-11		-1.05	1.41179e-07	1.32017e-07	1.33278e-07	1.11552e-07	1.30858e-07	1.2666e-07	-1.05	2.18357e-09	1.68599e-09	2.55393e-09	2.72567e-09	1.38919e-09	7.5387e-10		-1.05	9.3794e-08	9.4747e-08	1.20517e-07	1.19221e-07	1.28999e-07	9.6684e-08	-1.05	1.32447e-10	1.02417e-10	7.95e-11	4.772e-11	6.055e-11
-1	1.49991e-07	1.4618e-07	1.31155e-07	1.38862e-07	-1	6.4983e-10	1.79466e-09	3.494e-10	7.0323e-10		-1	1.33234e-07	1.34443e-07	1.23505e-07	1.52068e-07	-1	3.5232e-11	3.3396e-11	4.713e-11	2.9093e-11		-1	1.41318e-07	1.29469e-07	1.30218e-07	1.08471e-07	1.28301e-07	1.25069e-07	-1	3.206e-09	2.53217e-09	3.58661e-09	3.84021e-09	2.01322e-09	1.10655e-09		-1	9.1428e-08	9.181e-08	1.18252e-07	1.17372e-07	1.27638e-07	9.4875e-08	-1	1.76931e-10	1.34703e-10	1.04677e-10	5.589e-11	7.5549e-11
-0.95	1.46629e-07	1.41976e-07	1.27381e-07	1.35071e-07	-0.95	1.02931e-09	2.633e-09	5.8658e-10	1.07218e-09		-0.95	1.29463e-07	1.30892e-07	1.2019e-07	1.48566e-07	-0.95	4.0578e-11	3.8293e-11	5.7904e-11	3.4183e-11		-0.95	1.38971e-07	1.27308e-07	1.27686e-07	1.05097e-07	1.26738e-07	1.23238e-07	-0.95	4.4873e-09	3.61032e-09	4.97107e-09	5.21054e-09	2.8419e-09	1.62068e-09		-0.95	8.7438e-08	8.8522e-08	1.17728e-07	1.13845e-07	1.2503e-07	9.2443e-08	-0.95	2.35425e-10	1.86589e-10	1.38191e-10	6.6902e-11	9.1849e-11
-0.9	1.42346e-07	1.37585e-07	1.23706e-07	1.3133e-07	-0.9	1.49773e-09	3.75049e-09	8.9505e-10	1.55128e-09		-0.9	1.25561e-07	1.27287e-07	1.16937e-07	1.44441e-07	-0.9	5.1964e-11	4.6269e-11	7.2775e-11	3.9791e-11		-0.9	1.35555e-07	1.25144e-07	1.25038e-07	1.0193e-07	1.22188e-07	1.20667e-07	-0.9	6.21042e-09	5.02929e-09	6.63175e-09	6.93854e-09	3.86972e-09	2.30784e-09		-0.9	8.4436e-08	8.5608e-08	1.15523e-07	1.1152e-07	1.21186e-07	9.0506e-08	-0.9	3.28965e-10	2.49702e-10	1.82215e-10	8.4011e-11	1.19238e-10
-0.85	1.37727e-07	1.3287e-07	1.19294e-07	1.27008e-07	-0.85	2.20731e-09	5.21763e-09	1.32191e-09	2.27721e-09		-0.85	1.21432e-07	1.23367e-07	1.13583e-07	1.4017e-07	-0.85	6.3654e-11	5.8225e-11	9.6908e-11	4.9926e-11		-0.85	1.32665e-07	1.22954e-07	1.2285e-07	9.7609e-08	1.1916e-07	1.18254e-07	-0.85	8.8801e-09	6.82934e-09	9.3594e-09	9.6806e-09	5.28728e-09	3.24817e-09		-0.85	8.1233e-08	8.3143e-08	1.21727e-07	1.10756e-07	1.21632e-07	8.7418e-08	-0.85	4.5692e-10	3.5802e-10	2.43684e-10	1.07121e-10	1.58e-10
-0.8	1.32846e-07	1.28443e-07	1.13568e-07	1.22424e-07	-0.8	3.13858e-09	7.08808e-09	1.91743e-09	3.22037e-09		-0.8	1.18769e-07	1.1934e-07	1.09962e-07	1.35255e-07	-0.8	8.6547e-11	7.2597e-11	1.28405e-10	6.1155e-11		-0.8	1.28853e-07	1.19905e-07	1.22789e-07	9.3369e-08	1.14784e-07	1.15897e-07	-0.8	1.20135e-08	9.6917e-09	1.22367e-08	1.26258e-08	6.92212e-09	4.4129e-09		-0.8	7.8448e-08	8.0173e-08	1.2361e-07	1.07054e-07	1.19729e-07	8.5454e-08	-0.8	6.2338e-10	4.875e-10	3.3878e-10	1.35192e-10	1.99391e-10
-0.75	1.27392e-07	1.23331e-07	1.09106e-07	1.17318e-07	-0.75	4.36268e-09	9.8702e-09	2.69037e-09	4.42182e-09		-0.75	1.13458e-07	1.14896e-07	1.06273e-07	1.29925e-07	-0.75	1.12131e-10	9.3762e-11	1.78011e-10	7.8433e-11		-0.75	1.25231e-07	1.17027e-07	1.19288e-07	8.8818e-08	1.10778e-07	1.12439e-07	-0.75	1.53422e-08	1.27531e-08	1.52355e-08	1.55377e-08	9.5631e-09	5.80337e-09		-0.75	7.4954e-08	7.709e-08	1.17659e-07	1.04613e-07	1.20619e-07	8.3128e-08	-0.75	8.3558e-10	6.664e-10	4.5778e-10	1.77385e-10	2.75817e-10
-0.7	1.23227e-07	1.18317e-07	1.03313e-07	1.12535e-07	-0.7	5.90685e-09	1.33486e-08	3.70147e-09	5.92683e-09		-0.7	1.07564e-07	1.10394e-07	1.01517e-07	1.25014e-07	-0.7	1.48041e-10	1.24402e-10	2.6019e-10	1.0239e-10		-0.7	1.22415e-07	1.13849e-07	1.15196e-07	8.3558e-08	1.06687e-07	1.11531e-07	-0.7	1.90235e-08	1.59329e-08	1.85733e-08	1.88195e-08	1.23982e-08	7.50235e-09		-0.7	7.1686e-08	7.3519e-08	1.05917e-07	1.02281e-07	1.14366e-07	7.991e-08	-0.7	1.13815e-09	9.032e-10	6.1505e-10	2.33084e-10	3.55217e-10
-0.65	1.17743e-07	1.12288e-07	9.7259e-08	1.06505e-07	-0.65	7.85599e-09	1.67976e-08	5.014e-09	7.83599e-09		-0.65	1.02397e-07	1.05137e-07	9.6912e-08	1.19544e-07	-0.65	2.09026e-10	1.69941e-10	3.8794e-10	1.34562e-10		-0.65	1.19406e-07	1.10139e-07	1.11343e-07	7.8601e-08	1.02104e-07	1.06573e-07	-0.65	2.31127e-08	1.95048e-08	2.2185e-08	2.23408e-08	1.52381e-08	9.7935e-09		-0.65	6.8276e-08	7.0261e-08	1.07072e-07	9.8954e-08	1.09796e-07	7.7537e-08	-0.65	1.50955e-09	1.20102e-09	8.1435e-10	2.98355e-10	5.0262e-10
-0.6	1.1143e-07	1.06059e-07	9.15904e-08	9.9698e-08	-0.6	1.03698e-08	2.05526e-08	6.61748e-09	1.0341e-08		-0.6	9.7302e-08	9.9561e-08	9.2627e-08	1.13401e-07	-0.6	2.91054e-10	2.35823e-10	5.5697e-10	1.84943e-10		-0.6	1.1472e-07	1.05971e-07	1.05924e-07	7.3488e-08	9.8708e-08	1.00484e-07	-0.6	2.75879e-08	2.34986e-08	2.61257e-08	2.61899e-08	1.84179e-08	1.24095e-08		-0.6	6.45751e-08	6.6348e-08	1.02325e-07	9.6863e-08	1.07981e-07	7.5509e-08	-0.6	1.9649e-09	1.57335e-09	1.07114e-09	3.89256e-10	6.924e-10
-0.55	1.04735e-07	9.7873e-08	8.58215e-08	9.30716e-08	-0.55	1.33148e-08	2.47469e-08	8.48843e-09	1.32534e-08		-0.55	9.0363e-08	9.3797e-08	8.715e-08	1.07177e-07	-0.55	4.267e-10	3.23006e-10	8.1334e-10	2.62599e-10		-0.55	1.10391e-07	1.01606e-07	1.00903e-07	6.7721e-08	9.3414e-08	9.6947e-08	-0.55	3.24092e-08	2.77588e-08	3.03325e-08	3.02447e-08	2.16604e-08	1.51942e-08		-0.55	6.06449e-08	6.30412e-08	9.5711e-08	9.3104e-08	1.04941e-07	7.1236e-08	-0.55	2.57607e-09	2.04733e-09	1.39119e-09	5.466e-10	8.6331e-10
-0.5	9.7859e-08	9.012e-08	7.94745e-08	8.67376e-08	-0.5	1.66995e-08	2.92706e-08	1.09846e-08	1.63291e-08		-0.5	8.4916e-08	8.6963e-08	8.20325e-08	9.9822e-08	-0.5	6.071e-10	4.9158e-10	1.1246e-09	3.8295e-10		-0.5	1.0514e-07	9.6798e-08	9.5554e-08	6.2576e-08	8.6439e-08	9.0966e-08	-0.5	3.76178e-08	3.22546e-08	3.46177e-08	3.44814e-08	2.53649e-08	1.82722e-08		-0.5	5.69762e-08	5.91846e-08	9.1353e-08	8.8895e-08	1.01403e-07	6.8011e-08	-0.5	3.29059e-09	2.65179e-09	1.84339e-09	7.2037e-10	1.11762e-09
-0.45	9.00619e-08	8.35994e-08	7.30438e-08	7.9894e-08	-0.45	2.02595e-08	3.40036e-08	1.35976e-08	1.97817e-08		-0.45	7.7861e-08	8.0497e-08	7.74092e-08	9.1425e-08	-0.45	8.3445e-10	6.8239e-10	1.55743e-09	5.9243e-10		-0.45	9.8347e-08	9.0603e-08	8.8481e-08	5.6949e-08	7.958e-08	8.3666e-08	-0.45	4.28692e-08	3.69678e-08	3.92084e-08	3.89366e-08	2.93115e-08	2.1589e-08		-0.45	5.28196e-08	5.5518e-08	9.4757e-08	8.4847e-08	9.6429e-08	6.4182e-08	-0.45	4.15114e-09	3.3511e-09	2.32982e-09	9.4941e-10	1.43493e-09
-0.4	8.28613e-08	7.62005e-08	6.55795e-08	7.30382e-08	-0.4	2.41506e-08	3.86917e-08	1.65911e-08	2.35216e-08		-0.4	7.0031e-08	7.3482e-08	7.26766e-08	8.43648e-08	-0.4	1.17609e-09	9.5091e-10	2.11213e-09	8.059e-10		-0.4	9.0567e-08	8.43108e-08	8.22798e-08	5.14983e-08	7.2306e-08	7.71632e-08	-0.4	4.85586e-08	4.17753e-08	4.37055e-08	4.34777e-08	3.34439e-08	2.51834e-08		-0.4	4.9283e-08	5.18182e-08	8.50551e-08	8.0883e-08	9.396e-08	6.03933e-08	-0.4	5.19747e-09	4.18245e-09	2.92304e-09	1.20175e-09	1.80065e-09
-0.35	7.50994e-08	6.85263e-08	5.84566e-08	6.59825e-08	-0.35	2.82043e-08	4.36854e-08	1.98125e-08	2.76914e-08		-0.35	6.36998e-08	6.72812e-08	6.73423e-08	7.73325e-08	-0.35	1.57557e-09	1.29711e-09	2.84099e-09	1.13495e-09		-0.35	8.4139e-08	7.84481e-08	7.67132e-08	4.61238e-08	6.49434e-08	7.13762e-08	-0.35	5.39813e-08	4.6547e-08	4.81222e-08	4.78529e-08	3.77285e-08	2.903e-08		-0.35	4.55335e-08	4.78393e-08	8.0454e-08	7.7181e-08	8.7136e-08	5.678e-08	-0.35	6.33984e-09	5.21112e-09	3.6024e-09	1.51548e-09	2.31685e-09
-0.3	6.71351e-08	6.04456e-08	5.13336e-08	5.92386e-08	-0.3	3.23825e-08	4.86545e-08	2.31748e-08	3.17509e-08		-0.3	5.7325e-08	6.15222e-08	6.16953e-08	6.98482e-08	-0.3	2.14663e-09	1.73569e-09	3.72074e-09	1.52792e-09		-0.3	7.69493e-08	7.23698e-08	7.01923e-08	4.03212e-08	5.88443e-08	6.5526e-08	-0.3	5.94744e-08	5.13884e-08	5.26909e-08	5.23896e-08	4.19466e-08	3.28893e-08		-0.3	4.15751e-08	4.412e-08	7.99879e-08	7.38267e-08	8.29607e-08	5.32027e-08	-0.3	7.7018e-09	6.42197e-09	4.4898e-09	1.93233e-09	2.83737e-09
-0.25	5.87918e-08	5.28194e-08	4.39452e-08	5.24156e-08	-0.25	3.66866e-08	5.36943e-08	2.6756e-08	3.5896e-08		-0.25	5.13524e-08	5.5329e-08	5.60378e-08	6.23699e-08	-0.25	2.84463e-09	2.3061e-09	4.82179e-09	2.02637e-09		-0.25	7.01059e-08	6.58016e-08	6.33667e-08	3.49616e-08	5.23801e-08	5.89672e-08	-0.25	6.5043e-08	5.63001e-08	5.69979e-08	5.70222e-08	4.59932e-08	3.68944e-08		-0.25	3.74791e-08	4.01837e-08	7.63595e-08	6.89948e-08	7.74113e-08	4.92564e-08	-0.25	9.6145e-09	7.69432e-09	5.4694e-09	2.35501e-09	3.46334e-09
-0.2	5.0861e-08	4.54693e-08	3.74249e-08	4.61115e-08	-0.2	4.11188e-08	5.81919e-08	3.04606e-08	4.00681e-08		-0.2	4.51897e-08	4.91713e-08	5.07091e-08	5.5157e-08	-0.2	3.70062e-09	3.06385e-09	6.19042e-09	2.64276e-09		-0.2	6.31073e-08	5.86976e-08	5.69033e-08	2.957e-08	4.54401e-08	5.24874e-08	-0.2	7.07679e-08	6.11109e-08	6.12768e-08	6.19201e-08	4.97556e-08	4.10583e-08		-0.2	3.37864e-08	3.6321e-08	7.22085e-08	6.46232e-08	7.21638e-08	4.52618e-08	-0.2	1.16202e-08	9.3315e-09	6.66092e-09	2.86259e-09	4.09613e-09
-0.15	4.35335e-08	3.82044e-08	3.09882e-08	3.94123e-08	-0.15	4.5622e-08	6.2841e-08	3.40716e-08	4.40896e-08		-0.15	3.91158e-08	4.34212e-08	4.48256e-08	4.79216e-08	-0.15	4.85531e-09	3.94847e-09	7.77489e-09	3.43867e-09		-0.15	5.56987e-08	5.20348e-08	5.06383e-08	2.45995e-08	3.90487e-08	4.58151e-08	-0.15	7.67239e-08	6.5347e-08	6.55215e-08	6.62677e-08	5.37208e-08	4.51214e-08		-0.15	3.00011e-08	3.26864e-08	6.7263e-08	6.05971e-08	6.92933e-08	4.14434e-08	-0.15	1.35433e-08	1.10031e-08	7.91563e-09	3.48918e-09	4.87528e-09
-0.1	3.6326e-08	3.17092e-08	2.55273e-08	3.35781e-08	-0.1	5.00401e-08	6.69215e-08	3.77171e-08	4.80243e-08		-0.1	3.37201e-08	3.76552e-08	3.92485e-08	4.08914e-08	-0.1	6.07802e-09	5.01114e-09	9.6997e-09	4.35074e-09		-0.1	4.85635e-08	4.53689e-08	4.39248e-08	1.99212e-08	3.28848e-08	4.0026e-08	-0.1	8.19807e-08	7.08871e-08	6.93628e-08	7.0722e-08	5.77848e-08	4.90367e-08		-0.1	2.61322e-08	2.89303e-08	6.04149e-08	5.53163e-08	6.4068e-08	3.74381e-08	-0.1	1.55984e-08	1.27839e-08	9.4539e-09	4.23599e-09	6.04135e-09
-0.05	2.97561e-08	2.58052e-08	2.0444e-08	2.7725e-08	-0.05	5.42366e-08	7.1182e-08	4.15355e-08	5.21962e-08		-0.05	2.83637e-08	3.0894e-08	3.42968e-08	3.4242e-08	-0.05	7.65207e-09	6.29646e-09	1.18183e-08	5.40337e-09		-0.05	4.1376e-08	3.8613e-08	3.67258e-08	1.58733e-08	2.72517e-08	3.37909e-08	-0.05	8.9588e-08	7.4422e-08	7.32601e-08	7.47383e-08	6.10783e-08	5.32449e-08		-0.05	2.26925e-08	2.54972e-08	5.89893e-08	5.03647e-08	5.90017e-08	3.34203e-08	-0.05	1.75507e-08	1.48375e-08	1.09814e-08	5.05934e-09	7.07135e-09
0	2.40199e-08	2.05245e-08	1.58734e-08	2.29386e-08	0	5.83163e-08	7.4997e-08	4.49088e-08	5.61353e-08		0	2.3435e-08	2.60975e-08	2.9302e-08	2.82287e-08	0	9.4951e-09	7.83803e-09	1.41351e-08	6.75652e-09		0	3.4691e-08	3.22697e-08	3.05987e-08	1.21604e-08	2.22938e-08	2.76657e-08	0	9.5584e-08	7.8485e-08	7.69045e-08	7.85129e-08	6.47028e-08	5.70595e-08		0	1.93953e-08	2.18757e-08	5.06621e-08	4.54781e-08	5.34714e-08	2.96598e-08	0	1.98754e-08	1.68726e-08	1.2706e-08	6.02785e-09	8.08642e-09
0.05	1.8917e-08	1.60856e-08	1.22494e-08	1.84904e-08	0.05	6.21036e-08	7.88004e-08	4.84196e-08	5.96831e-08		0.05	1.91267e-08	2.17673e-08	2.45199e-08	2.27379e-08	0.05	1.15601e-08	9.8353e-09	1.65243e-08	8.7196e-09		0.05	2.83749e-08	2.65937e-08	2.50193e-08	9.1483e-09	1.76853e-08	2.26567e-08	0.05	1.0242e-07	8.26376e-08	8.02705e-08	8.23165e-08	6.84775e-08	6.08387e-08		0.05	1.62846e-08	1.85358e-08	4.53919e-08	4.07408e-08	4.78423e-08	2.57607e-08	0.05	2.22169e-08	1.90565e-08	1.44386e-08	7.00663e-09	9.4976e-09
0.1	1.47014e-08	1.23584e-08	9.1629e-09	1.47137e-08	0.1	6.54683e-08	8.18638e-08	5.16574e-08	6.32494e-08		0.1	1.54513e-08	1.76776e-08	2.0384e-08	1.7959e-08	0.1	1.37917e-08	1.18296e-08	1.91162e-08	1.09917e-08		0.1	2.28694e-08	2.13928e-08	1.99817e-08	6.4255e-09	1.36892e-08	1.78969e-08	0.1	1.08617e-07	8.62037e-08	8.38719e-08	8.52142e-08	7.14839e-08	6.45361e-08		0.1	1.3502e-08	1.54776e-08	4.07138e-08	3.6455e-08	4.24037e-08	2.22163e-08	0.1	2.45999e-08	2.12842e-08	1.62855e-08	8.267e-09	1.09072e-08
0.15	1.11898e-08	9.2471e-09	6.6945e-09	1.14522e-08	0.15	6.90087e-08	8.49889e-08	5.47851e-08	6.62718e-08		0.15	1.21657e-08	1.41786e-08	1.67281e-08	1.40438e-08	0.15	1.64058e-08	1.39531e-08	2.1781e-08	1.29711e-08		0.15	1.83305e-08	1.6853e-08	1.55481e-08	4.57724e-09	1.0372e-08	1.38437e-08	0.15	1.13424e-07	9.0956e-08	8.70226e-08	8.9645e-08	7.47646e-08	6.82431e-08		0.15	1.08719e-08	1.27543e-08	3.6386e-08	3.21777e-08	3.70058e-08	1.86752e-08	0.15	2.68385e-08	2.37341e-08	1.82213e-08	9.4537e-09	1.2319e-08
0.2	8.256e-09	6.41623e-09	4.65003e-09	8.9036e-09	0.2	7.21708e-08	8.79159e-08	5.78135e-08	6.91103e-08		0.2	9.3887e-09	1.1119e-08	1.32253e-08	1.05724e-08	0.2	1.8988e-08	1.63796e-08	2.45979e-08	1.51209e-08		0.2	1.40641e-08	1.29618e-08	1.17774e-08	3.23982e-09	7.5966e-09	1.05001e-08	0.2	1.18355e-07	9.4819e-08	9.02e-08	9.3825e-08	7.79356e-08	7.1741e-08		0.2	8.7066e-09	1.03361e-08	3.17328e-08	2.79885e-08	3.20446e-08	1.5675e-08	0.2	2.92735e-08	2.58235e-08	2.01279e-08	1.0742e-08	1.38361e-08
0.25	5.79105e-09	4.64305e-09	3.26025e-09	6.572e-09	0.25	7.51524e-08	9.05575e-08	6.06805e-08	7.2025e-08		0.25	6.89719e-09	8.6142e-09	1.03876e-08	7.7597e-09	0.25	2.17929e-08	1.88948e-08	2.76252e-08	1.72464e-08		0.25	1.06972e-08	9.713e-09	8.8883e-09	2.21717e-09	5.24996e-09	7.6001e-09	0.25	1.2178e-07	1.00119e-07	9.4559e-08	9.7749e-08	8.18217e-08	7.48541e-08		0.25	6.64979e-09	8.1669e-09	2.73822e-08	2.38958e-08	2.72118e-08	1.28266e-08	0.25	3.1674e-08	2.83021e-08	2.23104e-08	1.21178e-08	1.53365e-08
0.3	4.12203e-09	3.2722e-09	2.21165e-09	4.70552e-09	0.3	7.73084e-08	9.24122e-08	6.29532e-08	7.4496e-08		0.3	5.19031e-09	6.4584e-09	7.877e-09	5.46051e-09	0.3	2.46698e-08	2.13744e-08	3.05997e-08	1.95675e-08		0.3	7.9395e-09	6.9871e-09	6.14553e-09	1.43094e-09	3.67713e-09	5.27463e-09	0.3	1.2458e-07	1.03345e-07	9.7515e-08	1.00273e-07	8.27477e-08	7.8418e-08		0.3	5.08025e-09	6.21875e-09	2.32071e-08	2.02078e-08	2.25994e-08	1.03574e-08	0.3	3.41001e-08	3.06647e-08	2.42775e-08	1.37072e-08	1.68831e-08
0.35	2.81094e-09	2.24494e-09	1.5363e-09	3.40953e-09	0.35	7.98074e-08	9.4652e-08	6.55498e-08	7.72123e-08		0.35	3.77034e-09	4.77062e-09	5.79398e-09	3.77867e-09	0.35	2.75845e-08	2.41968e-08	3.35725e-08	2.18924e-08		0.35	5.50973e-09	4.83042e-09	4.41641e-09	9.3029e-10	2.47456e-09	3.65567e-09	0.35	1.27371e-07	1.0552e-07	1.01182e-07	1.04882e-07	8.6939e-08	8.14152e-08		0.35	3.83262e-09	4.74242e-09	1.94039e-08	1.67654e-08	1.89478e-08	8.1684e-09	0.35	3.66256e-08	3.34613e-08	2.64127e-08	1.51044e-08	1.8603e-08
0.4	1.91272e-09	1.48712e-09	9.9375e-10	2.47298e-09	0.4	8.19236e-08	9.7262e-08	6.78026e-08	7.88444e-08		0.4	2.73443e-09	3.50796e-09	4.24629e-09	2.60466e-09	0.4	3.07691e-08	2.703e-08	3.65942e-08	2.43601e-08		0.4	3.85748e-09	3.32197e-09	3.04447e-09	5.9774e-10	1.65552e-09	2.50431e-09	0.4	1.30537e-07	1.08173e-07	1.03983e-07	1.08656e-07	9.0017e-08	8.45151e-08		0.4	2.83846e-09	3.55491e-09	1.6003e-08	1.38043e-08	1.5349e-08	6.17262e-09	0.4	3.91357e-08	3.57485e-08	2.85784e-08	1.67058e-08	2.03226e-08
0.45	1.28383e-09	1.01576e-09	6.4023e-10	1.76556e-09	0.45	8.36488e-08	9.9355e-08	6.98954e-08	8.07256e-08		0.45	1.95338e-09	2.54686e-09	3.1041e-09	1.75843e-09	0.45	3.37152e-08	2.98184e-08	3.94875e-08	2.67747e-08		0.45	2.63738e-09	2.28592e-09	2.02666e-09	3.6917e-10	1.07879e-09	1.66641e-09	0.45	1.32966e-07	1.10533e-07	1.0625e-07	1.10225e-07	9.2071e-08	8.7802e-08		0.45	2.06858e-09	2.59321e-09	1.30301e-08	1.0967e-08	1.22711e-08	4.67106e-09	0.45	4.13363e-08	3.82887e-08	3.06187e-08	1.8282e-08	2.19456e-08
0.5	8.4052e-10	6.2646e-10	3.9258e-10	1.19494e-09	0.5	8.56518e-08	1.00693e-07	7.18683e-08	8.22081e-08		0.5	1.37649e-09	1.79045e-09	2.19533e-09	1.13703e-09	0.5	3.67903e-08	3.27033e-08	4.26683e-08	2.93632e-08		0.5	1.78926e-09	1.50551e-09	1.30092e-09	2.2496e-10	6.7803e-10	1.08656e-09	0.5	1.35548e-07	1.12734e-07	1.0789e-07	1.12304e-07	9.5042e-08	9.1461e-08		0.5	1.48441e-09	1.87063e-09	1.03769e-08	8.6636e-09	9.5161e-09	3.49153e-09	0.5	4.36483e-08	4.05927e-08	3.27503e-08	1.99794e-08	2.36641e-08
0.55	5.1808e-10	3.4803e-10	2.3495e-10	8.178e-10	0.55	8.65799e-08	1.01989e-07	7.32963e-08	8.4102e-08		0.55	9.4146e-10	1.26952e-09	1.56392e-09	7.5986e-10	0.55	3.98906e-08	3.55183e-08	4.57333e-08	3.19321e-08		0.55	1.16404e-09	9.6509e-10	8.422e-10	1.3165e-10	4.1352e-10	6.7675e-10	0.55	1.38503e-07	1.14351e-07	1.09011e-07	1.13816e-07	9.8151e-08	9.4552e-08		0.55	1.04114e-09	1.34842e-09	8.1698e-09	6.7292e-09	7.3623e-09	2.55578e-09	0.55	4.5994e-08	4.23663e-08	3.49464e-08	2.1661e-08	2.53243e-08
0.6	3.06622e-10	1.8671e-10	1.39155e-10	5.6066e-10	0.6	8.77567e-08	1.02853e-07	7.47415e-08	8.52162e-08		0.6	6.4733e-10	8.821e-10	1.06712e-09	4.7369e-10	0.6	4.29834e-08	3.83246e-08	4.83411e-08	3.44694e-08		0.6	7.4376e-10	6.1147e-10	5.1779e-10	7.8e-11	2.5538e-10	4.0541e-10	0.6	1.40567e-07	1.15801e-07	1.09641e-07	1.16132e-07	1.00153e-07	9.7722e-08		0.6	7.144e-10	9.4637e-10	6.11027e-09	4.95911e-09	5.50613e-09	1.83556e-09	0.6	4.83905e-08	4.51697e-08	3.6862e-08	2.35043e-08	2.71635e-08
0.65	1.90563e-10	1.14668e-10	8.0232e-11	3.7155e-10	0.65	8.95846e-08	1.03584e-07	7.64991e-08	8.62704e-08		0.65	4.3641e-10	5.9014e-10	7.3008e-10	2.8708e-10	0.65	4.62087e-08	4.13385e-08	5.10617e-08	3.71963e-08		0.65	4.1868e-10	3.7502e-10	3.09267e-10	5.0057e-11	1.4853e-10	2.4599e-10	0.65	1.42478e-07	1.16625e-07	1.10742e-07	1.17707e-07	1.02014e-07	1.00901e-07		0.65	4.8473e-10	6.5428e-10	4.66597e-09	3.67652e-09	4.0622e-09	1.30651e-09	0.65	5.03836e-08	4.70775e-08	3.90967e-08	2.51927e-08	2.8776e-08
0.7	1.13704e-10	6.7351e-11	4.851e-11	2.2941e-10	0.7	9.09057e-08	1.03953e-07	7.78124e-08	8.69939e-08		0.7	2.8982e-10	3.85507e-10	4.943e-10	1.6666e-10	0.7	4.93372e-08	4.42753e-08	5.40301e-08	3.93913e-08		0.7	2.2257e-10	2.2548e-10	1.79545e-10	3.1979e-11	8.527e-11	1.43348e-10	0.7	1.45512e-07	1.18974e-07	1.13401e-07	1.17193e-07	1.03452e-07	1.04032e-07		0.7	3.2613e-10	4.4549e-10	3.4264e-09	2.68387e-09	2.98363e-09	9.1434e-10	0.7	5.26692e-08	4.8156e-08	4.09965e-08	2.68485e-08	3.05182e-08
0.75	7.2283e-11	4.338e-11	2.9944e-11	1.40684e-10	0.75	9.15208e-08	1.04552e-07	7.87668e-08	8.81545e-08		0.75	1.8444e-10	2.36446e-10	3.21597e-10	1.03357e-10	0.75	5.21241e-08	4.70029e-08	5.66876e-08	4.18837e-08		0.75	1.30541e-10	1.3278e-10	1.1141e-10	2.2246e-11	5.2697e-11	8.3803e-11	0.75	1.45802e-07	1.20454e-07	1.16479e-07	1.20782e-07	1.04381e-07	1.05915e-07		0.75	2.1304e-10	2.9392e-10	2.49243e-09	1.95563e-09	2.13082e-09	6.3435e-10	0.75	5.47489e-08	4.93293e-08	4.3136e-08	2.86443e-08	3.2171e-08
0.8	4.7585e-11	2.9746e-11	2.023e-11	9.3079e-11	0.8	9.29231e-08	1.0439e-07	7.96617e-08	8.90973e-08		0.8	1.1846e-10	1.53927e-10	2.12041e-10	6.255e-11	0.8	5.53175e-08	4.97828e-08	5.93154e-08	4.45572e-08		0.8	8.3895e-11	8.0008e-11	7.2275e-11	1.7706e-11	3.376e-11	5.4285e-11	0.8	1.49019e-07	1.21903e-07	1.15998e-07	1.22427e-07	1.06033e-07	1.09632e-07		0.8	1.40233e-10	1.88e-10	1.73865e-09	1.35187e-09	1.49651e-09	4.253e-10	0.8	5.63176e-08	5.16223e-08	4.54101e-08	3.03553e-08	3.38166e-08
0.85	2.8645e-11	1.9402e-11	1.4924e-11	5.9874e-11	0.85	9.34299e-08	1.04781e-07	8.02988e-08	8.94996e-08		0.85	7.1632e-11	9.5539e-11	1.37461e-10	4.195e-11	0.85	5.82165e-08	5.2527e-08	6.1907e-08	4.68151e-08		0.85	5.7804e-11	5.3669e-11	4.7364e-11	1.4456e-11	2.4133e-11	3.668e-11	0.85	1.51474e-07	1.23278e-07	1.17405e-07	1.24204e-07	1.08617e-07	1.10404e-07		0.85	9.4893e-11	1.2339e-10	1.22911e-09	9.5769e-10	1.02939e-09	2.8007e-10	0.85	5.8678e-08	5.32801e-08	4.67417e-08	3.20229e-08	3.54638e-08
0.9	2.0233e-11	1.4944e-11	1.1413e-11	4.0183e-11	0.9	9.39444e-08	1.05431e-07	8.08756e-08	9.01332e-08		0.9	4.9256e-11	6.3159e-11	8.7867e-11	2.8194e-11	0.9	6.11491e-08	5.53369e-08	6.44808e-08	4.91897e-08		0.9	3.8043e-11	3.575e-11	3.2164e-11	1.2751e-11	1.9209e-11	2.6673e-11	0.9	1.53381e-07	1.2476e-07	1.18748e-07	1.25753e-07	1.08972e-07	1.13478e-07		0.9	6.1393e-11	8.2313e-11	8.3267e-10	6.5148e-10	7.0245e-10	1.8468e-10	0.9	6.04247e-08	5.60049e-08	4.83868e-08	3.37432e-08	3.71856e-08
0.95	1.5932e-11	1.2548e-11	1.074e-11	2.87e-11	0.95	9.47e-08	1.05143e-07	8.14597e-08	9.07764e-08		0.95	3.225e-11	4.5923e-11	6.1346e-11	2.181e-11	0.95	6.39777e-08	5.80064e-08	6.66912e-08	5.16703e-08		0.95	2.7683e-11	2.6926e-11	2.488e-11	1.2383e-11	1.6194e-11	2.0082e-11	0.95	1.55937e-07	1.25944e-07	1.19228e-07	1.25107e-07	1.11069e-07	1.15896e-07		0.95	4.2723e-11	5.4613e-11	5.656e-10	4.1216e-10	4.5144e-10	1.2636e-10	0.95	6.23008e-08	5.93755e-08	4.98766e-08	3.54547e-08	3.97565e-08
1	1.3407e-11	1.0949e-11	9.352e-12	2.0731e-11	1	9.5551e-08	1.0565e-07	8.23268e-08	9.07787e-08		1	2.3007e-11	2.9359e-11	4.1688e-11	1.7772e-11	1	6.67156e-08	6.0779e-08	6.92041e-08	5.37377e-08		1	2.225e-11	2.1737e-11	2.0447e-11	1.2921e-11	1.4702e-11	1.7661e-11	1	1.56942e-07	1.26578e-07	1.2001e-07	1.27039e-07	1.11862e-07	1.16303e-07		1	3.15e-11	3.9975e-11	3.6819e-10	2.5781e-10	2.7668e-10	8.311e-11	1	6.37778e-08	6.23406e-08	5.17439e-08	3.71234e-08	4.02781e-08
1.05	1.2157e-11	1.0278e-11	9.312e-12	1.5821e-11	1.05	9.5333e-08	1.05741e-07	8.31438e-08	9.12614e-08		1.05	1.7069e-11	2.0883e-11	2.7282e-11	1.5709e-11	1.05	6.95089e-08	6.3218e-08	7.13497e-08	5.59452e-08		1.05	1.9405e-11	1.8852e-11	1.7435e-11	1.311e-11	1.4495e-11	1.6287e-11	1.05	1.59914e-07	1.28352e-07	1.21038e-07	1.30055e-07	1.13002e-07	1.18202e-07		1.05	2.2985e-11	2.9346e-11	2.4774e-10	1.6027e-10	1.80084e-10	5.6777e-11	1.05	6.58211e-08	6.45952e-08	5.376e-08	3.85709e-08	4.15769e-08
1.1	1.1609e-11	1.0378e-11	9.78e-12	1.3735e-11	1.1	9.5723e-08	1.05966e-07	8.37074e-08	9.13132e-08		1.1	1.318e-11	1.4895e-11	2.0043e-11	1.5462e-11	1.1	7.1869e-08	6.58377e-08	7.32702e-08	5.80913e-08		1.1	1.7816e-11	1.7338e-11	1.7049e-11	1.389e-11	1.4926e-11	1.5833e-11	1.1	1.60982e-07	1.29377e-07	1.22089e-07	1.32016e-07	1.13998e-07	1.20571e-07		1.1	1.9591e-11	2.2452e-11	1.56557e-10	1.08572e-10	1.15435e-10	4.0832e-11	1.1	6.73254e-08	6.62623e-08	5.514e-08	4.0209e-08	4.3004e-08
1.15	1.1745e-11	1.1035e-11	1.0566e-11	1.2187e-11	1.15	9.5658e-08	1.06288e-07	8.39218e-08	9.17e-08		1.15	1.114e-11	1.2434e-11	1.5547e-11	1.5322e-11	1.15	7.4389e-08	6.82012e-08	7.54536e-08	6.00937e-08		1.15	1.7328e-11	1.6785e-11	1.6575e-11	1.5173e-11	1.5633e-11	1.6114e-11	1.15	1.62544e-07	1.30019e-07	1.23421e-07	1.31236e-07	1.14698e-07	1.22319e-07		1.15	1.4956e-11	1.7591e-11	1.05044e-10	7.3253e-11	7.5239e-11	2.9977e-11	1.15	6.87981e-08	6.7513e-08	5.71102e-08	4.1906e-08	4.45004e-08
1.2	1.213e-11	1.1961e-11	1.1718e-11	1.1216e-11	1.2	9.4985e-08	1.06277e-07	8.46344e-08	9.18686e-08		1.2	9.448e-12	1.0425e-11	1.1492e-11	1.5998e-11	1.2	7.68683e-08	7.07454e-08	7.75206e-08	6.21431e-08		1.2	1.8128e-11	1.7755e-11	1.7451e-11	1.7418e-11	1.6968e-11	1.7046e-11	1.2	1.6419e-07	1.321e-07	1.25514e-07	1.33312e-07	1.1555e-07	1.23423e-07		1.2	1.2746e-11	1.5139e-11	7.2605e-11	5.0764e-11	5.5305e-11	2.4041e-11	1.2	7.0726e-08	6.89261e-08	5.86435e-08	4.36048e-08	4.62415e-08
1.25	1.3433e-11	1.3314e-11	1.416e-11	1.0915e-11	1.25	9.6106e-08	1.06628e-07	8.50962e-08	9.3329e-08		1.25	9.388e-12	9.178e-12	1.0623e-11	1.6785e-11	1.25	7.93012e-08	7.30758e-08	7.9857e-08	6.41378e-08		1.25	1.9129e-11	1.8799e-11	1.8696e-11	2.1977e-11	1.9607e-11	1.8587e-11	1.25	1.65321e-07	1.33139e-07	1.26586e-07	1.36543e-07	1.16864e-07	1.25023e-07		1.25	1.1828e-11	1.3207e-11	4.6933e-11	3.6915e-11	4.1075e-11	1.9427e-11	1.25	7.24052e-08	7.0929e-08	6.02241e-08	4.51601e-08	4.75835e-08
1.3	1.5124e-11	1.5437e-11	1.6919e-11	1.0976e-11	1.3	9.6509e-08	1.05955e-07	8.58151e-08	9.2952e-08		1.3	9.446e-12	9.343e-12	9.556e-12	1.8928e-11	1.3	8.15808e-08	7.53764e-08	8.17224e-08	6.6101e-08		1.3	2.0541e-11	2.0785e-11	2.0807e-11	2.6564e-11	2.2901e-11	2.1215e-11	1.3	1.67768e-07	1.34452e-07	1.27617e-07	1.37989e-07	1.16575e-07	1.26074e-07		1.3	1.099e-11	1.2598e-11	3.5496e-11	2.8413e-11	3.0487e-11	1.6592e-11	1.3	7.39778e-08	7.2471e-08	6.12803e-08	4.67443e-08	4.85934e-08
1.35	1.7634e-11	1.8749e-11	2.0849e-11	1.1919e-11	1.35	9.7342e-08	1.05735e-07	8.55363e-08	9.31472e-08		1.35	1.0086e-11	9.308e-12	8.838e-12	2.0831e-11	1.35	8.38573e-08	7.76183e-08	8.34718e-08	6.79327e-08		1.35	2.3355e-11	2.405e-11	2.4304e-11	3.3536e-11	2.6459e-11	2.5263e-11	1.35	1.70129e-07	1.35681e-07	1.28055e-07	1.37037e-07	1.18604e-07	1.25865e-07		1.35	1.0769e-11	1.1735e-11	2.8314e-11	2.3471e-11	2.4735e-11	1.4562e-11	1.35	7.50305e-08	7.3305e-08	6.3065e-08	4.81894e-08	5.02116e-08
1.4	2.1066e-11	2.2952e-11	2.7592e-11	1.2925e-11	1.4	9.7414e-08	1.07759e-07	8.59763e-08	9.38967e-08		1.4	1.0795e-11	9.617e-12	8.7e-12	2.2739e-11	1.4	8.6428e-08	7.98312e-08	8.53798e-08	7.00607e-08		1.4	2.7835e-11	2.7368e-11	2.8535e-11	4.4598e-11	3.2459e-11	2.9805e-11	1.4	1.70014e-07	1.3598e-07	1.29383e-07	1.37989e-07	1.18566e-07	1.26542e-07		1.4	1.0693e-11	1.1061e-11	2.3301e-11	1.9745e-11	2.0678e-11	1.3238e-11	1.4	7.67366e-08	7.8443e-08	6.49114e-08	4.98346e-08	5.12497e-08
1.45	2.6949e-11	2.9895e-11	3.636e-11	1.4658e-11	1.45	9.747e-08	1.0773e-07	8.65179e-08	9.40574e-08		1.45	1.2118e-11	1.0574e-11	8.634e-12	2.6074e-11	1.45	9.0178e-08	8.15544e-08	8.7467e-08	7.16615e-08		1.45	3.2838e-11	3.2589e-11	3.4049e-11	6.4408e-11	3.9973e-11	3.5529e-11	1.45	1.72737e-07	1.37512e-07	1.30212e-07	1.39129e-07	1.19804e-07	1.28862e-07		1.45	1.1151e-11	1.1293e-11	1.9127e-11	1.7025e-11	1.7664e-11	1.248e-11	1.45	7.82778e-08	8.0411e-08	6.57437e-08	5.12838e-08	5.25359e-08
1.5	3.4882e-11	3.882e-11	5.0248e-11	1.6449e-11	1.5	9.6814e-08	1.07903e-07	8.67284e-08	9.38387e-08		1.5	1.3741e-11	1.1667e-11	9.226e-12	2.8866e-11	1.5	9.2844e-08	8.36936e-08	8.9929e-08	7.3246e-08		1.5	3.9151e-11	4.018e-11	4.1797e-11	9.2403e-11	5.2584e-11	4.3362e-11	1.5	1.73454e-07	1.42367e-07	1.31033e-07	1.41177e-07	1.20122e-07	1.29983e-07		1.5	1.1992e-11	1.1933e-11	1.6485e-11	1.5352e-11	1.5898e-11	1.2383e-11	1.5	7.86615e-08	8.2293e-08	6.69904e-08	5.26569e-08	5.44025e-08
1.55	4.6346e-11	5.3204e-11	6.9893e-11	1.9147e-11	1.55	9.78e-08	1.07972e-07	8.70117e-08	9.4894e-08		1.55	1.5666e-11	1.3605e-11	1.0321e-11	3.472e-11	1.55	9.5907e-08	8.56581e-08	9.2873e-08	7.5059e-08		1.55	4.8518e-11	5.0376e-11	5.2856e-11	1.34091e-10	7.2331e-11	5.7139e-11	1.55	1.73104e-07	1.4027e-07	1.31582e-07	1.41306e-07	1.2168e-07	1.34033e-07		1.55	1.2962e-11	1.2444e-11	1.5142e-11	1.4661e-11	1.4642e-11	1.2882e-11	1.55	8.07816e-08	8.4018e-08	6.83076e-08	5.40726e-08	5.58919e-08
1.6	6.1773e-11	7.3098e-11	9.9179e-11	2.2996e-11	1.6	9.7938e-08	1.08027e-07	8.74524e-08	9.58852e-08		1.6	1.83e-11	1.5557e-11	1.185e-11	4.1426e-11	1.6	9.8729e-08	8.8303e-08	9.5143e-08	7.67565e-08		1.6	6.1844e-11	6.5945e-11	6.7851e-11	2.03382e-10	9.8862e-11	7.7769e-11	1.6	1.75245e-07	1.41143e-07	1.32353e-07	1.41997e-07	1.2233e-07	1.35063e-07		1.6	1.4746e-11	1.3534e-11	1.4653e-11	1.4277e-11	1.4334e-11	1.3558e-11	1.6	8.18939e-08	8.2304e-08	6.96477e-08	5.5447e-08	5.64763e-08
1.65	8.7382e-11	1.01954e-10	1.43529e-10	2.7064e-11	1.65	9.9644e-08	1.0855e-07	8.74135e-08	9.5864e-08		1.65	2.1726e-11	1.8512e-11	1.365e-11	5.0175e-11	1.65	1.02175e-07	9.0781e-08	9.6952e-08	7.87936e-08		1.65	8.0088e-11	8.458e-11	9.0001e-11	3.1791e-10	1.36471e-10	1.05037e-10	1.65	1.74801e-07	1.45201e-07	1.33338e-07	1.43443e-07	1.23379e-07	1.36544e-07		1.65	1.6176e-11	1.5006e-11	1.4461e-11	1.4367e-11	1.4156e-11	1.4755e-11	1.65	8.30566e-08	8.8282e-08	7.1201e-08	5.68078e-08	5.7901e-08
1.7	1.2149e-10	1.49725e-10	2.03053e-10	3.3471e-11	1.7	9.833e-08	1.08436e-07	8.78475e-08	9.6169e-08		1.7	2.5732e-11	2.2192e-11	1.6042e-11	6.1719e-11	1.7	1.03925e-07	9.3879e-08	9.933e-08	8.01469e-08		1.7	1.07258e-10	1.14074e-10	1.24686e-10	4.9561e-10	2.00271e-10	1.47183e-10	1.7	1.76528e-07	1.42058e-07	1.33928e-07	1.43076e-07	1.23967e-07	1.38066e-07		1.7	1.8469e-11	1.6755e-11	1.4677e-11	1.502e-11	1.4684e-11	1.591e-11	1.7	8.55552e-08	9.089e-08	7.2712e-08	5.84336e-08	5.96671e-08
1.75	1.70155e-10	2.08024e-10	2.90771e-10	4.0302e-11	1.75	9.9378e-08	1.09482e-07	8.82383e-08	9.6708e-08		1.75	3.2591e-11	2.605e-11	1.9293e-11	7.941e-11	1.75	1.07346e-07	9.6351e-08	1.01044e-07	8.17939e-08		1.75	1.43873e-10	1.59804e-10	1.68722e-10	7.1722e-10	2.9926e-10	2.06531e-10	1.75	1.7708e-07	1.43439e-07	1.34088e-07	1.44053e-07	1.25113e-07	1.40694e-07		1.75	2.1207e-11	1.8976e-11	1.5647e-11	1.5954e-11	1.5764e-11	1.8142e-11	1.75	8.66446e-08	9.4709e-08	7.7085e-08	5.92931e-08	6.06591e-08
1.8	2.41082e-10	2.9944e-10	4.3106e-10	5.2284e-11	1.8	9.8479e-08	1.09748e-07	8.85453e-08	9.6128e-08		1.8	4.0661e-11	3.222e-11	2.326e-11	9.9394e-11	1.8	1.08851e-07	9.8619e-08	1.0305e-07	8.32232e-08		1.8	1.98752e-10	2.20377e-10	2.41281e-10	1.06188e-09	4.7664e-10	2.92649e-10	1.8	1.78404e-07	1.4517e-07	1.35658e-07	1.43468e-07	1.25983e-07	1.41863e-07		1.8	2.4451e-11	2.1702e-11	1.7138e-11	1.7376e-11	1.7069e-11	2.0692e-11	1.8	8.78541e-08	9.5102e-08	7.9339e-08	6.06906e-08	6.24185e-08
1.85	3.33366e-10	4.4126e-10	6.1698e-10	6.6123e-11	1.85	9.9681e-08	1.09867e-07	8.81247e-08	9.6448e-08		1.85	5.2031e-11	4.0368e-11	2.8766e-11	1.24779e-10	1.85	1.10896e-07	1.00429e-07	1.05274e-07	8.4882e-08		1.85	2.79153e-10	3.12321e-10	3.36935e-10	1.50064e-09	6.9671e-10	4.3213e-10	1.85	1.80285e-07	1.45927e-07	1.35817e-07	1.53024e-07	1.26792e-07	1.43799e-07		1.85	2.9063e-11	2.461e-11	1.8963e-11	1.9625e-11	1.898e-11	2.3426e-11	1.85	8.99032e-08	9.6516e-08	7.998e-08	6.21119e-08	6.31553e-08
1.9	4.8992e-10	6.2556e-10	8.834e-10	8.8391e-11	1.9	1.00053e-07	1.10278e-07	8.93007e-08	9.6644e-08		1.9	6.6574e-11	5.0667e-11	3.7603e-11	1.54535e-10	1.9	1.12485e-07	1.022e-07	1.07182e-07	8.7013e-08		1.9	4.1826e-10	4.5894e-10	4.8392e-10	2.08703e-09	9.9811e-10	6.2721e-10	1.9	1.80479e-07	1.47845e-07	1.35373e-07	1.52652e-07	1.27547e-07	1.44616e-07		1.9	3.7017e-11	3.0034e-11	2.1268e-11	2.1928e-11	2.1876e-11	2.5933e-11	1.9	9.1608e-08	9.7718e-08	8.0003e-08	6.32836e-08	6.46127e-08
1.95	7.0816e-10	8.9143e-10	1.22964e-09	1.16267e-10	1.95	1.02165e-07	1.1004e-07	8.92679e-08	9.8606e-08		1.95	8.5921e-11	6.5287e-11	4.7533e-11	1.96167e-10	1.95	1.13439e-07	1.0369e-07	1.08738e-07	8.9283e-08		1.95	6.3783e-10	6.6158e-10	6.8836e-10	2.83475e-09	1.39776e-09	9.0259e-10	1.95	1.80995e-07	1.48697e-07	1.36731e-07	1.51816e-07	1.31122e-07	1.44935e-07		1.95	4.2102e-11	3.5781e-11	2.3986e-11	2.5539e-11	2.5208e-11	3.1179e-11	1.95	9.3247e-08	9.5613e-08	8.2522e-08	6.39116e-08	6.65268e-08
2	9.816e-10	1.21647e-09	1.68551e-09	1.46461e-10	2	1.02777e-07	1.10396e-07	8.98661e-08	9.7834e-08		2	1.12564e-10	8.2703e-11	6.1508e-11	2.44946e-10	2	1.15141e-07	1.05074e-07	1.09631e-07	9.0866e-08		2	9.0062e-10	9.1593e-10	9.5453e-10	3.8389e-09	1.93796e-09	1.24011e-09	2	1.80827e-07	1.49422e-07	1.37974e-07	1.53236e-07	1.32005e-07	1.44595e-07		2	5.4346e-11	4.5513e-11	2.8395e-11	2.9077e-11	2.9763e-11	3.6589e-11	2	9.4259e-08	9.7136e-08	8.4361e-08	6.52587e-08	6.82668e-08
2.05	1.32757e-09	1.65032e-09	2.26698e-09	1.92222e-10	2.05	1.03368e-07	1.10488e-07	9.07933e-08	9.8831e-08		2.05	1.44808e-10	1.10257e-10	7.824e-11	3.0778e-10	2.05	1.16133e-07	1.07133e-07	1.10603e-07	9.3233e-08		2.05	1.23479e-09	1.25777e-09	1.34344e-09	5.046e-09	2.60595e-09	1.70519e-09	2.05	1.84231e-07	1.49055e-07	1.37232e-07	1.54058e-07	1.3297e-07	1.45599e-07		2.05	7.2074e-11	5.9357e-11	3.2911e-11	3.3393e-11	3.4326e-11	4.4104e-11	2.05	9.4653e-08	1.00488e-07	8.6886e-08	6.66523e-08	6.72816e-08
2.1	1.79938e-09	2.15428e-09	2.97418e-09	2.56873e-10	2.1	1.04398e-07	1.11694e-07	9.15167e-08	9.9424e-08		2.1	1.913e-10	1.44505e-10	1.0665e-10	3.8306e-10	2.1	1.17579e-07	1.08445e-07	1.11528e-07	9.4878e-08		2.1	1.65347e-09	1.72308e-09	1.81702e-09	6.53096e-09	3.42722e-09	2.28342e-09	2.1	1.82778e-07	1.56609e-07	1.3844e-07	1.53062e-07	1.33643e-07	1.47793e-07		2.1	9.011e-11	7.6894e-11	3.8004e-11	3.8641e-11	3.9178e-11	5.466e-11	2.1	9.6662e-08	1.04407e-07	8.873e-08	6.82356e-08	6.94226e-08
2.15	2.35111e-09	2.86017e-09	3.84651e-09	3.3206e-10	2.15	1.04927e-07	1.12423e-07	9.24233e-08	1.00193e-07		2.15	2.55445e-10	1.89165e-10	1.41091e-10	4.8428e-10	2.15	1.19268e-07	1.10206e-07	1.12269e-07	9.6551e-08		2.15	2.21017e-09	2.29005e-09	2.43559e-09	8.34503e-09	4.50912e-09	3.03945e-09	2.15	1.84639e-07	1.50391e-07	1.38991e-07	1.52214e-07	1.34309e-07	1.4808e-07		2.15	1.21399e-10	1.00663e-10	4.5427e-11	4.4086e-11	4.5716e-11	6.6545e-11	2.15	9.7967e-08	1.06651e-07	8.9608e-08	6.90576e-08	7.10328e-08
2.2	3.06592e-09	3.66992e-09	4.86286e-09	4.4251e-10	2.2	1.05616e-07	1.1218e-07	9.25316e-08	1.01316e-07		2.2	3.3813e-10	2.43454e-10	1.85885e-10	6.0254e-10	2.2	1.20619e-07	1.11451e-07	1.13709e-07	9.8425e-08		2.2	2.86677e-09	3.01212e-09	3.19008e-09	1.06045e-08	5.73914e-09	4.02224e-09	2.2	1.86969e-07	1.5072e-07	1.39081e-07	1.50861e-07	1.34247e-07	1.48377e-07		2.2	1.6803e-10	1.39841e-10	5.4068e-11	5.169e-11	5.4433e-11	8.6813e-11	2.2	9.9428e-08	1.07349e-07	8.8046e-08	7.03297e-08	7.21315e-08
2.25	3.93998e-09	4.6406e-09	6.14733e-09	5.9538e-10	2.25	1.06795e-07	1.13359e-07	9.26017e-08	1.02266e-07		2.25	4.6309e-10	3.3558e-10	2.45297e-10	7.5618e-10	2.25	1.21895e-07	1.12704e-07	1.1465e-07	1.00161e-07		2.25	3.70992e-09	3.92505e-09	4.18763e-09	1.3044e-08	7.2516e-09	5.17044e-09	2.25	1.87428e-07	1.52066e-07	1.39548e-07	1.53413e-07	1.34637e-07	1.48544e-07		2.25	2.15427e-10	1.82225e-10	6.4929e-11	6.2978e-11	6.5344e-11	1.12324e-10	2.25	1.01325e-07	1.08738e-07	8.9717e-08	7.13916e-08	7.29019e-08
2.3	5.0059e-09	5.79697e-09	7.57289e-09	7.8564e-10	2.3	1.07441e-07	1.1354e-07	9.35231e-08	1.02953e-07		2.3	6.2324e-10	4.5531e-10	3.20482e-10	9.1649e-10	2.3	1.22881e-07	1.14614e-07	1.16177e-07	1.01285e-07		2.3	4.77413e-09	4.99986e-09	5.40023e-09	1.56902e-08	9.211e-09	6.55275e-09	2.3	1.89033e-07	1.5444e-07	1.40319e-07	1.53056e-07	1.35486e-07	1.51426e-07		2.3	2.94009e-10	2.3884e-10	7.3602e-11	7.702e-11	8.2376e-11	1.43616e-10	2.3	1.01182e-07	1.084e-07	9.1128e-08	7.29719e-08	7.52585e-08
2.35	6.18128e-09	7.17231e-09	9.22123e-09	1.01565e-09	2.35	1.09394e-07	1.15463e-07	9.5648e-08	1.04405e-07		2.35	8.1586e-10	6.0279e-10	4.4874e-10	1.09234e-09	2.35	1.24492e-07	1.16026e-07	1.17362e-07	1.02601e-07		2.35	5.99133e-09	6.30396e-09	6.76581e-09	1.87862e-08	1.12263e-08	8.15956e-09	2.35	1.90463e-07	1.5417e-07	1.41028e-07	1.53833e-07	1.36492e-07	1.53328e-07		2.35	3.9773e-10	3.2016e-10	9.3147e-11	9.6129e-11	9.987e-11	1.91826e-10	2.35	1.0116e-07	1.09556e-07	9.3906e-08	7.47216e-08	7.67213e-08
2.4	7.61008e-09	8.68631e-09	1.12331e-08	1.27752e-09	2.4	1.11111e-07	1.1683e-07	9.6728e-08	1.04992e-07		2.4	1.08983e-09	7.9182e-10	6.1769e-10	1.28642e-09	2.4	1.26009e-07	1.17179e-07	1.18444e-07	1.04474e-07		2.4	7.41986e-09	7.85172e-09	8.8436e-09	2.18796e-08	1.34957e-08	1.02181e-08	2.4	1.8945e-07	1.5424e-07	1.41733e-07	1.53013e-07	1.36949e-07	1.53847e-07		2.4	5.6728e-10	4.4405e-10	1.19424e-10	1.20925e-10	1.31681e-10	2.51895e-10	2.4	1.0062e-07	1.1141e-07	9.8633e-08	7.53906e-08	7.74082e-08
2.45	9.08314e-09	1.05145e-08	1.32411e-08	1.65393e-09	2.45	1.12884e-07	1.17832e-07	9.7671e-08	1.05852e-07		2.45	1.38229e-09	1.03544e-09	8.0625e-10	1.48331e-09	2.45	1.27009e-07	1.18704e-07	1.20018e-07	1.05963e-07		2.45	9.2855e-09	9.8531e-09	1.13524e-08	2.51857e-08	1.61519e-08	1.23582e-08	2.45	1.91209e-07	1.54641e-07	1.42314e-07	1.53347e-07	1.35697e-07	1.54863e-07		2.45	7.7762e-10	5.7548e-10	1.46719e-10	1.54583e-10	1.61951e-10	3.3827e-10	2.45	1.02501e-07	1.1283e-07	9.6719e-08	7.74843e-08	7.9097e-08
2.5	1.15067e-08	1.2478e-08	1.54313e-08	2.0337e-09	2.5	1.13564e-07	1.18738e-07	9.9934e-08	1.07236e-07		2.5	1.76196e-09	1.31611e-09	1.05646e-09	1.7408e-09	2.5	1.28327e-07	1.20079e-07	1.20928e-07	1.06818e-07		2.5	1.12009e-08	1.18794e-08	1.36852e-08	2.80077e-08	1.88016e-08	1.47879e-08	2.5	1.93485e-07	1.60239e-07	1.43009e-07	1.53047e-07	1.38786e-07	1.55965e-07		2.5	9.9673e-10	7.6413e-10	1.88414e-10	1.9488e-10	2.11359e-10	4.5203e-10	2.5	1.03264e-07	1.13413e-07	9.6978e-08	7.8643e-08	7.75299e-08
2.55	1.35646e-08	1.44096e-08	1.76887e-08	2.50356e-09	2.55	1.1636e-07	1.1972e-07	1.01242e-07	1.08259e-07		2.55	2.21762e-09	1.70829e-09	1.38707e-09	2.0275e-09	2.55	1.29935e-07	1.21386e-07	1.22115e-07	1.0838e-07		2.55	1.33851e-08	1.41632e-08	1.60041e-08	3.13432e-08	2.18703e-08	1.73561e-08	2.55	1.9356e-07	1.62331e-07	1.43025e-07	1.52964e-07	1.40339e-07	1.49644e-07		2.55	1.30119e-09	1.00945e-09	2.4075e-10	2.54422e-10	2.65165e-10	5.9413e-10	2.55	1.04373e-07	1.1365e-07	9.8322e-08	7.92378e-08	8.25073e-08
2.6	1.56413e-08	1.65469e-08	2.00815e-08	3.0536e-09	2.6	1.17354e-07	1.22169e-07	1.02847e-07	1.09555e-07		2.6	2.74167e-09	2.14857e-09	1.7656e-09	2.33013e-09	2.6	1.3113e-07	1.23014e-07	1.23021e-07	1.09485e-07		2.6	1.56999e-08	1.66105e-08	1.86341e-08	3.5154e-08	2.50316e-08	2.01866e-08	2.6	1.95129e-07	1.63074e-07	1.43582e-07	1.53803e-07	1.40654e-07	1.51206e-07		2.6	1.63188e-09	1.28427e-09	3.14642e-10	3.2583e-10	3.32095e-10	7.9499e-10	2.6	1.07801e-07	1.14625e-07	9.7908e-08	8.0871e-08	8.10495e-08
2.65	1.77882e-08	1.89126e-08	2.25661e-08	3.67345e-09	2.65	1.1894e-07	1.23642e-07	1.04387e-07	1.11849e-07		2.65	3.36092e-09	2.65141e-09	2.24537e-09	2.6769e-09	2.65	1.32395e-07	1.2378e-07	1.24425e-07	1.10947e-07		2.65	1.82078e-08	1.92281e-08	2.13462e-08	3.89448e-08	2.80985e-08	2.31136e-08	2.65	1.95362e-07	1.65158e-07	1.44655e-07	1.53677e-07	1.41275e-07	1.46172e-07		2.65	2.09003e-09	1.64824e-09	4.3058e-10	4.3807e-10	4.3258e-10	1.02303e-09	2.65	1.08754e-07	1.15483e-07	9.9571e-08	8.14429e-08	8.21533e-08
2.7	2.00618e-08	2.12295e-08	2.51023e-08	4.39544e-09	2.7	1.21143e-07	1.25242e-07	1.05939e-07	1.13458e-07		2.7	4.04188e-09	3.29549e-09	2.76891e-09	3.04547e-09	2.7	1.33528e-07	1.24692e-07	1.25462e-07	1.11579e-07		2.7	2.09547e-08	2.20347e-08	2.41522e-08	4.24752e-08	3.14814e-08	2.61722e-08	2.7	1.92469e-07	1.66409e-07	1.45151e-07	1.57033e-07	1.41521e-07	1.44187e-07		2.7	2.63231e-09	2.08894e-09	5.5939e-10	5.6063e-10	5.5907e-10	1.30502e-09	2.7	1.09179e-07	1.16904e-07	9.9753e-08	8.4951e-08	8.0903e-08
2.75	2.24972e-08	2.39125e-08	2.77562e-08	5.18034e-09	2.75	1.22488e-07	1.2661e-07	1.06837e-07	1.15098e-07		2.75	4.82781e-09	3.93755e-09	3.45002e-09	3.43811e-09	2.75	1.34749e-07	1.26191e-07	1.26178e-07	1.1284e-07		2.75	2.3732e-08	2.48138e-08	2.70594e-08	4.61378e-08	3.4768e-08	2.93416e-08	2.75	1.94891e-07	1.66154e-07	1.45436e-07	1.57163e-07	1.42396e-07	1.50438e-07		2.75	3.28182e-09	2.612e-09	7.6013e-10	7.3196e-10	7.2226e-10	1.64064e-09	2.75	1.10612e-07	1.18806e-07	1.04506e-07	8.4831e-08	8.6283e-08
2.8	2.48152e-08	2.62863e-08	3.03418e-08	6.05613e-09	2.8	1.23756e-07	1.28354e-07	1.08296e-07	1.16452e-07		2.8	5.66336e-09	4.77471e-09	4.22274e-09	3.84064e-09	2.8	1.35903e-07	1.27482e-07	1.27683e-07	1.14214e-07		2.8	2.67187e-08	2.78017e-08	3.037e-08	4.96503e-08	3.81614e-08	3.25917e-08	2.8	1.95747e-07	1.62865e-07	1.46245e-07	1.53692e-07	1.43369e-07	1.51332e-07		2.8	3.95794e-09	3.24875e-09	9.7365e-10	9.3273e-10	9.1838e-10	2.03875e-09	2.8	1.08325e-07	1.19539e-07	1.02489e-07	8.6605e-08	8.7009e-08
2.85	2.73413e-08	2.88272e-08	3.29279e-08	6.95534e-09	2.85	1.26269e-07	1.30826e-07	1.10346e-07	1.17963e-07		2.85	6.65175e-09	5.63628e-09	5.06337e-09	4.19852e-09	2.85	1.37209e-07	1.28939e-07	1.2859e-07	1.15367e-07		2.85	2.9657e-08	3.09052e-08	3.33818e-08	5.34571e-08	4.16269e-08	3.5802e-08	2.85	1.96383e-07	1.72219e-07	1.46705e-07	1.5937e-07	1.44255e-07	1.43783e-07		2.85	4.74214e-09	3.90939e-09	1.19602e-09	1.16194e-09	1.15078e-09	2.57173e-09	2.85	1.0701e-07	1.19593e-07	1.03555e-07	8.9375e-08	9.0714e-08
2.9	2.97874e-08	3.16157e-08	3.54656e-08	7.94345e-09	2.9	1.28034e-07	1.32788e-07	1.11366e-07	1.2078e-07		2.9	7.69397e-09	6.59302e-09	6.07828e-09	4.64986e-09	2.9	1.38553e-07	1.30307e-07	1.30109e-07	1.16968e-07		2.9	3.27729e-08	3.39372e-08	3.657e-08	5.72465e-08	4.49211e-08	3.9104e-08	2.9	1.96364e-07	1.72734e-07	1.47393e-07	1.57542e-07	1.45318e-07	1.42745e-07		2.9	5.75871e-09	4.77513e-09	1.47156e-09	1.48599e-09	1.44829e-09	3.12022e-09	2.9	1.03524e-07	1.20218e-07	1.04492e-07	9.1314e-08	9.0688e-08
2.95	3.2456e-08	3.41169e-08	3.81489e-08	8.95858e-09	2.95	1.30031e-07	1.35333e-07	1.13252e-07	1.2228e-07		2.95	8.9141e-09	7.62919e-09	7.20482e-09	5.09311e-09	2.95	1.39614e-07	1.31767e-07	1.31012e-07	1.18521e-07		2.95	3.59129e-08	3.69082e-08	3.98773e-08	6.05369e-08	4.82709e-08	4.23616e-08	2.95	1.96025e-07	1.69707e-07	1.47839e-07	1.61113e-07	1.46637e-07	1.42215e-07		2.95	6.79081e-09	5.70404e-09	1.86318e-09	1.81993e-09	1.79673e-09	3.79282e-09	2.95	1.04088e-07	1.21678e-07	1.04706e-07	9.314e-08	8.8441e-08
3	3.47797e-08	3.69713e-08	4.08428e-08	1.02739e-08	3	1.3225e-07	1.37002e-07	1.15072e-07	1.24727e-07		3	1.00638e-08	8.8595e-09	8.6007e-09	5.59118e-09	3	1.40414e-07	1.32794e-07	1.32107e-07	1.19518e-07		3	3.91586e-08	3.98444e-08	4.30024e-08	6.39491e-08	5.13413e-08	4.55961e-08	3	2.00166e-07	1.69123e-07	1.48179e-07	1.61443e-07	1.46099e-07	1.43964e-07		3	7.87678e-09	6.76284e-09	2.18207e-09	2.24507e-09	2.20362e-09	4.55074e-09	3	1.0436e-07	1.22542e-07	1.04647e-07	9.5082e-08	8.9205e-08
Figure3e																							Figure3e
p-type											n-type												p-type											n-type
Vbgs	Ids	Ids	Ids	Ids	Ids	Ids	Ids	Ids	Ids	Ids	Vbgs	Ids	Ids	Ids	Ids	Ids	Ids	Ids	Ids	Ids	Ids		Vbgs	Ids	Ids	Ids	Ids	Ids	Ids	Ids	Ids	Ids	Ids	Vbgs	Ids	Ids	Ids	Ids	Ids	Ids	Ids	Ids	Ids	Ids
-3	1.72117e-07	1.22941e-07	2.10858e-07	1.35496e-07	1.12858e-07	9.86068e-08	1.42692e-07	7.81179e-08	1.01015e-07	1.01765e-07	-3	7.48562e-08	5.99248e-08	4.38931e-08	2.84602e-08	2.32383e-08	2.32383e-08	7.48296e-08	1.41925e-07	1.64713e-08	5.99807e-09		-3	2.10152e-08	1.8019e-08	2.01268e-08	2.45272e-08	1.2924e-08	1.26319e-08	1.14379e-08	3.23782e-09	2.21225e-09	9.6065e-10	-3	1.75757e-07	1.57818e-07	2.48996e-07	2.58869e-07	2.1883e-07	1.66616e-07	1.91216e-07	2.20948e-07	1.72158e-07	1.87502e-07
-2.95	1.95187e-07	1.3942e-07	2.20736e-07	1.5266e-07	1.31029e-07	1.16154e-07	1.6238e-07	1.07626e-07	1.18405e-07	1.19921e-07	-2.95	7.24363e-08	5.73755e-08	4.27403e-08	3.46289e-08	2.23401e-08	2.23401e-08	7.54948e-08	1.55261e-07	1.49733e-08	5.39495e-09		-2.95	3.27852e-08	2.93394e-08	3.33418e-08	3.06838e-08	2.29474e-08	1.60233e-08	1.21144e-08	8.0838e-09	5.85016e-09	2.47502e-09	-2.95	1.80186e-07	1.63392e-07	2.57581e-07	2.66512e-07	2.2319e-07	1.65391e-07	2.00436e-07	2.22289e-07	1.7774e-07	1.95113e-07
-2.9	2.06676e-07	1.47626e-07	2.24736e-07	1.59336e-07	1.40126e-07	1.23447e-07	1.71514e-07	1.16659e-07	1.25303e-07	1.28144e-07	-2.9	6.90223e-08	5.47059e-08	4.06144e-08	3.59782e-08	2.13206e-08	2.13206e-08	7.44564e-08	1.62307e-07	1.35396e-08	4.87087e-09		-2.9	3.69492e-08	3.19491e-08	3.59145e-08	3.1804e-08	2.44358e-08	1.67968e-08	1.26149e-08	9.3763e-09	6.97008e-09	3.28082e-09	-2.9	1.83107e-07	1.63192e-07	2.57889e-07	2.69756e-07	2.27345e-07	1.67064e-07	2.05294e-07	2.25308e-07	1.80989e-07	1.98776e-07
-2.85	2.14978e-07	1.53556e-07	2.26634e-07	1.64161e-07	1.45892e-07	1.29103e-07	1.78031e-07	1.21613e-07	1.30766e-07	1.34501e-07	-2.85	6.52955e-08	5.20999e-08	3.84746e-08	3.64794e-08	2.02056e-08	2.02056e-08	7.36772e-08	1.65032e-07	1.21438e-08	4.30381e-09		-2.85	4.01372e-08	3.4188e-08	3.76065e-08	3.23034e-08	2.53772e-08	1.71851e-08	1.25199e-08	1.03216e-08	7.7782e-09	3.95752e-09	-2.85	1.84291e-07	1.65184e-07	2.62525e-07	2.71873e-07	2.29411e-07	1.67828e-07	2.07932e-07	2.27375e-07	1.83506e-07	2.00858e-07
-2.8	2.2141e-07	1.5815e-07	2.29076e-07	1.68351e-07	1.5032e-07	1.33861e-07	1.83421e-07	1.2599e-07	1.35371e-07	1.38903e-07	-2.8	6.08476e-08	4.9035e-08	3.65428e-08	3.63709e-08	1.93277e-08	1.93277e-08	7.1802e-08	1.69089e-07	1.07186e-08	3.79696e-09		-2.8	4.21788e-08	3.5223e-08	3.83578e-08	3.24378e-08	2.58372e-08	1.72819e-08	1.25083e-08	1.09934e-08	8.45188e-09	4.52172e-09	-2.8	1.85309e-07	1.61479e-07	2.62457e-07	2.72518e-07	2.28865e-07	1.64728e-07	2.09178e-07	2.28097e-07	1.84485e-07	2.00854e-07
-2.75	2.25793e-07	1.61281e-07	2.2985e-07	1.71809e-07	1.53812e-07	1.37129e-07	1.88675e-07	1.29162e-07	1.38938e-07	1.42892e-07	-2.75	5.6936e-08	4.56729e-08	3.40466e-08	3.59639e-08	1.78088e-08	1.78088e-08	6.97468e-08	1.69865e-07	9.27594e-09	3.24454e-09		-2.75	4.36412e-08	3.62355e-08	3.84943e-08	3.20632e-08	2.58724e-08	1.71278e-08	1.25564e-08	1.13412e-08	8.93884e-09	4.94603e-09	-2.75	1.87329e-07	1.57949e-07	2.61759e-07	2.75086e-07	2.3176e-07	1.64292e-07	2.10004e-07	2.26877e-07	1.85709e-07	2.03066e-07
-2.7	2.29493e-07	1.63924e-07	2.3127e-07	1.74613e-07	1.56587e-07	1.40521e-07	1.92759e-07	1.32208e-07	1.41904e-07	1.47159e-07	-2.7	5.22754e-08	4.19167e-08	3.15212e-08	3.49083e-08	1.66713e-08	1.66713e-08	6.83452e-08	1.71624e-07	7.88838e-09	2.73156e-09		-2.7	4.44608e-08	3.61944e-08	3.82453e-08	3.14736e-08	2.57372e-08	1.69004e-08	1.32687e-08	1.14555e-08	9.26696e-09	5.3222e-09	-2.7	1.88769e-07	1.51511e-07	2.63528e-07	2.76024e-07	2.31053e-07	1.64993e-07	2.10578e-07	2.25694e-07	1.86703e-07	2.03578e-07
-2.65	2.33285e-07	1.66632e-07	2.31804e-07	1.76702e-07	1.59751e-07	1.42909e-07	1.95732e-07	1.34618e-07	1.44919e-07	1.50603e-07	-2.65	4.73778e-08	3.82699e-08	2.87717e-08	3.3644e-08	1.51671e-08	1.51671e-08	6.58672e-08	1.74409e-07	6.56652e-09	2.25407e-09		-2.65	4.46704e-08	3.61542e-08	3.76303e-08	3.0951e-08	2.5245e-08	1.68051e-08	1.28957e-08	1.1535e-08	9.48444e-09	5.57158e-09	-2.65	1.89255e-07	1.52618e-07	2.64458e-07	2.7555e-07	2.35242e-07	1.6716e-07	2.1203e-07	2.2378e-07	1.84642e-07	2.0415e-07
-2.6	2.35557e-07	1.68255e-07	2.32104e-07	1.79348e-07	1.6266e-07	1.45366e-07	1.9842e-07	1.36376e-07	1.46926e-07	1.53097e-07	-2.6	4.19904e-08	3.45079e-08	2.60492e-08	3.22463e-08	1.36345e-08	1.36345e-08	6.30228e-08	1.75953e-07	5.3586e-09	1.74628e-09		-2.6	4.4054e-08	3.5961e-08	3.68088e-08	3.04328e-08	2.43574e-08	1.64339e-08	1.17762e-08	1.12935e-08	9.63208e-09	5.7689e-09	-2.6	1.89297e-07	1.58138e-07	2.64269e-07	2.76888e-07	2.36646e-07	1.66922e-07	2.13508e-07	2.26302e-07	1.83671e-07	2.04599e-07
-2.55	2.38053e-07	1.70038e-07	2.32384e-07	1.8068e-07	1.64136e-07	1.47409e-07	2.00545e-07	1.38385e-07	1.48793e-07	1.5541e-07	-2.55	3.67612e-08	3.06793e-08	2.32948e-08	3.05645e-08	1.24999e-08	1.24999e-08	6.08792e-08	1.77578e-07	4.28682e-09	1.36215e-09		-2.55	4.33212e-08	3.5514e-08	3.5767e-08	2.96156e-08	2.34782e-08	1.59298e-08	1.17963e-08	1.09071e-08	9.65744e-09	5.90133e-09	-2.55	1.89445e-07	1.58131e-07	2.5746e-07	2.7693e-07	2.35081e-07	1.65584e-07	2.1391e-07	2.26351e-07	1.84055e-07	2.05376e-07
-2.5	2.39895e-07	1.71354e-07	2.33268e-07	1.82584e-07	1.66387e-07	1.4887e-07	2.02063e-07	1.4051e-07	1.50298e-07	1.56511e-07	-2.5	3.15155e-08	2.66145e-08	2.01566e-08	2.84593e-08	1.09975e-08	1.09975e-08	5.78364e-08	1.78444e-07	3.26887e-09	1.01184e-09		-2.5	4.20508e-08	3.46071e-08	3.4662e-08	2.86176e-08	2.2319e-08	1.54779e-08	1.22364e-08	1.04377e-08	9.551e-09	5.9514e-09	-2.5	1.89348e-07	1.53769e-07	2.61023e-07	2.76323e-07	2.37274e-07	1.66928e-07	2.1427e-07	2.21654e-07	1.84854e-07	2.05759e-07
-2.45	2.41269e-07	1.72335e-07	2.31852e-07	1.8403e-07	1.6691e-07	1.49357e-07	2.03426e-07	1.41325e-07	1.51518e-07	1.57876e-07	-2.45	2.65243e-08	2.31487e-08	1.74611e-08	2.64618e-08	9.4962e-09	9.4962e-09	5.45388e-08	1.77467e-07	2.51783e-09	7.30564e-10		-2.45	4.0572e-08	3.34899e-08	3.2895e-08	2.75922e-08	2.13456e-08	1.48967e-08	1.22286e-08	9.8356e-09	9.26312e-09	5.93767e-09	-2.45	1.89205e-07	1.63651e-07	2.62008e-07	2.73136e-07	2.34868e-07	1.66099e-07	2.15084e-07	2.22615e-07	1.84234e-07	2.05734e-07
-2.4	2.43237e-07	1.73741e-07	2.32472e-07	1.8528e-07	1.67241e-07	1.51572e-07	2.04007e-07	1.42716e-07	1.52314e-07	1.5901e-07	-2.4	2.17989e-08	1.95652e-08	1.46744e-08	2.41588e-08	8.11665e-09	8.11665e-09	5.112e-08	1.78076e-07	1.85312e-09	5.12996e-10		-2.4	3.8756e-08	3.23097e-08	3.10925e-08	2.6656e-08	2.00662e-08	1.44167e-08	1.27297e-08	9.17555e-09	8.9304e-09	5.81342e-09	-2.4	1.88784e-07	1.67348e-07	2.59746e-07	2.7329e-07	2.37314e-07	1.67024e-07	2.14742e-07	2.21583e-07	1.83185e-07	2.04644e-07
-2.35	2.43433e-07	1.73881e-07	2.32808e-07	1.86416e-07	1.67108e-07	1.52414e-07	2.05367e-07	1.43439e-07	1.53036e-07	1.59494e-07	-2.35	1.72136e-08	1.62887e-08	1.23215e-08	2.18754e-08	6.85065e-09	6.85065e-09	4.75008e-08	1.78066e-07	1.33428e-09	3.46068e-10		-2.35	3.69352e-08	3.06138e-08	2.89635e-08	2.55724e-08	1.871e-08	1.38761e-08	1.2272e-08	8.4244e-09	8.56852e-09	5.68643e-09	-2.35	1.88062e-07	1.61451e-07	2.63648e-07	2.7278e-07	2.33733e-07	1.65982e-07	2.1511e-07	2.22501e-07	1.83517e-07	2.04487e-07
-2.3	2.44484e-07	1.74632e-07	2.31184e-07	1.86976e-07	1.67742e-07	1.53329e-07	2.06097e-07	1.44158e-07	1.53569e-07	1.60824e-07	-2.3	1.29721e-08	1.32433e-08	1.01204e-08	1.96767e-08	5.55135e-09	5.55135e-09	4.33456e-08	1.7785e-07	9.20712e-10	2.22487e-10		-2.3	3.4794e-08	2.88078e-08	2.6781e-08	2.4363e-08	1.72772e-08	1.32525e-08	1.17027e-08	7.5996e-09	8.12688e-09	5.46141e-09	-2.3	1.88362e-07	1.6645e-07	2.64416e-07	2.74194e-07	2.33372e-07	1.67361e-07	2.14342e-07	2.24184e-07	1.83764e-07	2.04105e-07
-2.25	2.44302e-07	1.74502e-07	2.30628e-07	1.88594e-07	1.69244e-07	1.53643e-07	2.06108e-07	1.44899e-07	1.53697e-07	1.60933e-07	-2.25	9.56835e-09	1.06022e-08	8.12124e-09	1.74432e-08	4.44745e-09	4.44745e-09	3.90176e-08	1.78352e-07	6.32292e-10	1.40491e-10		-2.25	3.22152e-08	2.81112e-08	2.43668e-08	2.30162e-08	1.58426e-08	1.24537e-08	1.1335e-08	6.76595e-09	7.66352e-09	5.17012e-09	-2.25	1.87757e-07	1.70075e-07	2.63019e-07	2.68913e-07	2.30241e-07	1.67272e-07	2.1448e-07	2.22306e-07	1.83177e-07	2.02911e-07
-2.2	2.44522e-07	1.74659e-07	2.30188e-07	1.89366e-07	1.69426e-07	1.53851e-07	2.05946e-07	1.45271e-07	1.54025e-07	1.61359e-07	-2.2	6.88754e-09	8.278e-09	6.31284e-09	1.50958e-08	3.43045e-09	3.43045e-09	3.41968e-08	1.77769e-07	4.04646e-10	8.49186e-11		-2.2	2.93052e-08	2.60745e-08	2.22145e-08	2.16924e-08	1.47072e-08	1.18675e-08	1.02051e-08	5.9114e-09	7.11656e-09	4.86648e-09	-2.2	1.87033e-07	1.69201e-07	2.60342e-07	2.6973e-07	2.2945e-07	1.66379e-07	2.1376e-07	2.21058e-07	1.83148e-07	2.02121e-07
-2.15	2.44584e-07	1.74703e-07	2.29586e-07	1.90238e-07	1.69537e-07	1.54305e-07	2.0573e-07	1.45235e-07	1.53749e-07	1.61286e-07	-2.15	4.77641e-09	6.491e-09	4.84345e-09	1.29156e-08	2.5477e-09	2.5477e-09	2.98904e-08	1.76737e-07	2.63928e-10	5.22522e-11		-2.15	2.68353e-08	2.39895e-08	1.97795e-08	2.00486e-08	1.28361e-08	1.12563e-08	9.2471e-09	5.0953e-09	6.589e-09	4.52359e-09	-2.15	1.86837e-07	1.69645e-07	2.59556e-07	2.70813e-07	2.27351e-07	1.65898e-07	2.13012e-07	2.19292e-07	1.83074e-07	2.01899e-07
-2.1	2.445e-07	1.74643e-07	2.28206e-07	1.90146e-07	1.70794e-07	1.54118e-07	2.05412e-07	1.45599e-07	1.53793e-07	1.60736e-07	-2.1	3.25935e-09	4.77959e-09	3.71741e-09	1.06547e-08	1.86057e-09	1.86057e-09	2.53392e-08	1.76598e-07	1.67274e-10	3.13976e-11		-2.1	2.4826e-08	2.18523e-08	1.74546e-08	1.83972e-08	1.1299e-08	1.04917e-08	8.01225e-09	4.271e-09	5.96208e-09	4.15919e-09	-2.1	1.85757e-07	1.6969e-07	2.58548e-07	2.69132e-07	2.27699e-07	1.6616e-07	2.1228e-07	2.19458e-07	1.82153e-07	2.00917e-07
-2.05	2.43989e-07	1.74278e-07	2.2692e-07	1.90574e-07	1.73283e-07	1.53914e-07	2.04968e-07	1.4568e-07	1.53126e-07	1.6028e-07	-2.05	2.10845e-09	3.51778e-09	2.86994e-09	8.7487e-09	1.32305e-09	1.32305e-09	2.15084e-08	1.75843e-07	1.04694e-10	1.92696e-11		-2.05	2.18776e-08	1.96411e-08	1.51169e-08	1.69208e-08	9.83302e-09	9.6254e-09	6.74575e-09	3.5463e-09	5.33816e-09	3.74116e-09	-2.05	1.84845e-07	1.67569e-07	2.56889e-07	2.69088e-07	2.27057e-07	1.65957e-07	2.11392e-07	2.1865e-07	1.81727e-07	1.99737e-07
-2	2.42539e-07	1.73242e-07	2.25928e-07	1.90372e-07	1.74694e-07	1.54681e-07	2.04628e-07	1.45432e-07	1.53256e-07	1.59203e-07	-2	1.30322e-09	2.58614e-09	2.08144e-09	6.90606e-09	9.27175e-10	9.27175e-10	1.81602e-08	1.76324e-07	6.50058e-11	1.19462e-11		-2	1.97138e-08	1.75945e-08	1.30165e-08	1.52704e-08	8.38972e-09	8.8858e-09	5.5506e-09	2.80284e-09	4.721e-09	3.31348e-09	-2	1.84279e-07	1.6608e-07	2.54578e-07	2.65938e-07	2.25868e-07	1.64976e-07	2.11206e-07	2.17835e-07	1.81573e-07	1.98126e-07
-1.95	2.42369e-07	1.73121e-07	2.24748e-07	1.9102e-07	1.73134e-07	1.54303e-07	2.0352e-07	1.45201e-07	1.52647e-07	1.58633e-07	-1.95	8.1846e-10	1.86396e-09	1.49843e-09	5.42216e-09	6.39105e-10	6.39105e-10	1.51604e-08	1.76773e-07	4.5252e-11	8.26878e-12		-1.95	1.72982e-08	1.55414e-08	1.10378e-08	1.3609e-08	7.04596e-09	7.7841e-09	4.41665e-09	2.24685e-09	4.06644e-09	2.8788e-09	-1.95	1.82852e-07	1.61149e-07	2.52405e-07	2.62914e-07	2.20361e-07	1.65637e-07	2.10296e-07	2.19633e-07	1.81911e-07	1.97354e-07
-1.9	2.41134e-07	1.72239e-07	2.2424e-07	1.90338e-07	1.72893e-07	1.54534e-07	2.02861e-07	1.44861e-07	1.52042e-07	1.5747e-07	-1.9	4.81392e-10	1.29359e-09	1.10597e-09	4.16042e-09	4.0971e-10	4.0971e-10	1.22324e-08	1.76542e-07	3.28212e-11	5.30868e-12		-1.9	1.49975e-08	1.36305e-08	9.27558e-09	1.22357e-08	5.84432e-09	6.87582e-09	3.18218e-09	1.72736e-09	3.44628e-09	2.47238e-09	-1.9	1.82408e-07	1.64892e-07	2.51484e-07	2.62165e-07	2.20601e-07	1.63964e-07	2.0964e-07	2.1688e-07	1.78399e-07	1.96153e-07
-1.85	2.40437e-07	1.71741e-07	2.23298e-07	1.90308e-07	1.72035e-07	1.5384e-07	2.0136e-07	1.4475e-07	1.51165e-07	1.56009e-07	-1.85	2.85516e-10	9.0835e-10	7.87308e-10	3.09708e-09	2.7826e-10	2.7826e-10	9.6192e-09	1.75796e-07	2.4399e-11	4.05158e-12		-1.85	1.2889e-08	1.18106e-08	7.54783e-09	1.07644e-08	4.72122e-09	5.90457e-09	2.42541e-09	1.30527e-09	2.8596e-09	2.07302e-09	-1.85	1.80788e-07	1.67308e-07	2.48995e-07	2.61308e-07	2.23231e-07	1.61916e-07	2.0813e-07	2.19591e-07	1.78468e-07	1.9485e-07
-1.8	2.3886e-07	1.70615e-07	2.21858e-07	1.89462e-07	1.72372e-07	1.53206e-07	2.00425e-07	1.4406e-07	1.50091e-07	1.55078e-07	-1.8	1.63949e-10	5.8747e-10	5.51628e-10	2.26954e-09	1.7758e-10	1.7758e-10	7.418e-09	1.74806e-07	1.87848e-11	3.08828e-12		-1.8	1.07736e-08	1.01651e-08	6.04708e-09	9.3775e-09	3.74546e-09	5.16232e-09	1.7549e-09	9.7491e-10	2.28688e-09	1.70918e-09	-1.8	1.79144e-07	1.65653e-07	2.47856e-07	2.61498e-07	2.17167e-07	1.60166e-07	2.07718e-07	2.1346e-07	1.77975e-07	1.93707e-07
-1.75	2.3763e-07	1.69736e-07	2.21444e-07	1.88106e-07	1.6927e-07	1.52415e-07	1.99108e-07	1.43339e-07	1.49078e-07	1.53387e-07	-1.75	9.89622e-11	4.1974e-10	3.786e-10	1.59963e-09	1.05691e-10	1.05691e-10	5.64428e-09	1.74873e-07	1.59492e-11	2.71258e-12		-1.75	8.93136e-09	8.62782e-09	4.68663e-09	8.16288e-09	2.89294e-09	4.30329e-09	1.25014e-09	7.04505e-10	1.83599e-09	1.36495e-09	-1.75	1.78293e-07	1.63803e-07	2.462e-07	2.56987e-07	2.16331e-07	1.60199e-07	2.06712e-07	2.11344e-07	1.76931e-07	1.93044e-07
-1.7	2.362e-07	1.68714e-07	2.18998e-07	1.87894e-07	1.68969e-07	1.5212e-07	1.97416e-07	1.42818e-07	1.47955e-07	1.51951e-07	-1.7	6.5565e-11	2.3654e-10	2.67612e-10	1.09826e-09	7.431e-11	7.431e-11	4.12508e-09	1.73922e-07	1.41768e-11	2.5454e-12		-1.7	7.1956e-09	7.1142e-09	3.58028e-09	6.89464e-09	2.13134e-09	3.4343e-09	8.4228e-10	4.91895e-10	1.43797e-09	1.06174e-09	-1.7	1.77539e-07	1.65416e-07	2.43683e-07	2.55508e-07	2.12583e-07	1.59258e-07	2.0523e-07	2.11976e-07	1.75479e-07	1.90763e-07
-1.65	2.34606e-07	1.67576e-07	2.16912e-07	1.86666e-07	1.67485e-07	1.50444e-07	1.9551e-07	1.41509e-07	1.46486e-07	1.50303e-07	-1.65	4.44024e-11	1.3996e-10	1.85196e-10	7.35994e-10	4.9075e-11	4.9075e-11	2.9828e-09	1.73121e-07	1.34262e-11	2.66318e-12		-1.65	5.73428e-09	5.84004e-09	2.54978e-09	5.72844e-09	1.55014e-09	2.62659e-09	5.7728e-10	3.4173e-10	1.12398e-09	8.1373e-10	-1.65	1.76006e-07	1.65804e-07	2.39197e-07	2.53483e-07	2.10832e-07	1.58406e-07	2.0432e-07	2.10547e-07	1.74645e-07	1.89158e-07
-1.6	2.3229e-07	1.65922e-07	2.15468e-07	1.8592e-07	1.66661e-07	1.50522e-07	1.93785e-07	1.40653e-07	1.45145e-07	1.48114e-07	-1.6	3.37608e-11	8.9921e-11	1.28891e-10	4.92296e-10	3.6746e-11	3.6746e-11	1.9044e-09	1.71684e-07	1.31952e-11	2.90108e-12		-1.6	4.43088e-09	4.64859e-09	1.82495e-09	4.7051e-09	1.07076e-09	1.98548e-09	3.9212e-10	2.2909e-10	8.24468e-10	5.8153e-10	-1.6	1.74649e-07	1.63665e-07	2.37334e-07	2.48936e-07	2.06618e-07	1.57846e-07	2.02274e-07	2.08889e-07	1.73333e-07	1.87731e-07
-1.55	2.30507e-07	1.64648e-07	2.13298e-07	1.8489e-07	1.6609e-07	1.50023e-07	1.9136e-07	1.39521e-07	1.43942e-07	1.45849e-07	-1.55	2.6244e-11	6.4043e-11	7.9104e-11	3.18416e-10	3.40835e-11	3.40835e-11	1.21201e-09	1.7042e-07	1.39728e-11	3.52612e-12		-1.55	3.36364e-09	3.64881e-09	1.29155e-09	3.73894e-09	7.0466e-10	1.39819e-09	2.50085e-10	1.52475e-10	5.90508e-10	4.3423e-10	-1.55	1.73007e-07	1.63327e-07	2.3621e-07	2.45892e-07	2.04807e-07	1.584e-07	2.01058e-07	2.08097e-07	1.72667e-07	1.8591e-07
-1.5	2.27999e-07	1.62857e-07	2.11352e-07	1.83932e-07	1.64545e-07	1.48954e-07	1.89124e-07	1.38629e-07	1.42205e-07	1.43148e-07	-1.5	2.17926e-11	4.7008e-11	5.95212e-11	2.05757e-10	2.59965e-11	2.59965e-11	8.07252e-10	1.71626e-07	1.55568e-11	4.24476e-12		-1.5	2.45836e-09	2.80959e-09	8.67975e-10	2.93444e-09	4.4794e-10	9.9837e-10	1.6307e-10	1.02395e-10	4.23372e-10	3.2913e-10	-1.5	1.72739e-07	1.6443e-07	2.33766e-07	2.42609e-07	2.03166e-07	1.56332e-07	1.98982e-07	2.05091e-07	1.70672e-07	1.83882e-07
-1.45	2.26274e-07	1.61624e-07	2.1011e-07	1.82328e-07	1.63105e-07	1.4686e-07	1.86405e-07	1.37425e-07	1.40502e-07	1.41054e-07	-1.45	1.9377e-11	3.0329e-11	4.17732e-11	1.43179e-10	2.32865e-11	2.32865e-11	5.58148e-10	1.71498e-07	1.77996e-11	5.44882e-12		-1.45	1.74068e-09	2.07087e-09	5.7025e-10	2.21728e-09	2.8138e-10	7.1058e-10	1.02376e-10	7.13e-11	3.05404e-10	2.433e-10	-1.45	1.70716e-07	1.60795e-07	2.30015e-07	2.39031e-07	2.00954e-07	1.56251e-07	1.97526e-07	2.0506e-07	1.68611e-07	1.81721e-07
-1.4	2.23819e-07	1.59871e-07	2.0793e-07	1.80764e-07	1.63433e-07	1.45793e-07	1.84452e-07	1.36567e-07	1.38602e-07	1.38268e-07	-1.4	1.97154e-11	2.6768e-11	3.13188e-11	9.75296e-11	2.35605e-11	2.35605e-11	3.37296e-10	1.69902e-07	2.18526e-11	8.00982e-12		-1.4	1.2e-09	1.54035e-09	3.5075e-10	1.66012e-09	1.66726e-10	5.0764e-10	6.9959e-11	4.94525e-11	2.04308e-10	1.8038e-10	-1.4	1.68712e-07	1.58719e-07	2.28499e-07	2.35634e-07	1.94462e-07	1.56057e-07	1.96588e-07	2.02735e-07	1.67675e-07	1.79398e-07
-1.35	2.20818e-07	1.57727e-07	2.0419e-07	1.78966e-07	1.64246e-07	1.44086e-07	1.81076e-07	1.34922e-07	1.36478e-07	1.35421e-07	-1.35	2.13246e-11	2.0638e-11	2.44704e-11	7.04886e-11	2.3173e-11	2.3173e-11	2.43072e-10	1.6952e-07	2.7222e-11	1.1849e-11		-1.35	8.1156e-10	1.06512e-09	2.0428e-10	1.22138e-09	1.07104e-10	3.8126e-10	5.00665e-11	3.7594e-11	1.46712e-10	1.31247e-10	-1.35	1.66929e-07	1.58883e-07	2.24671e-07	2.33419e-07	1.93119e-07	1.5387e-07	1.94362e-07	2.02192e-07	1.65559e-07	1.76875e-07
-1.3	2.18014e-07	1.55725e-07	2.02638e-07	1.77264e-07	1.62038e-07	1.4275e-07	1.78271e-07	1.32591e-07	1.33914e-07	1.33021e-07	-1.3	2.54394e-11	1.8631e-11	1.7724e-11	5.4733e-11	2.55665e-11	2.55665e-11	1.41708e-10	1.67395e-07	3.50784e-11	1.95034e-11		-1.3	5.39e-10	7.4151e-10	1.29858e-10	8.70198e-10	7.2922e-11	2.5451e-10	3.43615e-11	3.11165e-11	1.076e-10	1.02909e-10	-1.3	1.64477e-07	1.5798e-07	2.22598e-07	2.32292e-07	1.85729e-07	1.52853e-07	1.92442e-07	1.99788e-07	1.64598e-07	1.74409e-07
-1.25	2.15076e-07	1.53626e-07	2.00566e-07	1.76598e-07	1.60416e-07	1.39998e-07	1.75364e-07	1.31017e-07	1.31625e-07	1.29617e-07	-1.25	2.97792e-11	1.777e-11	1.58232e-11	4.46712e-11	2.90335e-11	2.90335e-11	1.03112e-10	1.67211e-07	4.57914e-11	3.14319e-11		-1.25	3.5676e-10	4.9806e-10	9.148e-11	6.20594e-10	5.0482e-11	1.8736e-10	3.1698e-11	2.6615e-11	8.0576e-11	8.0368e-11	-1.25	1.62683e-07	1.57437e-07	2.2057e-07	2.29842e-07	1.89333e-07	1.52112e-07	1.90182e-07	1.96947e-07	1.6266e-07	1.71429e-07
-1.2	2.11164e-07	1.50832e-07	1.97124e-07	1.75475e-07	1.5913e-07	1.38891e-07	1.7185e-07	1.29199e-07	1.29054e-07	1.26234e-07	-1.2	3.89484e-11	1.7847e-11	1.33824e-11	3.84944e-11	3.44845e-11	3.44845e-11	7.2392e-11	1.65363e-07	6.0501e-11	5.11061e-11		-1.2	2.36116e-10	3.0711e-10	6.523e-11	4.39452e-10	3.8962e-11	1.3458e-10	2.2744e-11	2.3813e-11	6.382e-11	6.4788e-11	-1.2	1.60621e-07	1.57806e-07	2.16716e-07	2.23502e-07	1.88052e-07	1.50611e-07	1.87768e-07	1.9364e-07	1.60819e-07	1.6845e-07
-1.15	2.07932e-07	1.48523e-07	1.94372e-07	1.73113e-07	1.56825e-07	1.36635e-07	1.68465e-07	1.27516e-07	1.26201e-07	1.22664e-07	-1.15	5.18346e-11	1.9989e-11	1.2888e-11	3.43994e-11	4.36625e-11	4.36625e-11	5.113e-11	1.62598e-07	8.4291e-11	1.09398e-10		-1.15	1.77588e-10	1.99836e-10	5.155e-11	3.1188e-10	3.2112e-11	1.0149e-10	1.84045e-11	2.27845e-11	4.97952e-11	5.5345e-11	-1.15	1.58481e-07	1.53485e-07	2.1082e-07	2.21652e-07	1.90582e-07	1.49327e-07	1.84922e-07	1.91223e-07	1.57535e-07	1.65842e-07
-1.1	2.03756e-07	1.4554e-07	1.91786e-07	1.70316e-07	1.55538e-07	1.34305e-07	1.64876e-07	1.25167e-07	1.23544e-07	1.19496e-07	-1.1	6.85296e-11	2.3193e-11	1.33992e-11	3.19676e-11	5.9894e-11	5.9894e-11	4.3962e-11	1.60901e-07	1.13638e-10	1.97187e-10		-1.1	1.30976e-10	1.44255e-10	4.38575e-11	2.22762e-10	2.8266e-11	7.314e-11	1.6729e-11	2.34015e-11	4.37384e-11	4.8476e-11	-1.1	1.55932e-07	1.53841e-07	2.06921e-07	2.16679e-07	1.87465e-07	1.47445e-07	1.82838e-07	1.88742e-07	1.55162e-07	1.62469e-07
-1.05	1.99603e-07	1.42574e-07	1.87774e-07	1.67798e-07	1.53158e-07	1.32134e-07	1.60894e-07	1.22427e-07	1.20347e-07	1.15537e-07	-1.05	8.9739e-11	2.8669e-11	1.41252e-11	3.21524e-11	8.12935e-11	8.12935e-11	3.42312e-11	1.5925e-07	1.57692e-10	3.12322e-10		-1.05	9.8928e-11	1.086e-10	4.13975e-11	1.74834e-10	2.7048e-11	5.6964e-11	2.49135e-11	2.4128e-11	4.02304e-11	4.6067e-11	-1.05	1.52494e-07	1.54778e-07	2.03548e-07	2.12258e-07	1.81137e-07	1.45291e-07	1.80042e-07	1.85867e-07	1.51947e-07	1.58693e-07
-1	1.94655e-07	1.39039e-07	1.84416e-07	1.65262e-07	1.50993e-07	1.29723e-07	1.56896e-07	1.20638e-07	1.16963e-07	1.11967e-07	-1	1.2769e-10	3.6409e-11	1.4442e-11	3.3411e-11	1.09426e-10	1.09426e-10	3.023e-11	1.57078e-07	2.27454e-10	4.6677e-10		-1	7.9516e-11	8.3556e-11	4.19e-11	1.39412e-10	2.6872e-11	4.6384e-11	2.2059e-11	2.6036e-11	3.81836e-11	4.4538e-11	-1	1.49914e-07	1.49065e-07	1.97565e-07	2.11514e-07	1.7456e-07	1.43091e-07	1.77016e-07	1.81388e-07	1.49663e-07	1.54512e-07
-0.95	1.89958e-07	1.35684e-07	1.8037e-07	1.61867e-07	1.47776e-07	1.27349e-07	1.5245e-07	1.18209e-07	1.13251e-07	1.0769e-07	-0.95	1.84754e-10	4.976e-11	1.63728e-11	3.6344e-11	1.60631e-10	1.60631e-10	2.68612e-11	1.54755e-07	3.2172e-10	6.92471e-10		-0.95	6.9264e-11	7.1562e-11	4.40925e-11	1.07462e-10	2.7188e-11	4.0725e-11	2.5661e-11	2.9425e-11	3.776e-11	4.5586e-11	-0.95	1.46932e-07	1.45637e-07	1.93152e-07	2.05875e-07	1.72575e-07	1.40069e-07	1.73968e-07	1.76135e-07	1.4679e-07	1.50374e-07
-0.9	1.84352e-07	1.3168e-07	1.76662e-07	1.59003e-07	1.43783e-07	1.24091e-07	1.48014e-07	1.15692e-07	1.09718e-07	1.03204e-07	-0.9	2.5528e-10	6.8346e-11	1.96392e-11	4.1538e-11	2.3854e-10	2.3854e-10	2.60772e-11	1.53313e-07	4.46838e-10	9.67959e-10		-0.9	6.6352e-11	6.3804e-11	4.714e-11	9.6506e-11	2.8976e-11	3.9499e-11	3.91005e-11	3.40245e-11	3.93468e-11	4.7729e-11	-0.9	1.43678e-07	1.43628e-07	1.88166e-07	2.00194e-07	1.65133e-07	1.38478e-07	1.70108e-07	1.72177e-07	1.43906e-07	1.46534e-07
-0.85	1.78396e-07	1.27426e-07	1.72134e-07	1.55561e-07	1.40086e-07	1.21687e-07	1.4298e-07	1.13154e-07	1.05394e-07	9.88523e-08	-0.85	3.62513e-10	9.8428e-11	2.5686e-11	4.76602e-11	3.5451e-10	3.5451e-10	2.74964e-11	1.51768e-07	6.16074e-10	1.36212e-09		-0.85	6.4244e-11	5.943e-11	4.97825e-11	9.1002e-11	3.2206e-11	4.0377e-11	5.6841e-11	4.1638e-11	4.43884e-11	5.2023e-11	-0.85	1.40314e-07	1.43354e-07	1.85035e-07	1.94581e-07	1.59802e-07	1.35101e-07	1.66444e-07	1.67434e-07	1.40779e-07	1.42272e-07
-0.8	1.71781e-07	1.22701e-07	1.67495e-07	1.51965e-07	1.36913e-07	1.18403e-07	1.38218e-07	1.10184e-07	1.0139e-07	9.42598e-08	-0.8	4.93088e-10	1.39424e-10	3.41508e-11	5.6924e-11	5.3219e-10	5.3219e-10	3.07568e-11	1.46923e-07	8.2638e-10	1.8248e-09		-0.8	6.3676e-11	5.8395e-11	5.629e-11	9.0912e-11	3.6702e-11	4.2488e-11	6.4596e-11	5.14625e-11	4.9812e-11	6.0076e-11	-0.8	1.3707e-07	1.40326e-07	1.77164e-07	1.883e-07	1.52772e-07	1.32848e-07	1.63242e-07	1.62215e-07	1.37244e-07	1.36878e-07
-0.75	1.65192e-07	1.17994e-07	1.63176e-07	1.47817e-07	1.32694e-07	1.15337e-07	1.32382e-07	1.06531e-07	9.67784e-08	8.93625e-08	-0.75	7.44516e-10	1.98113e-10	4.93548e-11	6.804e-11	7.32845e-10	7.32845e-10	3.5714e-11	1.44535e-07	1.09274e-09	2.4564e-09		-0.75	6.7876e-11	6.111e-11	6.587e-11	1.0177e-10	4.2696e-11	4.7153e-11	8.0692e-11	6.4249e-11	5.63296e-11	7.0258e-11	-0.75	1.32897e-07	1.39418e-07	1.73637e-07	1.83181e-07	1.46855e-07	1.29987e-07	1.58908e-07	1.58174e-07	1.33407e-07	1.31443e-07
-0.7	1.58071e-07	1.12908e-07	1.58261e-07	1.43568e-07	1.29451e-07	1.12422e-07	1.27089e-07	1.02746e-07	9.20504e-08	8.45425e-08	-0.7	1.03986e-09	2.94699e-10	7.59072e-11	8.2243e-11	1.01965e-09	1.01965e-09	4.20196e-11	1.41752e-07	1.41187e-09	3.16482e-09		-0.7	7.406e-11	6.6156e-11	7.7815e-11	1.20792e-10	5.1794e-11	5.3249e-11	1.06384e-10	8.3046e-11	6.817e-11	8.5223e-11	-0.7	1.28291e-07	1.35092e-07	1.67834e-07	1.76954e-07	1.4106e-07	1.26057e-07	1.54268e-07	1.52712e-07	1.29238e-07	1.25913e-07
-0.65	1.49634e-07	1.06882e-07	1.52623e-07	1.38942e-07	1.23609e-07	1.08145e-07	1.21134e-07	9.9013e-08	8.67296e-08	7.96975e-08	-0.65	1.44209e-09	4.5143e-10	1.16042e-10	1.0485e-10	1.41325e-09	1.41325e-09	5.49612e-11	1.3752e-07	1.80656e-09	4.01427e-09		-0.65	8.448e-11	7.4988e-11	9.40275e-11	1.45072e-10	6.4908e-11	6.1151e-11	1.37938e-10	1.06141e-10	8.463e-11	1.08869e-10	-0.65	1.23662e-07	1.27616e-07	1.61367e-07	1.6952e-07	1.37231e-07	1.22805e-07	1.4974e-07	1.47336e-07	1.248e-07	1.19989e-07
-0.6	1.40543e-07	1.00388e-07	1.46881e-07	1.34125e-07	1.20224e-07	1.03837e-07	1.14837e-07	9.4673e-08	8.06912e-08	7.44053e-08	-0.6	1.88618e-09	6.7072e-10	1.7813e-10	1.37364e-10	1.91694e-09	1.91694e-09	6.93668e-11	1.343e-07	2.26685e-09	4.93535e-09		-0.6	1.03136e-10	8.7366e-11	1.13713e-10	1.84092e-10	8.429e-11	7.5948e-11	1.75028e-10	1.38575e-10	1.06851e-10	1.42487e-10	-0.6	1.18452e-07	1.25603e-07	1.53686e-07	1.61312e-07	1.31549e-07	1.18288e-07	1.44932e-07	1.40409e-07	1.19391e-07	1.13119e-07
-0.55	1.32119e-07	9.43705e-08	1.40523e-07	1.28798e-07	1.16382e-07	9.96596e-08	1.08807e-07	9.0479e-08	7.47968e-08	6.8999e-08	-0.55	2.51825e-09	9.7999e-10	2.9018e-10	1.85476e-10	2.54273e-09	2.54273e-09	1.00471e-10	1.29094e-07	2.80774e-09	6.00933e-09		-0.55	1.23204e-10	1.03845e-10	1.38548e-10	2.25554e-10	1.06992e-10	9.2203e-11	2.46435e-10	1.84745e-10	1.39481e-10	1.89221e-10	-0.55	1.1324e-07	1.21253e-07	1.46973e-07	1.53528e-07	1.2393e-07	1.13815e-07	1.40247e-07	1.33518e-07	1.14521e-07	1.06454e-07
-0.5	1.21283e-07	8.6631e-08	1.34046e-07	1.22951e-07	1.11654e-07	9.5058e-08	1.02037e-07	8.513e-08	6.8747e-08	6.36993e-08	-0.5	3.1406e-09	1.37981e-09	4.9512e-10	2.55711e-10	3.31151e-09	3.31151e-09	1.49272e-10	1.23443e-07	3.38464e-09	7.13133e-09		-0.5	1.50444e-10	1.24584e-10	1.70435e-10	2.74282e-10	1.42774e-10	1.21434e-10	3.1679e-10	2.47685e-10	2.11644e-10	2.64908e-10	-0.5	1.0773e-07	1.18318e-07	1.38325e-07	1.44679e-07	1.16627e-07	1.08979e-07	1.35143e-07	1.26716e-07	1.08234e-07	9.88088e-08
-0.45	1.13885e-07	8.13465e-08	1.26853e-07	1.17392e-07	1.07738e-07	9.00102e-08	9.484e-08	8.04132e-08	6.28037e-08	5.8085e-08	-0.45	3.99224e-09	1.96563e-09	7.8204e-10	3.58581e-10	4.28002e-09	4.28002e-09	2.18792e-10	1.16855e-07	4.05118e-09	8.36207e-09		-0.45	1.86936e-10	1.54683e-10	2.08825e-10	3.38558e-10	1.84682e-10	1.55343e-10	3.95255e-10	3.2273e-10	3.09828e-10	3.67406e-10	-0.45	1.01601e-07	1.13302e-07	1.29611e-07	1.34902e-07	1.09066e-07	1.03594e-07	1.2975e-07	1.18585e-07	1.00944e-07	9.11064e-08
-0.4	1.05266e-07	7.519e-08	1.19388e-07	1.10607e-07	1.0258e-07	8.4478e-08	8.81932e-08	7.55007e-08	5.64911e-08	5.26445e-08	-0.4	4.99345e-09	2.69965e-09	1.17392e-09	5.32364e-10	5.8994e-09	5.8994e-09	3.0922e-10	1.10775e-07	4.85226e-09	9.70728e-09		-0.4	2.38692e-10	1.92309e-10	2.61828e-10	4.23062e-10	2.37744e-10	1.9513e-10	4.71515e-10	4.2246e-10	4.28324e-10	5.4091e-10	-0.4	9.58215e-08	1.0891e-07	1.21502e-07	1.25252e-07	9.96949e-08	9.82888e-08	1.23913e-07	1.09616e-07	9.2961e-08	8.27384e-08
-0.35	9.64257e-08	6.88755e-08	1.11169e-07	1.03515e-07	9.6749e-08	7.9008e-08	8.07028e-08	7.06478e-08	5.02318e-08	4.73065e-08	-0.35	6.22136e-09	3.63022e-09	1.76417e-09	7.61124e-10	7.25065e-09	7.25065e-09	4.27608e-10	1.04078e-07	5.7075e-09	1.10146e-08		-0.35	3.1482e-10	2.39832e-10	3.23008e-10	5.25942e-10	3.00754e-10	2.61607e-10	5.6605e-10	5.5839e-10	6.00476e-10	7.6314e-10	-0.35	8.9757e-08	1.044e-07	1.11451e-07	1.16188e-07	9.08317e-08	9.18044e-08	1.17691e-07	1.0172e-07	8.5817e-08	7.32288e-08
-0.3	8.81734e-08	6.2981e-08	1.03174e-07	9.5895e-08	9.09265e-08	7.34786e-08	7.338e-08	6.51773e-08	4.3957e-08	4.18717e-08	-0.3	7.50431e-09	4.79496e-09	2.52271e-09	1.08041e-09	8.852e-09	8.852e-09	5.80856e-10	9.58292e-08	6.57282e-09	1.24111e-08		-0.3	4.0546e-10	3.0147e-10	4.0853e-10	6.67088e-10	4.0072e-10	3.67e-10	6.7341e-10	7.07785e-10	8.03132e-10	1.06005e-09	-0.3	8.2986e-08	9.93858e-08	1.02412e-07	1.06572e-07	8.30545e-08	8.53776e-08	1.10959e-07	9.23048e-08	7.72893e-08	6.37008e-08
-0.25	7.96845e-08	5.69175e-08	9.43806e-08	8.80318e-08	8.44165e-08	6.71894e-08	6.6194e-08	5.94274e-08	3.78109e-08	3.6563e-08	-0.25	8.74633e-09	6.33221e-09	3.55177e-09	1.47504e-09	1.05885e-08	1.05885e-08	7.88508e-10	8.82984e-08	7.42404e-09	1.3826e-08		-0.25	5.24388e-10	3.79686e-10	5.32085e-10	8.09898e-10	5.20748e-10	4.7682e-10	8.07555e-10	9.02275e-10	1.10834e-09	1.41665e-09	-0.25	7.6523e-08	9.41026e-08	9.36053e-08	9.6144e-08	7.57383e-08	7.9014e-08	1.03919e-07	8.38355e-08	6.99651e-08	5.57687e-08
-0.2	7.09485e-08	5.06775e-08	8.54106e-08	7.99554e-08	7.7619e-08	6.09232e-08	5.86348e-08	5.3682e-08	3.16856e-08	3.14768e-08	-0.2	1.01022e-08	7.96559e-09	4.89156e-09	1.98316e-09	1.24209e-08	1.24209e-08	1.02376e-09	7.9218e-08	8.3811e-09	1.5288e-08		-0.2	6.80588e-10	4.83105e-10	6.7834e-10	1.03039e-09	6.90704e-10	6.308e-10	9.46845e-10	1.1255e-09	1.423e-09	1.91028e-09	-0.2	7.0393e-08	9.05802e-08	8.4809e-08	8.70548e-08	6.74721e-08	7.2202e-08	9.6539e-08	7.49608e-08	6.26748e-08	4.85412e-08
-0.15	6.18723e-08	4.41945e-08	7.67364e-08	7.16142e-08	7.0966e-08	5.44178e-08	5.12252e-08	4.74202e-08	2.62593e-08	2.66083e-08	-0.15	1.14089e-08	1.02306e-08	6.59184e-09	2.65341e-09	1.44947e-08	1.44947e-08	1.35732e-09	7.08556e-08	9.3195e-09	1.66494e-08		-0.15	8.6886e-10	6.11913e-10	8.72353e-10	1.27028e-09	8.9646e-10	8.3616e-10	1.08679e-09	1.40473e-09	1.88909e-09	2.4554e-09	-0.15	6.39995e-08	8.2561e-08	7.6071e-08	7.7164e-08	5.98404e-08	6.52016e-08	8.91812e-08	6.6506e-08	5.571e-08	4.16192e-08
-0.1	5.25028e-08	3.7502e-08	6.85458e-08	6.31698e-08	6.43135e-08	4.78636e-08	4.41864e-08	4.11911e-08	2.13255e-08	2.21718e-08	-0.1	1.30864e-08	1.244e-08	8.64318e-09	3.37434e-09	1.6695e-08	1.6695e-08	1.71974e-09	6.17436e-08	1.02488e-08	1.80065e-08		-0.1	1.10081e-09	7.8636e-10	1.19128e-09	1.72236e-09	1.20526e-09	1.07603e-09	1.27409e-09	1.71976e-09	2.46576e-09	3.22478e-09	-0.1	5.592e-08	7.5868e-08	6.77753e-08	6.79604e-08	5.21037e-08	5.84636e-08	8.15254e-08	5.78565e-08	4.88599e-08	3.53478e-08
-0.05	4.50786e-08	3.2199e-08	5.96922e-08	5.551e-08	5.71685e-08	4.14354e-08	3.74584e-08	3.5204e-08	1.6949e-08	1.73993e-08	-0.05	1.50393e-08	1.51119e-08	1.13166e-08	4.39299e-09	1.9007e-08	1.9007e-08	2.1715e-09	5.50548e-08	1.12594e-08	1.93951e-08		-0.05	1.46264e-09	9.97617e-10	1.52635e-09	2.26202e-09	1.51694e-09	1.40599e-09	1.4725e-09	2.07484e-09	3.13779e-09	4.05037e-09	-0.05	4.9488e-08	6.92062e-08	6.01433e-08	5.93e-08	4.57134e-08	5.18532e-08	7.3424e-08	4.99058e-08	4.22164e-08	2.97236e-08
0	3.65701e-08	2.61215e-08	5.17932e-08	4.72946e-08	4.86125e-08	3.50254e-08	3.06468e-08	2.94124e-08	1.30692e-08	1.38275e-08	0	1.69434e-08	1.77939e-08	1.42478e-08	5.6026e-09	2.15459e-08	2.15459e-08	2.67978e-09	4.90692e-08	1.22767e-08	2.09869e-08		0	1.90508e-09	1.30707e-09	1.95525e-09	2.75e-09	1.91578e-09	1.73502e-09	1.68844e-09	2.52411e-09	3.97476e-09	5.07831e-09	0	4.22855e-08	6.2053e-08	5.2464e-08	5.12344e-08	3.91697e-08	4.51816e-08	6.5517e-08	4.28638e-08	3.60156e-08	2.42058e-08
0.05	3.07493e-08	2.19638e-08	4.44206e-08	4.0172e-08	3.98645e-08	2.92574e-08	2.49385e-08	2.40884e-08	9.88472e-09	1.07546e-08	0.05	1.89005e-08	2.08218e-08	1.74497e-08	7.04502e-09	2.39566e-08	2.39566e-08	3.48784e-09	4.17688e-08	1.33201e-08	2.30019e-08		0.05	2.37268e-09	1.65282e-09	2.48938e-09	3.35558e-09	2.3388e-09	2.15959e-09	1.92382e-09	2.97025e-09	4.84244e-09	6.27771e-09	0.05	3.63825e-08	5.58138e-08	4.53447e-08	4.35816e-08	3.31971e-08	3.7854e-08	5.78654e-08	3.60165e-08	3.04309e-08	1.95764e-08
0.1	2.54444e-08	1.81746e-08	3.7144e-08	3.32454e-08	3.19945e-08	2.35318e-08	1.98677e-08	1.90822e-08	7.25832e-09	8.02963e-09	0.1	2.07032e-08	2.3936e-08	2.08505e-08	8.70226e-09	2.65342e-08	2.65342e-08	4.30156e-09	3.51044e-08	1.43336e-08	2.48817e-08		0.1	2.88736e-09	2.03829e-09	3.07493e-09	3.9996e-09	2.90878e-09	2.70059e-09	2.20867e-09	3.49234e-09	5.86016e-09	7.6717e-09	0.1	3.17993e-08	4.88828e-08	3.87853e-08	3.65988e-08	2.75282e-08	3.13681e-08	5.04042e-08	2.99425e-08	2.51834e-08	1.53406e-08
0.15	2.07314e-08	1.48082e-08	3.07266e-08	2.73942e-08	2.55457e-08	1.77188e-08	1.56225e-08	1.47388e-08	5.13344e-09	5.84938e-09	0.15	2.22984e-08	2.72788e-08	2.46109e-08	1.06177e-08	2.88609e-08	2.88609e-08	5.07272e-09	2.9184e-08	1.5425e-08	2.64945e-08		0.15	3.52644e-09	2.52336e-09	3.70963e-09	4.74012e-09	3.52312e-09	3.26061e-09	2.51912e-09	4.17545e-09	6.90468e-09	9.12663e-09	0.15	2.73848e-08	4.25382e-08	3.28067e-08	3.01628e-08	2.27974e-08	2.61713e-08	4.33156e-08	2.38338e-08	2.04127e-08	1.17043e-08
0.2	1.67787e-08	1.19848e-08	2.52102e-08	2.05934e-08	2.07479e-08	1.23432e-08	1.20126e-08	1.10626e-08	3.45666e-09	4.14818e-09	0.2	2.4214e-08	3.06699e-08	2.86402e-08	1.29384e-08	3.1313e-08	3.1313e-08	5.89784e-09	2.35856e-08	1.64513e-08	2.77737e-08		0.2	4.24384e-09	3.03516e-09	4.47883e-09	5.52322e-09	4.1902e-09	3.85565e-09	2.83739e-09	4.83665e-09	8.15156e-09	1.10126e-08	0.2	2.3341e-08	3.6344e-08	2.7283e-08	2.44134e-08	1.83343e-08	2.0976e-08	3.64512e-08	1.84626e-08	1.63397e-08	8.94704e-09
0.25	1.36268e-08	9.7334e-09	2.03524e-08	1.46938e-08	1.66927e-08	8.71132e-09	9.06324e-09	8.0735e-09	2.346e-09	2.88478e-09	0.25	2.64242e-08	3.4429e-08	3.25615e-08	1.5311e-08	3.3687e-08	3.3687e-08	6.8292e-09	1.8346e-08	1.75241e-08	2.87209e-08		0.25	4.9992e-09	3.63666e-09	5.28608e-09	6.35184e-09	4.96906e-09	4.51321e-09	3.21675e-09	5.5467e-09	9.40464e-09	1.29028e-08	0.25	1.98575e-08	3.08998e-08	2.21215e-08	1.96522e-08	1.47714e-08	1.71305e-08	3.02098e-08	1.45489e-08	1.27411e-08	6.46888e-09
0.3	1.09376e-08	7.81255e-09	1.51842e-08	1.07224e-08	1.28675e-08	6.3734e-09	6.58948e-09	5.6367e-09	1.55105e-09	1.95435e-09	0.3	2.84499e-08	3.80403e-08	3.67434e-08	1.80431e-08	3.56598e-08	3.56598e-08	7.79828e-09	1.44547e-08	1.85133e-08	2.96189e-08		0.3	5.909e-09	4.29591e-09	6.13383e-09	7.32196e-09	5.79294e-09	5.25842e-09	3.80195e-09	6.32715e-09	1.06304e-08	1.48447e-08	0.3	1.6736e-08	2.59624e-08	1.79681e-08	1.56556e-08	1.17358e-08	1.36379e-08	2.49184e-08	1.10642e-08	9.8341e-09	4.422e-09
0.35	8.53384e-09	6.0956e-09	1.09619e-08	8.00098e-09	9.8781e-09	4.5355e-09	4.7044e-09	3.72263e-09	1.00181e-09	1.29048e-09	0.35	3.03854e-08	4.20373e-08	4.07741e-08	2.06781e-08	3.80283e-08	3.80283e-08	8.70964e-09	1.14191e-08	1.95169e-08	3.03207e-08		0.35	6.8026e-09	5.00598e-09	7.03278e-09	8.33328e-09	6.76152e-09	6.11799e-09	4.2967e-09	7.1374e-09	1.19138e-08	1.67934e-08	0.35	1.38695e-08	2.10784e-08	1.45738e-08	1.23652e-08	8.45333e-09	1.06259e-08	1.98362e-08	8.38373e-09	7.2934e-09	2.94975e-09
0.4	6.49068e-09	4.6362e-09	8.4417e-09	5.9904e-09	7.42615e-09	3.22516e-09	3.25604e-09	2.42095e-09	6.15544e-10	8.348e-10	0.4	3.22798e-08	4.60749e-08	4.49455e-08	2.35409e-08	3.98793e-08	3.98793e-08	9.83968e-09	9.18844e-09	2.05825e-08	3.10206e-08		0.4	7.89908e-09	5.82459e-09	8.37258e-09	9.46628e-09	7.7477e-09	6.97044e-09	4.89135e-09	8.03515e-09	1.32124e-08	1.89065e-08	0.4	1.15381e-08	1.64116e-08	1.13108e-08	9.5362e-09	5.98127e-09	8.28984e-09	1.5605e-08	6.03853e-09	5.22122e-09	1.96217e-09
0.45	4.88859e-09	3.49185e-09	6.35264e-09	4.37082e-09	5.5828e-09	2.237e-09	2.26196e-09	1.53852e-09	3.7364e-10	4.72875e-10	0.45	3.40929e-08	5.02559e-08	4.9251e-08	2.65416e-08	4.20949e-08	4.20949e-08	1.08902e-08	7.24064e-09	2.14565e-08	3.18794e-08		0.45	9.014e-09	6.7245e-09	9.67478e-09	1.04962e-08	8.88868e-09	7.9503e-09	5.4514e-09	8.8935e-09	1.44298e-08	2.09589e-08	0.45	9.37955e-09	1.27941e-08	8.79303e-09	7.24024e-09	4.4502e-09	6.34012e-09	1.15992e-08	4.39658e-09	3.84945e-09	1.25209e-09
0.5	3.71392e-09	2.6528e-09	4.57488e-09	3.09452e-09	4.0317e-09	1.51212e-09	1.4638e-09	9.1649e-10	2.23008e-10	2.6725e-10	0.5	3.58402e-08	5.44887e-08	5.30128e-08	2.97906e-08	4.42594e-08	4.42594e-08	1.19424e-08	5.47436e-09	2.24587e-08	3.23489e-08		0.5	1.03028e-08	7.63488e-09	1.08646e-08	1.17182e-08	9.92004e-09	9.1241e-09	6.11525e-09	9.8173e-09	1.58089e-08	2.31307e-08	0.5	7.6074e-09	9.40316e-09	6.62037e-09	5.39448e-09	3.25542e-09	4.70764e-09	8.77526e-09	3.12098e-09	2.7711e-09	7.74968e-10
0.55	2.6185e-09	1.87036e-09	3.36018e-09	2.14338e-09	2.80525e-09	8.8654e-10	8.6436e-10	5.3029e-10	1.33992e-10	1.54575e-10	0.55	3.80551e-08	5.86232e-08	5.69869e-08	3.29329e-08	4.6205e-08	4.6205e-08	1.32149e-08	4.02944e-09	2.33033e-08	3.31643e-08		0.55	1.16155e-08	8.58543e-09	1.21537e-08	1.28372e-08	1.11168e-08	1.01278e-08	6.75925e-09	1.08002e-08	1.72228e-08	2.54003e-08	0.55	6.03285e-09	6.82872e-09	4.89997e-09	3.98304e-09	2.34981e-09	3.40952e-09	6.61596e-09	2.19233e-09	1.93166e-09	4.54904e-10
0.6	1.8858e-09	1.347e-09	2.34872e-09	1.4339e-09	1.86263e-09	5.18268e-10	5.24692e-10	3.149e-10	7.97176e-11	9.192e-11	0.6	3.98457e-08	6.27806e-08	6.09205e-08	3.60921e-08	4.8594e-08	4.8594e-08	1.42722e-08	3.036e-09	2.43364e-08	3.38601e-08		0.6	1.31301e-08	9.49428e-09	1.36498e-08	1.40901e-08	1.23458e-08	1.13072e-08	7.5502e-09	1.16453e-08	1.86543e-08	2.76887e-08	0.6	4.74295e-09	5.19894e-09	3.55363e-09	2.8572e-09	1.60681e-09	2.37924e-09	4.79768e-09	1.49808e-09	1.39136e-09	2.74352e-10
0.65	1.34593e-09	9.6138e-10	1.6738e-09	1.01716e-09	1.27138e-09	3.15372e-10	3.10676e-10	1.8005e-10	4.73344e-11	6.74575e-11	0.65	4.14481e-08	6.69921e-08	6.4446e-08	3.94131e-08	5.0706e-08	5.0706e-08	1.56196e-08	1.9516e-09	2.55011e-08	3.42966e-08		0.65	1.42198e-08	1.0667e-08	1.51407e-08	1.53326e-08	1.35197e-08	1.22503e-08	8.37795e-09	1.27351e-08	1.98316e-08	2.98477e-08	0.65	3.62037e-09	3.62764e-09	2.5142e-09	1.9538e-09	1.09309e-09	1.59856e-09	3.4408e-09	9.078e-10	9.7604e-10	1.59736e-10
0.7	9.74442e-10	6.9603e-10	1.13316e-09	6.23338e-10	8.6576e-10	2.00572e-10	1.88944e-10	9.7438e-11	3.22768e-11	4.09325e-11	0.7	4.35985e-08	7.11905e-08	6.80734e-08	4.26829e-08	5.28585e-08	5.28585e-08	1.67756e-08	1.26768e-09	2.63423e-08	3.50839e-08		0.7	1.58512e-08	1.18749e-08	1.66558e-08	1.6479e-08	1.47882e-08	1.32972e-08	9.14835e-09	1.35615e-08	2.11987e-08	3.1979e-08	0.7	2.81237e-09	2.71462e-09	1.69487e-09	1.23449e-09	7.59413e-10	1.05191e-09	2.45438e-09	5.40475e-10	6.7433e-10	9.86592e-11
0.75	6.81443e-10	4.86745e-10	7.2846e-10	4.03906e-10	5.87285e-10	1.52668e-10	1.08436e-10	5.1844e-11	2.27024e-11	2.96975e-11	0.75	4.51958e-08	7.5494e-08	7.18037e-08	4.58891e-08	5.40695e-08	5.40695e-08	1.80551e-08	8.9482e-10	2.72633e-08	3.52625e-08		0.75	1.72698e-08	1.30171e-08	1.82845e-08	1.76466e-08	1.6051e-08	1.43803e-08	1.00493e-08	1.47415e-08	2.23208e-08	3.40601e-08	0.75	2.08595e-09	1.96358e-09	1.14053e-09	8.40944e-10	5.04811e-10	7.34796e-10	1.64026e-09	3.55563e-10	4.4495e-10	6.40184e-11
0.8	4.77176e-10	3.4084e-10	4.7836e-10	2.6442e-10	3.81665e-10	9.7678e-11	6.9564e-11	4.0669e-11	1.75184e-11	2.065e-11	0.8	4.7347e-08	7.98834e-08	7.50695e-08	4.89089e-08	5.5784e-08	5.5784e-08	1.92682e-08	5.83832e-10	2.81372e-08	3.58678e-08		0.8	1.86926e-08	1.42559e-08	2.00013e-08	1.88744e-08	1.74191e-08	1.53589e-08	1.11915e-08	1.57075e-08	2.34474e-08	3.62814e-08	0.8	1.57818e-09	1.44428e-09	7.36867e-10	5.65276e-10	3.29177e-10	4.9708e-10	1.12686e-09	2.54038e-10	2.8211e-10	5.58616e-11
0.85	3.48453e-10	2.48895e-10	3.06356e-10	1.67666e-10	2.5197e-10	6.3068e-11	4.422e-11	2.1302e-11	1.50744e-11	1.662e-11	0.85	4.90894e-08	8.40534e-08	7.78106e-08	5.21676e-08	5.673e-08	5.673e-08	2.04994e-08	4.24504e-10	2.91032e-08	3.6186e-08		0.85	2.0195e-08	1.56825e-08	2.18868e-08	2.03672e-08	1.89356e-08	1.64622e-08	1.24943e-08	1.66829e-08	2.45071e-08	3.83075e-08	0.85	1.19277e-09	9.8374e-10	4.62927e-10	3.68528e-10	2.23758e-10	3.25344e-10	7.10222e-10	1.76468e-10	2.0368e-10	3.59392e-11
0.9	2.52511e-10	1.80365e-10	2.0824e-10	1.0965e-10	1.67875e-10	4.62e-11	3.0568e-11	1.5306e-11	1.39128e-11	1.25875e-11	0.9	5.07229e-08	8.8069e-08	8.03356e-08	5.51842e-08	5.75175e-08	5.75175e-08	2.16168e-08	2.716e-10	3.00089e-08	3.66772e-08		0.9	2.16225e-08	1.69812e-08	2.37043e-08	2.19666e-08	2.02628e-08	1.74068e-08	1.36696e-08	1.77136e-08	2.54719e-08	4.01916e-08	0.9	8.94075e-10	6.43376e-10	3.07777e-10	2.44188e-10	1.56477e-10	2.18504e-10	4.6835e-10	1.10805e-10	1.18372e-10	3.00328e-11
0.95	1.84499e-10	1.31785e-10	1.3771e-10	7.1334e-11	1.1307e-10	3.5902e-11	2.1068e-11	1.1053e-11	1.3912e-11	1.04375e-11	0.95	5.26124e-08	9.3749e-08	8.30772e-08	5.82054e-08	5.7956e-08	5.7956e-08	2.26995e-08	2.05732e-10	3.10313e-08	3.68597e-08		0.95	2.33008e-08	1.82349e-08	2.5478e-08	2.31468e-08	2.15176e-08	1.85454e-08	1.48653e-08	1.8735e-08	2.63794e-08	4.21676e-08	0.95	6.6744e-10	4.90756e-10	2.12393e-10	1.61312e-10	1.15846e-10	1.5166e-10	2.99142e-10	7.02775e-11	8.6322e-11	2.68552e-11
1	1.3517e-10	9.655e-11	9.613e-11	5.50426e-11	7.3335e-11	3.0612e-11	1.6056e-11	8.866e-12	1.35512e-11	1.1125e-11	1	5.41282e-08	9.9941e-08	8.52503e-08	6.14604e-08	5.8739e-08	5.8739e-08	2.36798e-08	1.2832e-10	3.22061e-08	3.75037e-08		1	2.4968e-08	1.93977e-08	2.72033e-08	2.45126e-08	2.28058e-08	1.94843e-08	1.60131e-08	1.96862e-08	2.737e-08	4.4169e-08	1	4.9599e-10	3.52152e-10	1.4719e-10	1.21784e-10	9.1616e-11	1.03708e-10	1.92314e-10	5.68325e-11	6.1244e-11	2.52872e-11
1.05	1.05462e-10	7.533e-11	7.3388e-11	4.4296e-11	5.0083e-11	2.7962e-11	1.398e-11	7.379e-12	1.44624e-11	8.52e-12	1.05	5.62192e-08	1.05978e-07	8.68787e-08	6.43399e-08	5.88215e-08	5.88215e-08	2.49199e-08	8.3552e-11	3.28486e-08	3.76384e-08		1.05	2.6452e-08	2.07851e-08	2.90948e-08	2.57006e-08	2.42382e-08	2.04218e-08	1.76502e-08	2.06625e-08	2.82521e-08	4.58714e-08	1.05	3.82935e-10	2.67064e-10	1.1082e-10	9.0928e-11	7.44e-11	7.54824e-11	1.30782e-10	4.419e-11	4.547e-11	2.48264e-11
1.1	8.5771e-11	6.1265e-11	5.0262e-11	3.9508e-11	3.8249e-11	2.82482e-11	1.1908e-11	7.224e-12	1.59704e-11	8.4e-12	1.1	5.78786e-08	1.12577e-07	8.8973e-08	6.7229e-08	5.9108e-08	5.9108e-08	2.60778e-08	5.7824e-11	3.39202e-08	3.78846e-08		1.1	2.80186e-08	2.2123e-08	3.06263e-08	2.6794e-08	2.55564e-08	2.14145e-08	1.86941e-08	2.16365e-08	2.89591e-08	4.77718e-08	1.1	2.99545e-10	2.13612e-10	9.26133e-11	7.508e-11	6.33387e-11	6.26924e-11	8.634e-11	3.76525e-11	3.8756e-11	2.44888e-11
1.15	7.44758e-11	5.3197e-11	3.9528e-11	3.6512e-11	3.1651e-11	2.90396e-11	1.1856e-11	7.261e-12	1.72464e-11	9.4525e-12	1.15	5.95033e-08	1.17573e-07	9.00118e-08	7.01289e-08	5.9448e-08	5.9448e-08	2.70899e-08	4.9188e-11	3.47989e-08	3.86877e-08		1.15	2.94696e-08	2.34429e-08	3.25113e-08	2.79218e-08	2.67942e-08	2.22886e-08	2.03925e-08	2.26198e-08	2.9962e-08	4.93955e-08	1.15	2.35775e-10	1.69868e-10	7.769e-11	6.334e-11	5.61333e-11	5.18228e-11	6.0922e-11	3.442e-11	3.2123e-11	2.45608e-11
1.2	6.78048e-11	4.8432e-11	3.4034e-11	3.633e-11	2.4122e-11	3.1801e-11	1.2124e-11	8.791e-12	1.95848e-11	1.09425e-11	1.2	6.12049e-08	1.21253e-07	9.20304e-08	7.27626e-08	5.94145e-08	5.94145e-08	2.79238e-08	3.8036e-11	3.56895e-08	3.89958e-08		1.2	3.09543e-08	2.47899e-08	3.3779e-08	2.90852e-08	2.80974e-08	2.35025e-08	2.19193e-08	2.36366e-08	3.05888e-08	5.11499e-08	1.2	1.88955e-10	1.43284e-10	7.013e-11	5.7416e-11	5.18517e-11	4.5066e-11	4.755e-11	3.47375e-11	2.6969e-11	2.51256e-11
1.25	6.4456e-11	4.604e-11	2.9818e-11	3.82714e-11	2.11635e-11	3.5262e-11	1.2016e-11	1.0411e-11	2.32e-11	9.8975e-12	1.25	6.28297e-08	1.24579e-07	9.3354e-08	7.56186e-08	5.9316e-08	5.9316e-08	2.89824e-08	3.3096e-11	3.6528e-08	3.92379e-08		1.25	3.22898e-08	2.63298e-08	3.53038e-08	3.013e-08	2.93328e-08	2.43296e-08	2.35743e-08	2.46664e-08	3.10904e-08	5.28675e-08	1.25	1.5438e-10	1.289e-10	6.37567e-11	5.5328e-11	4.84981e-11	4.31792e-11	3.8388e-11	3.27825e-11	2.6496e-11	2.57336e-11
1.3	6.43594e-11	4.5971e-11	2.8492e-11	4.27832e-11	1.961e-11	4.0696e-11	1.2944e-11	1.2713e-11	2.78384e-11	1.1495e-11	1.3	6.40744e-08	1.28447e-07	9.41856e-08	7.83166e-08	5.89555e-08	5.89555e-08	2.97864e-08	2.84928e-11	3.7315e-08	3.9409e-08		1.3	3.37051e-08	2.78379e-08	3.69895e-08	3.1279e-08	3.05078e-08	2.51811e-08	2.48526e-08	2.55961e-08	3.18692e-08	5.44141e-08	1.3	1.2669e-10	1.05368e-10	6.23067e-11	5.0444e-11	4.75904e-11	4.15168e-11	2.9972e-11	3.3575e-11	2.7104e-11	2.67208e-11
1.35	6.59792e-11	4.7128e-11	2.676e-11	4.74556e-11	1.87435e-11	4.83358e-11	1.4436e-11	1.6499e-11	3.4144e-11	1.36775e-11	1.35	6.60195e-08	1.31475e-07	9.54024e-08	8.08662e-08	5.87595e-08	5.87595e-08	3.05203e-08	3.04912e-11	3.81173e-08	3.99173e-08		1.35	3.53536e-08	2.92362e-08	3.85185e-08	3.23288e-08	3.1805e-08	2.6235e-08	2.67346e-08	2.65205e-08	3.22516e-08	5.6058e-08	1.35	1.099e-10	9.3488e-11	5.93933e-11	4.9652e-11	4.68469e-11	4.28448e-11	2.5316e-11	3.60875e-11	2.8119e-11	2.854e-11
1.4	6.90991e-11	4.93565e-11	2.6302e-11	5.52088e-11	1.91265e-11	5.99536e-11	1.592e-11	2.1085e-11	4.29336e-11	1.56875e-11	1.4	6.75247e-08	1.34819e-07	9.66444e-08	8.36899e-08	5.82445e-08	5.82445e-08	3.10916e-08	3.24332e-11	3.887e-08	4.01976e-08		1.4	3.65948e-08	3.00885e-08	3.97755e-08	3.3316e-08	3.30788e-08	2.65214e-08	2.83369e-08	2.73407e-08	3.30121e-08	5.75397e-08	1.4	9.628e-11	8.6926e-11	6.089e-11	5.0932e-11	4.75413e-11	4.45096e-11	2.2772e-11	3.83525e-11	2.9279e-11	3.01208e-11
1.45	7.5047e-11	5.3605e-11	2.6968e-11	6.6679e-11	2.0005e-11	7.4264e-11	1.8456e-11	2.7309e-11	5.49176e-11	1.91775e-11	1.45	6.92266e-08	1.377e-07	9.73459e-08	8.64842e-08	5.74015e-08	5.74015e-08	3.16841e-08	3.2712e-11	3.99177e-08	4.04625e-08		1.45	3.8056e-08	3.1479e-08	4.1345e-08	3.42796e-08	3.445e-08	2.74134e-08	2.99963e-08	2.82457e-08	3.33983e-08	5.90816e-08	1.45	8.64575e-11	8.459e-11	6.265e-11	4.9596e-11	4.93493e-11	4.69204e-11	2.1816e-11	3.94875e-11	3.0849e-11	3.23144e-11
1.5	8.42765e-11	6.01975e-11	2.7468e-11	8.27908e-11	2.2334e-11	9.8132e-11	2.1056e-11	3.5216e-11	7.23e-11	2.3795e-11	1.5	7.09882e-08	1.40426e-07	9.69672e-08	8.86105e-08	5.72985e-08	5.72985e-08	3.19764e-08	3.43316e-11	4.07987e-08	4.073e-08		1.5	3.93128e-08	3.30522e-08	4.24303e-08	3.53244e-08	3.55014e-08	2.84422e-08	3.16996e-08	2.88848e-08	3.40375e-08	6.0431e-08	1.5	8.2539e-11	8.286e-11	6.534e-11	5.106e-11	5.17024e-11	4.85968e-11	2.129e-11	4.1305e-11	3.2452e-11	3.48944e-11
1.55	9.40772e-11	6.7198e-11	2.8616e-11	1.0535e-10	2.46935e-11	1.30568e-10	2.526e-11	4.8155e-11	9.73392e-11	2.93375e-11	1.55	7.26505e-08	1.43035e-07	9.68196e-08	9.10399e-08	5.6816e-08	5.6816e-08	3.24628e-08	3.63188e-11	4.1697e-08	4.11832e-08		1.55	4.0674e-08	3.38256e-08	4.39933e-08	3.59524e-08	3.66506e-08	2.90333e-08	3.30466e-08	2.98678e-08	3.46559e-08	6.19671e-08	1.55	7.82835e-11	8.6132e-11	6.75367e-11	5.2048e-11	5.58603e-11	5.0846e-11	2.1146e-11	4.427e-11	3.4534e-11	3.81144e-11
1.6	1.0852e-10	7.75145e-11	3.1786e-11	1.39766e-10	2.81755e-11	1.75022e-10	2.9716e-11	6.6008e-11	1.3223e-10	3.77525e-11	1.6	7.39269e-08	1.46099e-07	9.76548e-08	9.31823e-08	5.62e-08	5.62e-08	3.28459e-08	4.05236e-11	4.28652e-08	4.13754e-08		1.6	4.18684e-08	3.50112e-08	4.52793e-08	3.70128e-08	3.78432e-08	2.96475e-08	3.50683e-08	3.08498e-08	3.51629e-08	6.33272e-08	1.6	7.7226e-11	8.7474e-11	7.166e-11	5.1656e-11	6.03915e-11	5.38332e-11	2.1626e-11	4.78775e-11	3.6852e-11	4.19776e-11
1.65	1.24748e-10	8.91055e-11	3.528e-11	1.8052e-10	3.18795e-11	2.34866e-10	3.6724e-11	9.1636e-11	1.80374e-10	4.91275e-11	1.65	7.57773e-08	1.49404e-07	9.849e-08	9.54083e-08	5.5996e-08	5.5996e-08	3.32403e-08	4.55952e-11	4.43736e-08	4.17867e-08		1.65	4.27112e-08	3.66372e-08	4.68445e-08	3.76274e-08	3.88846e-08	3.04588e-08	3.70964e-08	3.16725e-08	3.56892e-08	6.46985e-08	1.65	7.59165e-11	9.3534e-11	7.57767e-11	5.376e-11	6.48427e-11	5.50048e-11	2.3422e-11	5.16075e-11	3.9173e-11	4.65e-11
1.7	1.45038e-10	1.03599e-10	4.0792e-11	2.35418e-10	3.73125e-11	3.12982e-10	4.4576e-11	1.2407e-10	2.42656e-10	6.47775e-11	1.7	7.73798e-08	1.52387e-07	9.88068e-08	9.71023e-08	5.52115e-08	5.52115e-08	3.36831e-08	5.28836e-11	4.57014e-08	4.18249e-08		1.7	4.39348e-08	3.82818e-08	4.82628e-08	3.8661e-08	4.01356e-08	3.10479e-08	3.90261e-08	3.24747e-08	3.60476e-08	6.58595e-08	1.7	7.68365e-11	1.0036e-10	7.921e-11	5.6512e-11	7.05451e-11	5.73276e-11	2.5334e-11	5.62575e-11	4.1475e-11	5.0688e-11
1.75	1.67892e-10	1.19923e-10	4.6854e-11	3.08584e-10	4.4042e-11	4.14306e-10	5.4296e-11	1.60476e-10	3.27754e-10	8.70675e-11	1.75	7.82723e-08	1.54771e-07	9.89052e-08	1.0005e-07	5.4841e-08	5.4841e-08	3.39939e-08	6.20056e-11	4.72614e-08	4.20469e-08		1.75	4.49776e-08	3.97299e-08	4.9631e-08	3.94554e-08	4.1075e-08	3.17062e-08	4.1291e-08	3.32177e-08	3.69712e-08	6.73572e-08	1.75	7.8071e-11	1.0441e-10	8.62633e-11	5.9328e-11	7.81259e-11	6.09988e-11	2.824e-11	5.98525e-11	4.3744e-11	5.6612e-11
1.8	1.96701e-10	1.40501e-10	5.421e-11	3.99812e-10	5.24865e-11	5.45454e-10	6.6572e-11	2.22431e-10	4.83416e-10	1.1454e-10	1.8	7.95956e-08	1.56436e-07	9.90564e-08	1.02158e-07	5.4219e-08	5.4219e-08	3.4234e-08	7.45528e-11	4.84128e-08	4.20316e-08		1.8	4.61452e-08	4.09023e-08	5.06713e-08	4.0227e-08	4.21338e-08	3.25514e-08	4.21947e-08	3.40703e-08	3.8514e-08	6.85041e-08	1.8	7.9824e-11	1.1105e-10	8.96133e-11	6.3948e-11	8.54059e-11	6.5934e-11	3.2798e-11	6.49e-11	4.6297e-11	6.472e-11
1.85	2.37589e-10	1.69707e-10	6.379e-11	5.1779e-10	6.3872e-11	7.06586e-10	8.2632e-11	3.0057e-10	6.98656e-10	1.44515e-10	1.85	8.15031e-08	1.59269e-07	9.91386e-08	1.04358e-07	5.34945e-08	5.34945e-08	3.42301e-08	9.32444e-11	4.96002e-08	4.20719e-08		1.85	4.6944e-08	4.20822e-08	5.1739e-08	4.09632e-08	4.32566e-08	3.27133e-08	4.47231e-08	3.47405e-08	3.91812e-08	6.98457e-08	1.85	8.15015e-11	1.21796e-10	9.337e-11	7.0996e-11	9.4688e-11	7.0574e-11	3.8066e-11	7.1785e-11	5.1619e-11	7.43248e-11
1.9	2.83977e-10	2.02841e-10	7.5624e-11	6.52058e-10	7.90995e-11	9.11628e-10	1.03324e-10	4.0867e-10	9.09304e-10	1.904e-10	1.9	8.34797e-08	1.62486e-07	9.90868e-08	1.0653e-07	5.30335e-08	5.30335e-08	3.43761e-08	1.14719e-10	5.06988e-08	4.2582e-08		1.9	4.84188e-08	4.3368e-08	5.26808e-08	4.18838e-08	4.41112e-08	3.35591e-08	4.59439e-08	3.58705e-08	3.90648e-08	7.10864e-08	1.9	8.49155e-11	1.31544e-10	9.68767e-11	7.8316e-11	1.05518e-10	7.21996e-11	4.4472e-11	7.81975e-11	5.9883e-11	8.5556e-11
1.95	3.51162e-10	2.5083e-10	8.939e-11	8.45998e-10	9.8273e-11	1.15814e-09	1.31276e-10	5.4656e-10	1.16049e-09	2.4625e-10	1.95	8.51857e-08	1.64603e-07	9.82549e-08	1.08509e-07	5.25945e-08	5.25945e-08	3.43203e-08	1.43647e-10	5.17872e-08	4.25266e-08		1.95	4.93464e-08	4.4121e-08	5.3835e-08	4.25884e-08	4.51358e-08	3.41804e-08	4.86244e-08	3.69475e-08	3.93048e-08	7.22479e-08	1.95	8.90225e-11	1.42954e-10	1.0277e-10	8.8392e-11	1.16314e-10	7.97872e-11	5.282e-11	8.68325e-11	7.0943e-11	9.81032e-11
2	4.35575e-10	3.11125e-10	1.08424e-10	1.05826e-09	1.22778e-10	1.44926e-09	1.64476e-10	7.1496e-10	1.46304e-09	3.20103e-10	2	8.67823e-08	1.67588e-07	9.84086e-08	1.10173e-07	5.214e-08	5.214e-08	3.44692e-08	1.96e-10	5.25516e-08	4.27461e-08		2	5.11132e-08	4.57227e-08	5.5175e-08	4.3159e-08	4.64272e-08	3.49004e-08	4.96184e-08	3.79065e-08	4.00112e-08	7.33082e-08	2	9.3201e-11	1.57732e-10	1.10277e-10	9.8748e-11	1.31806e-10	8.85268e-11	6.3406e-11	9.732e-11	8.3152e-11	1.11096e-10
2.05	5.33435e-10	3.81025e-10	1.33348e-10	1.30911e-09	1.54093e-10	1.80588e-09	2.03556e-10	9.2784e-10	1.78526e-09	4.06795e-10	2.05	8.84605e-08	1.7022e-07	1.0019e-07	1.12222e-07	5.135e-08	5.135e-08	3.44922e-08	2.51332e-10	5.39796e-08	4.32897e-08		2.05	5.18068e-08	4.68291e-08	5.62773e-08	4.39626e-08	4.75132e-08	3.58883e-08	5.22275e-08	3.89965e-08	4.08652e-08	7.46517e-08	2.05	1.02695e-10	1.75518e-10	1.15937e-10	1.1708e-10	1.46829e-10	9.68936e-11	7.86e-11	1.10418e-10	8.7871e-11	1.31426e-10
2.1	6.32317e-10	4.51655e-10	1.6265e-10	1.60575e-09	1.97524e-10	2.2655e-09	2.5648e-10	1.14276e-09	2.15398e-09	5.09715e-10	2.1	8.95691e-08	1.72867e-07	9.86902e-08	1.13747e-07	5.05145e-08	5.05145e-08	3.44954e-08	3.11628e-10	5.58444e-08	4.36449e-08		2.1	5.24924e-08	4.80879e-08	5.72788e-08	4.46616e-08	4.83964e-08	3.65654e-08	5.4577e-08	3.9924e-08	4.18892e-08	7.56389e-08	2.1	1.12185e-10	1.94436e-10	1.23893e-10	1.29556e-10	1.65264e-10	1.12328e-10	9.654e-11	1.26355e-10	6.6207e-11	1.49153e-10
2.15	7.58009e-10	5.41435e-10	2.0313e-10	2.0493e-09	2.53105e-10	2.69578e-09	3.18748e-10	1.45818e-09	2.52386e-09	6.3445e-10	2.15	9.14434e-08	1.757e-07	9.95828e-08	1.15402e-07	5.0581e-08	5.0581e-08	3.44394e-08	3.87856e-10	5.70234e-08	4.35763e-08		2.15	5.3006e-08	4.92273e-08	5.8495e-08	4.5264e-08	4.9494e-08	3.71368e-08	5.62175e-08	4.0903e-08	4.21476e-08	7.66583e-08	2.15	1.21528e-10	2.1739e-10	1.32297e-10	1.47524e-10	1.86352e-10	1.2906e-10	1.22446e-10	1.45868e-10	9.0628e-11	1.73417e-10
2.2	8.95657e-10	6.39755e-10	2.4995e-10	2.49356e-09	3.25115e-10	3.21088e-09	3.9582e-10	1.78293e-09	2.96462e-09	8.00175e-10	2.2	9.28507e-08	1.78443e-07	9.83137e-08	1.16983e-07	5.0147e-08	5.0147e-08	3.43472e-08	4.86212e-10	5.79984e-08	4.41628e-08		2.2	5.5072e-08	5.08608e-08	5.93918e-08	4.60994e-08	5.04868e-08	3.77539e-08	5.85855e-08	4.18615e-08	4.24564e-08	7.79577e-08	2.2	1.32594e-10	2.47242e-10	1.4774e-10	1.68296e-10	2.10375e-10	1.3965e-10	1.54524e-10	1.58743e-10	1.24552e-10	1.98342e-10
2.25	1.06362e-09	7.5973e-10	3.11564e-10	2.9286e-09	4.1172e-10	3.68044e-09	4.99144e-10	2.16094e-09	3.4867e-09	1.01205e-09	2.25	9.39604e-08	1.80541e-07	9.89332e-08	1.18359e-07	4.96765e-08	4.96765e-08	3.41e-08	5.97016e-10	5.92656e-08	4.42211e-08		2.25	5.63e-08	5.19264e-08	6.05005e-08	4.66882e-08	5.15546e-08	3.85131e-08	6.05165e-08	4.2928e-08	4.33412e-08	7.90344e-08	2.25	1.47294e-10	2.84268e-10	1.61713e-10	1.91996e-10	2.38719e-10	1.6854e-10	1.97618e-10	1.7817e-10	1.67289e-10	2.29844e-10
2.3	1.26462e-09	9.033e-10	3.8243e-10	3.41224e-09	5.10175e-10	4.2506e-09	6.06096e-10	2.63476e-09	3.94942e-09	1.23228e-09	2.3	9.57528e-08	1.8287e-07	9.80052e-08	1.20443e-07	4.86255e-08	4.86255e-08	3.44098e-08	7.42104e-10	6.11682e-08	4.40086e-08		2.3	5.73988e-08	5.27298e-08	6.1678e-08	4.72244e-08	5.26218e-08	3.89637e-08	6.18715e-08	4.37035e-08	4.4106e-08	8.00867e-08	2.3	1.5848e-10	3.20926e-10	1.80123e-10	2.22416e-10	2.70562e-10	1.97436e-10	2.52614e-10	2.08858e-10	2.03957e-10	2.62033e-10
2.35	1.48425e-09	1.06018e-09	4.73928e-10	3.91076e-09	6.27145e-10	4.84252e-09	7.52536e-10	3.15368e-09	4.48634e-09	1.50838e-09	2.35	9.7434e-08	1.85185e-07	9.76849e-08	1.22297e-07	4.87465e-08	4.87465e-08	3.45475e-08	9.0856e-10	6.17646e-08	4.49686e-08		2.35	5.933e-08	5.42781e-08	6.25598e-08	4.78526e-08	5.34688e-08	3.96937e-08	6.4405e-08	4.4746e-08	4.48308e-08	8.13366e-08	2.35	1.77715e-10	3.619e-10	2.00227e-10	2.4606e-10	3.05827e-10	2.20684e-10	3.1921e-10	2.41323e-10	2.5047e-10	3.03032e-10
2.4	1.7324e-09	1.23743e-09	5.81776e-10	4.48886e-09	7.81635e-10	5.51342e-09	9.10036e-10	3.72999e-09	5.10862e-09	1.78538e-09	2.4	9.87248e-08	1.88126e-07	9.77273e-08	1.2487e-07	4.79735e-08	4.79735e-08	3.4513e-08	1.10621e-09	6.25698e-08	4.6397e-08		2.4	6.06904e-08	5.49297e-08	6.41383e-08	4.85326e-08	5.4689e-08	4.05594e-08	6.642e-08	4.57975e-08	4.55876e-08	8.26646e-08	2.4	1.9734e-10	4.081e-10	2.2386e-10	2.8156e-10	3.47721e-10	2.55476e-10	4.03096e-10	2.77375e-10	2.99724e-10	3.67152e-10
2.45	2.01576e-09	1.43983e-09	7.07548e-10	5.06048e-09	9.53655e-10	6.1862e-09	1.09169e-09	4.39189e-09	5.68541e-09	2.11113e-09	2.45	1.00634e-07	1.90146e-07	9.85272e-08	1.26521e-07	4.76705e-08	4.76705e-08	3.44989e-08	1.33571e-09	6.37128e-08	4.61341e-08		2.45	6.18292e-08	5.58384e-08	6.52478e-08	4.91768e-08	5.57384e-08	4.12809e-08	6.8905e-08	4.6789e-08	4.59688e-08	8.37182e-08	2.45	2.2264e-10	4.72378e-10	2.54747e-10	3.31124e-10	3.99546e-10	3.00496e-10	5.06066e-10	3.21065e-10	3.56302e-10	4.42808e-10
2.5	2.29632e-09	1.64023e-09	8.53636e-10	5.66848e-09	1.15751e-09	6.89536e-09	1.32372e-09	5.11397e-09	6.2544e-09	2.45765e-09	2.5	1.01977e-07	1.92294e-07	1.00131e-07	1.29371e-07	4.7532e-08	4.7532e-08	3.46588e-08	1.59757e-09	6.231e-08	4.58838e-08		2.5	6.2084e-08	5.71308e-08	6.6374e-08	4.99396e-08	5.66634e-08	4.18308e-08	7.1114e-08	4.75885e-08	4.70852e-08	8.49579e-08	2.5	2.4844e-10	5.31528e-10	2.7882e-10	3.79124e-10	4.51211e-10	3.51032e-10	6.28572e-10	3.67165e-10	4.287e-10	5.1636e-10
2.55	2.63866e-09	1.88476e-09	1.048e-09	6.34694e-09	1.38483e-09	7.57456e-09	1.56683e-09	5.89772e-09	6.88615e-09	2.83313e-09	2.55	1.03709e-07	1.94275e-07	1.00886e-07	1.31981e-07	4.6693e-08	4.6693e-08	3.45214e-08	1.84858e-09	6.2883e-08	4.63468e-08		2.55	6.33576e-08	5.86104e-08	6.74055e-08	5.0461e-08	5.78184e-08	4.25101e-08	6.9235e-08	4.84375e-08	4.80824e-08	8.59965e-08	2.55	2.8523e-10	6.03542e-10	3.11517e-10	4.30472e-10	5.15552e-10	4.03908e-10	7.81068e-10	4.30433e-10	5.0308e-10	5.94448e-10
2.6	3.07019e-09	2.193e-09	1.25048e-09	7.00724e-09	1.63756e-09	8.23304e-09	1.86584e-09	6.63528e-09	7.52648e-09	3.25803e-09	2.6	1.0486e-07	1.95953e-07	1.01101e-07	1.34063e-07	4.6317e-08	4.6317e-08	3.44385e-08	2.2109e-09	6.2214e-08	4.66869e-08		2.6	6.51536e-08	5.96115e-08	6.87173e-08	5.11784e-08	5.87428e-08	4.3499e-08	7.3028e-08	4.1961e-08	4.9384e-08	8.69329e-08	2.6	3.2441e-10	6.901e-10	3.42457e-10	4.97392e-10	5.95733e-10	4.68732e-10	9.768e-10	4.87438e-10	5.962e-10	6.70144e-10
2.65	3.47097e-09	2.47927e-09	1.50042e-09	7.67252e-09	1.91807e-09	9.0073e-09	2.20704e-09	7.51671e-09	7.98848e-09	3.71813e-09	2.65	1.06379e-07	1.99274e-07	1.02828e-07	1.37032e-07	4.62725e-08	4.62725e-08	3.45921e-08	2.55663e-09	6.55194e-08	4.68762e-08		2.65	6.67668e-08	6.10482e-08	6.9225e-08	5.16422e-08	5.9534e-08	4.41972e-08	7.6818e-08	4.80665e-08	4.95904e-08	8.80797e-08	2.65	3.61355e-10	7.78014e-10	3.89697e-10	5.607e-10	6.72107e-10	5.2342e-10	1.20878e-09	5.4996e-10	6.958e-10	7.646e-10
2.7	3.90946e-09	2.79247e-09	1.77334e-09	8.39224e-09	2.2188e-09	9.78906e-09	2.54616e-09	8.44021e-09	8.56464e-09	4.22298e-09	2.7	1.07301e-07	2.02155e-07	1.04104e-07	1.38895e-07	4.608e-08	4.608e-08	3.47496e-08	2.90942e-09	6.6297e-08	4.67025e-08		2.7	6.82484e-08	6.20121e-08	7.07918e-08	5.25796e-08	6.04946e-08	4.5153e-08	7.9e-08	5.0087e-08	5.0622e-08	8.92077e-08	2.7	4.0145e-10	8.85808e-10	4.33597e-10	6.46408e-10	7.68544e-10	5.8888e-10	1.45906e-09	6.22635e-10	7.9809e-10	8.56496e-10
2.75	4.43064e-09	3.16475e-09	2.0615e-09	9.1457e-09	2.55597e-09	1.05573e-08	2.96204e-09	9.757e-09	9.14664e-09	4.72713e-09	2.75	1.08638e-07	2.04696e-07	1.06381e-07	1.40428e-07	4.52235e-08	4.52235e-08	3.44283e-08	3.30412e-09	6.82956e-08	4.68369e-08		2.75	6.96072e-08	6.34641e-08	7.1831e-08	5.31142e-08	6.14532e-08	4.5408e-08	8.2094e-08	5.15305e-08	5.05612e-08	9.03204e-08	2.75	4.42815e-10	9.9551e-10	4.8349e-10	7.22816e-10	8.7616e-10	6.61608e-10	1.75782e-09	7.03378e-10	8.9596e-10	9.69888e-10
2.8	4.99064e-09	3.56475e-09	2.355e-09	9.90378e-09	2.94297e-09	1.12285e-08	3.36712e-09	1.07219e-08	9.77352e-09	5.23803e-09	2.8	1.10291e-07	2.06918e-07	1.07132e-07	1.4187e-07	4.47215e-08	4.47215e-08	3.42532e-08	3.8594e-09	6.91824e-08	4.68096e-08		2.8	7.15048e-08	6.45525e-08	7.24285e-08	5.37334e-08	6.25926e-08	4.59134e-08	8.46945e-08	5.28115e-08	5.22232e-08	9.14682e-08	2.8	4.8948e-10	1.09517e-09	5.4596e-10	8.19972e-10	9.90752e-10	7.57056e-10	2.08174e-09	7.97743e-10	1.01082e-09	1.09234e-09
2.85	5.5932e-09	3.99515e-09	2.67932e-09	1.07475e-08	3.38411e-09	1.19885e-08	3.84056e-09	1.18007e-08	1.03202e-08	5.84513e-09	2.85	1.12058e-07	2.0989e-07	1.10681e-07	1.43396e-07	4.45625e-08	4.45625e-08	3.40976e-08	4.39132e-09	6.91452e-08	4.64971e-08		2.85	7.22836e-08	6.60099e-08	7.39638e-08	5.46696e-08	6.3574e-08	4.70147e-08	8.7873e-08	5.3837e-08	5.2828e-08	9.3012e-08	2.85	5.358e-10	1.20765e-09	6.1524e-10	9.4088e-10	1.10415e-09	8.62556e-10	2.43464e-09	9.02043e-10	1.14223e-09	1.2059e-09
2.9	6.17915e-09	4.41368e-09	2.99466e-09	1.15731e-08	3.81758e-09	1.2855e-08	4.32232e-09	1.28462e-08	1.07863e-08	6.4101e-09	2.9	1.13615e-07	2.11213e-07	1.13963e-07	1.44787e-07	4.43211e-08	4.43211e-08	3.40196e-08	4.9392e-09	6.8994e-08	4.70644e-08		2.9	7.4402e-08	6.68793e-08	7.51015e-08	5.51156e-08	6.47476e-08	4.80723e-08	9.1143e-08	5.4637e-08	5.33528e-08	9.4725e-08	2.9	5.9332e-10	1.37438e-09	7.0029e-10	1.07192e-09	1.23539e-09	9.55036e-10	2.8102e-09	1.0109e-09	1.28196e-09	1.33694e-09
2.95	6.96115e-09	4.97225e-09	3.34702e-09	1.23953e-08	4.27127e-09	1.35479e-08	4.87796e-09	1.406e-08	1.13802e-08	6.98448e-09	2.95	1.14597e-07	2.13558e-07	1.17353e-07	1.46556e-07	4.44091e-08	4.44091e-08	3.35939e-08	5.48508e-09	7.04766e-08	4.66521e-08		2.95	7.60028e-08	6.81453e-08	7.5796e-08	5.61548e-08	6.57624e-08	4.834e-08	9.21335e-08	5.552e-08	5.45792e-08	9.639e-08	2.95	6.52815e-10	1.52723e-09	7.81467e-10	1.19792e-09	1.36071e-09	1.07844e-09	3.17984e-09	1.1882e-09	1.39111e-09	1.48358e-09
3	7.64792e-09	5.4628e-09	3.6738e-09	1.32294e-08	4.90555e-09	1.42551e-08	5.56764e-09	1.52757e-08	1.21588e-08	7.6723e-09	3	1.17172e-07	2.15859e-07	1.19096e-07	1.49435e-07	4.44562e-08	4.44562e-08	3.34291e-08	6.03064e-09	7.31226e-08	4.67969e-08		3	7.75312e-08	6.92568e-08	7.71845e-08	5.71632e-08	6.68254e-08	4.94717e-08	9.50085e-08	5.62825e-08	5.57472e-08	9.8e-08	3	7.16375e-10	1.70422e-09	8.7855e-10	1.3555e-09	1.49625e-09	1.19056e-09	3.5886e-09	1.33768e-09	1.5542e-09	1.63266e-09
[truncated: 1 more columns]

## Sheet: Figure4
Figure4b							Figure4b
Mode1			Mode2				IN A		IN B		OUT NAND		OUT NOR
VIN	VOUT	Gain	VIN	VOUT	Gain		Time	VA	Time	VB	Time	VOUT	Time	VOUT
0	2.80301	0.064	0	2.75927	0.11647		0.00216	2.99595	0.00187	-0.0015	0.0028	2.90073	0.00348	0.05066
0.02	2.80173	0.02175	0.017	2.76125	0.02712		0.00386	2.99895	0.00402	-0.00126	0.00652	2.90274	0.00652	0.06825
0.04	2.80214	0.00725	0.033	2.76016	0.03394		0.00609	2.99895	0.00788	-0.00138	0.01176	2.90203	0.01052	0.10615
0.06	2.80202	0.01087	0.05	2.76237	0.07691		0.00986	2.9991	0.00987	-0.00102	0.01452	2.90203	0.01468	0.11598
0.08	2.80171	0.001	0.067	2.76278	0.00833		0.01186	2.9985	0.01187	-0.00174	0.0185	2.90203	0.01852	0.11282
0.1	2.80198	0.00538	0.083	2.76264	0.00727		0.01386	2.99925	0.01387	-0.0012	0.02252	2.90246	0.02252	0.14007
0.12	2.80192	0.00575	0.1	2.76302	0.00779		0.01586	2.99865	0.01587	-0.00102	0.0274	2.90318	0.02652	0.13881
0.14	2.80175	0.00075	0.117	2.76238	0.01727		0.01786	2.99865	0.01787	-0.00156	0.03052	2.90289	0.03062	0.14496
0.16	2.80189	0.00775	0.133	2.76359	0.03591		0.01986	2.99895	0.02006	-0.0015	0.0345	2.89958	0.03452	0.13587
0.18	2.80144	0.0195	0.15	2.76356	0.00279		0.02201	2.99895	0.02388	-0.00132	0.03852	2.90174	0.03852	0.1284
0.2	2.80111	0.00725	0.167	2.76368	0.02273		0.02586	2.99865	0.02587	-0.00126	0.0431	2.90203	0.04252	0.14617
0.22	2.80173	0.03875	0.183	2.76431	0.01788		0.02786	2.9985	0.02787	-0.00192	0.04652	2.90361	0.04663	0.14404
0.24	2.80266	0.02575	0.2	2.76309	0.00456		0.02986	2.9991	0.02987	-0.00138	0.0505	2.90303	0.05052	0.15905
0.26	2.80276	0.00963	0.217	2.76447	0.03606		0.03186	2.99865	0.03187	-0.00174	0.05452	2.90116	0.05452	0.00368
0.28	2.80228	0.03587	0.233	2.76428	0.01258		0.03386	2.99895	0.03387	-0.0012	0.0587	2.90318	0.05852	-0.00328
0.3	2.80133	0.029	0.25	2.76405	0.02		0.03586	2.99865	0.03678	-0.00138	0.06252	2.90246	0.06338	0.0023
0.32	2.80112	0.0115	0.267	2.76496	0.1903		0.03877	2.99895	0.03988	-0.0009	0.0665	2.90332	0.06652	0.01012
0.34	2.80087	0.03225	0.283	2.77033	0.17909		0.04186	2.99865	0.04187	-0.00162	0.07052	2.90433	0.0705	0.0027
0.36	2.79983	0.027	0.3	2.77087	0.04868		0.04386	2.99865	0.04387	-0.0012	0.07451	2.89786	0.07452	0.00512
0.38	2.79979	0.008	0.317	2.77199	0.05333		0.04586	2.99865	0.04587	-0.00108	0.07852	2.90174	0.07997	-0.00903
0.4	2.79951	0.00863	0.333	2.77263	0.05576		0.04786	2.99865	0.04787	-0.00132	0.0825	2.90203	0.09928	-0.01041
0.42	2.79944	0.000625	0.35	2.77383	0.04221		0.04986	2.9988	0.04987	-0.00114	0.08652	2.90346	0.1111	0.01696
0.44	2.79948	0.00575	0.367	2.77407	0.06985		0.05186	2.9982	0.05362	2.99865	0.09052	2.90346	0.11996	0.00604
0.46	2.79967	0.01575	0.383	2.77613	0.02773		0.05532	2.99895	0.05587	2.9985	0.09452	2.89843	0.12252	0.02766
0.48	2.79885	0.02575	0.4	2.77498	0.00471		0.05786	2.9988	0.05786	2.99925	0.09852	2.90159	0.12652	0.02611
0.5	2.79864	0.0015	0.417	2.77629	0.05091		0.05986	2.99865	0.05987	2.99835	0.10274	2.89527	0.13052	0.0199
0.52	2.79879	0.00138	0.433	2.7733	0.12864		0.06186	2.99865	0.06186	2.9994	0.10652	2.9026	0.13452	0.02858
0.54	2.79859	0.049	0.45	2.77205	0.00397		0.06386	2.9982	0.06386	2.9988	0.11052	2.90404	0.13852	0.01328
0.56	2.79683	0.08212	0.467	2.77317	0.11864		0.06586	2.99865	0.06604	2.99865	0.11452	2.90389	0.14252	0.02628
0.58	2.7953	0.01838	0.483	2.77596	0.17091		0.06803	2.99835	0.0691	2.9988	0.11876	2.90289	0.14662	0.02691
0.6	2.7961	0.01363	0.5	2.77881	0.05544		0.07113	2.99925	0.07187	2.9985	0.12252	2.90274	0.15052	0.02156
0.62	2.79585	0.046	0.517	2.77785	0.03924		0.07386	2.99865	0.07387	2.9982	0.12652	2.90346	0.15482	2.63911
0.64	2.79426	0.0755	0.533	2.77751	0.08121		0.07586	2.99895	0.07587	2.9985	0.13052	2.90433	0.15851	2.72133
0.66	2.79283	0.11113	0.55	2.77517	0.03088		0.07786	2.99925	0.07787	2.99895	0.13461	2.90519	0.16251	2.77222
0.68	2.78981	0.093	0.567	2.77856	0.05879		0.07986	2.9985	0.07987	2.9982	0.1391	2.90332	0.16651	2.79838
0.7	2.78911	0.05425	0.583	2.77711	0.05152		0.08186	2.99925	0.08212	2.9982	0.14252	2.90217	0.17067	2.81707
0.72	2.78764	0.022	0.6	2.77686	0.005		0.08415	2.9985	0.08588	2.99835	0.14652	2.90346	0.17452	2.82857
0.74	2.78823	0.04338	0.617	2.77728	0.02348		0.08787	2.99895	0.08787	2.9988	0.15065	2.90203	0.17851	2.83964
0.76	2.78591	0.06787	0.633	2.77764	0.07394		0.08986	2.9985	0.08987	2.9982	0.15475	0.40986	0.18251	2.85071
0.78	2.78551	0.05863	0.65	2.77972	0.06059		0.09186	2.9991	0.09187	2.99835	0.15852	0.38186	0.18671	2.85646
0.8	2.78356	0.09113	0.667	2.7797	0.03227		0.09386	2.99865	0.09387	2.9982	0.16252	0.36127	0.19052	2.86178
0.82	2.78187	0.059	0.683	2.77865	0.0803		0.09586	2.99895	0.09587	2.99835	0.16799	0.3511	0.19452	2.86566
0.84	2.7812	0.07475	0.7	2.77705	0.04191		0.09786	2.99865	0.09805	2.99895	0.17052	0.34684	0.19852	2.86939
0.86	2.77888	0.116	0.717	2.77723	0.10197		0.10002	2.9988	0.10187	2.9988	0.1745	0.30923	0.20264	0.46
0.88	2.77656	0.112	0.733	2.78041	0.16061		0.10409	-0.00138	0.10387	2.9982	0.17852	0.32643	0.20674	0.06917
0.9	2.7744	0.11438	0.75	2.78253	0.04721		0.10586	-0.00108	0.10587	2.9985	0.18387	0.3036	0.21052	0.11195
0.92	2.77199	0.14888	0.767	2.77881	0.05985		0.10786	-0.00132	0.10787	2.9982	0.18652	0.31453	0.21452	0.11839
0.94	2.76844	0.13	0.783	2.78055	0.01985		0.10986	-0.00138	0.10987	2.99865	0.1905	0.30377	0.21864	0.11489
0.96	2.76679	0.11812	0.8	2.77946	0.03868		0.11186	-0.00114	0.11187	2.99865	0.19452	0.27255	0.22252	0.13932
0.98	2.76372	0.1675	0.817	2.77924	0.00303		0.11386	-0.0012	0.11402	2.99865	0.19953	0.2902	0.22652	0.13191
1	2.76009	0.17563	0.833	2.77936	0.04985		0.11604	-0.0012	0.11787	2.99805	0.20281	2.90116	0.23052	0.14979
1.02	2.75669	0.10825	0.85	2.77759	0.06353		0.13586	-0.0012	0.11985	2.99835	0.20651	2.90231	0.23598	0.13691
1.04	2.75576	0.22525	0.867	2.7772	0.10303		0.13986	-0.00114	0.12187	2.9982	0.21051	2.90274	0.23852	0.13375
1.06	2.74768	0.467	0.883	2.78099	0.11091		0.14187	-0.00132	0.12387	2.9988	0.215	2.90246	0.24252	0.16152
1.08	2.77444	0.37637	0.9	2.78086	0.06618		0.14409	-0.0012	0.12587	2.9985	0.21851	2.90289	0.24904	0.14904
1.1	2.76274	0.46088	0.917	2.77874	0.09106		0.14787	-0.00114	0.12787	2.9982	0.22251	2.90246	0.25452	0.00339
1.12	2.756	0.32975	0.933	2.77786	0.04015		0.14987	-0.0012	0.13136	2.99745	0.22651	2.90289	0.25852	-0.00449
1.14	2.74955	0.305	0.95	2.78007	0.00279		0.15387	-0.00102	0.13387	2.9982	0.23153	2.90389	0.26252	0.00989
1.16	2.7438	0.30263	0.967	2.77776	0.07379		0.15787	-0.00138	0.13587	2.99865	0.24057	2.9026	0.26652	0.0069
1.18	2.73744	0.27512	0.983	2.77763	0.04455		0.15995	-0.0012	0.13787	2.99805	0.26594	2.90231	0.27053	0.00483
1.2	2.7328	0.34462	1	2.77629	0.035		0.16387	-0.00102	0.13987	2.9985	0.27052	2.90346	0.27452	0.00311
1.22	2.72366	0.389	1.017	2.77644	0.00636		0.16587	-0.00138	0.14187	2.9982	0.27452	2.9003	0.27852	-0.00414
1.24	2.71724	0.30788	1.033	2.7765	0.01727		0.16987	-0.00102	0.14404	2.9982	0.27852	2.90131	0.28252	0.01041
1.26	2.71134	0.30425	1.05	2.77587	0.04147		0.17187	-0.00132	0.14718	2.99925	0.28252	2.90159	0.28652	0.00581
1.28	2.70507	0.306	1.067	2.77509	0.13924		0.17386	-0.00138	0.14987	2.99835	0.28653	2.90361	0.29053	0.00546
1.3	2.6991	0.30825	1.083	2.77128	0.03606		0.17586	-0.0012	0.1521	0.00042	0.29052	2.90375	0.29452	0.00253
1.32	2.69274	0.23062	1.1	2.7739	0.00941		0.17786	-0.00162	0.15388	-0.00114	0.29452	2.90562	0.29852	-0.00345
1.34	2.68988	0.33	1.117	2.7716	0.1203		0.17986	-0.00102	0.15587	-0.00078	0.29852	2.90159	0.30252	0.04468
1.36	2.67954	0.4215	1.133	2.76993	0.12318		0.18186	-0.00114	0.15787	-0.00156	0.30252	2.89139	0.30652	0.02478
1.38	2.67302	0.32762	1.15	2.76753	0.12721		0.18386	-0.00144	0.16015	-0.00114	0.30652	2.90332	0.31078	0.01903
1.4	2.66643	0.46188	1.167	2.76561	0.08818		0.18586	-0.0015	0.16295	-0.0015	0.31052	2.90389	0.31453	0.02599
1.42	2.65454	0.57462	1.183	2.76462	0.05939		0.18786	-0.00126	0.16587	-0.00108	0.31452	2.90648	0.31852	0.01173
1.44	2.64345	0.50875	1.2	2.76365	0.19426		0.18987	-0.00102	0.16787	-0.00102	0.31852	2.90231	0.32252	0.0295
1.46	2.63419	0.41013	1.217	2.75802	0.19879		0.19186	-0.00108	0.16987	-0.00138	0.32252	2.90203	0.32652	0.02421
1.48	2.62704	0.46137	1.233	2.75709	0.08273		0.19403	-0.00138	0.17187	-0.0012	0.32652	2.90332	0.33053	0.0188
1.5	2.61574	0.64537	1.25	2.75529	0.10971		0.19787	-0.0012	0.17387	-0.0012	0.33052	2.90346	0.33452	0.02323
1.52	2.60123	0.6905	1.267	2.75336	0.20318		0.19986	-0.00132	0.17605	-0.00126	0.33462	2.90203	0.33852	0.00909
1.54	2.58812	0.73863	1.283	2.74858	0.21667		0.20217	2.9964	0.18799	-0.00102	0.33852	2.90145	0.34268	0.02783
1.56	2.57168	0.6515	1.3	2.74621	0.16206		0.20386	2.9988	0.19787	-0.0009	0.34252	2.90217	0.34652	0.02398
1.58	2.56206	0.63813	1.317	2.74307	0.18773		0.20586	2.99895	0.20815	-0.00102	0.34652	2.90303	0.35052	0.01978
1.6	2.54616	0.68375	1.333	2.74001	0.25621		0.20786	2.9994	0.21188	-0.0012	0.35052	2.90246	0.35482	2.63824
1.62	2.53471	0.86637	1.35	2.73462	0.22529		0.21075	2.9991	0.21397	-0.00138	0.35475	0.40923	0.35862	2.7209
1.64	2.5115	0.92525	1.367	2.73235	0.18879		0.21385	2.99895	0.21788	-0.00066	0.35862	0.39342	0.36252	2.77179
1.66	2.4977	1.01488	1.383	2.72839	0.23833		0.21585	2.99925	0.22011	-0.00156	0.36252	0.36719	0.36652	2.79738
1.68	2.47091	1.45625	1.4	2.72449	0.16838		0.21785	2.99925	0.22388	-0.00126	0.36652	0.36265	0.37052	2.81621
1.7	2.43945	1.16188	1.417	2.72266	0.22106		0.21985	2.9991	0.22588	-0.00138	0.37052	0.34765	0.37465	2.82986
1.72	2.42443	1.06988	1.433	2.71719	0.34909		0.22185	2.99865	0.22998	-0.00108	0.37452	0.31872	0.37853	2.83892
1.74	2.39665	1.43963	1.45	2.71114	0.23721		0.22384	2.99895	0.23388	-0.00108	0.37852	0.33235	0.38252	2.85114
1.76	2.36685	1.40713	1.467	2.70913	0.10121		0.22727	2.99895	0.23788	-0.00144	0.38252	0.32131	0.38652	2.85602
1.78	2.34037	1.83725	1.483	2.7078	0.30455		0.22984	2.99895	0.23988	-0.0012	0.38717	0.31959	0.39064	2.86235
1.8	2.29336	1.602	1.5	2.69908	0.32382		0.23185	2.99925	0.24225	-0.00138	0.39052	0.31234	0.39452	2.86537
1.82	2.27629	2.14325	1.517	2.69679	0.16833		0.23384	2.9994	0.24588	-0.00126	0.39452	0.29538	0.39852	2.86882
1.84	2.20763	3.16475	1.533	2.69352	0.30742		0.23585	2.9991	0.24797	-0.00138	0.39852	0.30579	0.40347	0.051
1.86	2.1497	2.68025	1.55	2.68665	0.43588		0.23784	2.9991	0.25218	2.99685	0.40285	2.90159	0.40795	0.07918
1.88	2.10042	3.37188	1.567	2.6787	0.39985		0.23985	2.99895	0.25588	2.9982	0.40652	2.90203	0.41052	0.10316
1.9	2.01482	5.43598	1.583	2.67345	0.38424		0.24184	2.99925	0.25787	2.9979	0.41052	2.90073	0.4145	0.11264
1.92	1.88298	6.67245	1.6	2.66602	0.45779		0.24404	2.99925	0.25987	2.9985	0.41452	2.89699	0.41852	0.11397
1.94	1.74792	8.83915	1.617	2.65789	0.38242		0.24786	2.99895	0.26187	2.99835	0.41858	2.90231	0.42365	0.13403
1.96	1.52941	8.56535	1.633	2.6534	0.3147		0.24984	2.99925	0.26387	2.99865	0.42252	2.90217	0.42652	0.1357
1.98	1.40531	5.46655	1.65	2.6475	0.50956		0.25186	2.9991	0.26587	2.9982	0.42652	2.90246	0.43051	0.14099
2	1.31075	4.88065	1.667	2.63608	0.54591		0.25386	2.99925	0.26787	2.9982	0.43068	2.90116	0.43451	0.1353
2.02	1.21008	5.10445	1.683	2.62949	0.57591		0.25586	2.99925	0.26987	2.99865	0.43452	2.898	0.43954	0.1177
2.04	1.10657	4.01225	1.7	2.61707	0.69691		0.25786	2.9991	0.27187	2.9988	0.43852	2.90375	0.44251	0.14548
2.06	1.04959	3.52165	1.717	2.60579	0.49758		0.26137	2.9991	0.27387	2.99865	0.44252	2.90274	0.44651	0.13812
2.08	0.9657	3.13215	1.733	2.60065	0.72636		0.26386	2.99955	0.27587	2.99835	0.44671	2.90361	0.45051	0.15427
2.1	0.92431	1.99255	1.75	2.58182	0.825		0.26586	2.9991	0.27787	2.9982	0.45053	2.90231	0.455	-0.00449
2.12	0.886	2.1728	1.767	2.5726	0.75803		0.26786	2.99925	0.27987	2.9979	0.45452	2.90203	0.45851	-0.00552
2.14	0.83739	2.355	1.783	2.55681	0.7453		0.26986	2.99895	0.28187	2.99805	0.45852	2.90389	0.46251	0.01001
2.16	0.7918	2.0456	1.8	2.54801	0.80706		0.27186	2.99835	0.28387	2.99805	0.46265	2.90203	0.46651	0.00713
2.18	0.75557	1.7648	1.817	2.52937	1.1303		0.27386	2.9988	0.28587	2.99865	0.46653	2.90289	0.47066	0.00288
2.2	0.72121	1.6065	1.833	2.51071	1.00076		0.27602	2.9991	0.28787	2.99865	0.47052	2.90145	0.47451	0.0023
2.22	0.69131	1.6285	1.85	2.49634	1.04956		0.27914	2.9991	0.29242	2.99835	0.47452	2.90231	0.47851	-0.00431
2.24	0.65607	1.66835	1.867	2.47502	1.46273		0.28186	2.9988	0.29588	2.99805	0.47863	2.90361	0.48251	0.01121
2.26	0.62458	1.3347	1.883	2.44807	1.91758		0.28386	2.99895	0.29788	2.99805	0.48252	2.90289	0.48652	0.00121
2.28	0.60268	1.3077	1.9	2.41174	2.30397		0.28586	2.99865	0.29987	2.9979	0.48652	2.90203	0.49051	0.00385
2.3	0.57227	1.33495	1.917	2.36974	1.95606		0.28786	2.9991	0.30187	2.99805	0.49052	2.90088	0.49451	0.00138
2.32	0.54928	1.12865	1.933	2.34719	2.74636		0.28986	2.99865	0.30393	2.99805	0.49537	2.90188	0.49851	-0.00489
2.34	0.52712	1.04475	1.95	2.27911	3.81588		0.29215	2.9985	0.30611	2.9985	0.49852	2.90318	0.51061	0.0165
2.36	0.50749	1.02735	1.967	2.21745	4.19242		0.29587	2.9985	0.30787	2.9982	0.5025	2.89009	0.51452	0.02208
2.38	0.48603	1.0802	1.983	2.14076	7.89061		0.29786	2.9988	0.31001	2.99835	0.50652	2.90116	0.51852	0.00983
2.4	0.46429	0.90625	2	1.95706	7.38544		0.29986	2.99895	0.31186	2.99865	0.51176	2.90404	0.52252	0.0272
2.42	0.44978	0.8495	2.017	1.88965	7.62309		0.30209	0.00192	0.31386	2.99775	0.51451	2.90217	0.52652	0.02415
2.44	0.43031	0.8019	2.033	1.7055	12.6622		0.30387	-0.0009	0.31586	2.99805	0.51851	2.90274	0.53056	0.01639
2.46	0.4177	0.75785	2.05	1.4718	10.4551		0.30586	-0.00114	0.31786	2.99895	0.52251	2.90332	0.53452	0.02306
2.48	0.39999	0.76685	2.067	1.35002	7.19873		0.30801	-0.0012	0.3213	2.99835	0.52744	2.90274	0.53852	0.00937
2.5	0.38703	0.67865	2.083	1.23424	6.23606		0.31187	-0.00108	0.32428	2.9982	0.53051	2.90159	0.54252	0.02657
2.52	0.37285	0.8473	2.1	1.14423	4.87294		0.31386	-0.00114	0.32614	2.99805	0.53451	2.90246	0.54652	0.02628
2.54	0.35314	0.8206	2.117	1.06856	3.76024		0.31586	-0.00108	0.32987	2.99775	0.53851	2.90289	0.55062	0.01547
2.56	0.34002	0.69225	2.133	1.02015	3.70152		0.31787	-0.00132	0.33387	2.9979	0.54314	2.90246	0.55483	2.63638
2.58	0.32545	0.7123	2.15	0.94641	3.89494		0.31986	-0.00114	0.33597	2.9985	0.54651	2.90188	0.55852	2.72033
2.6	0.31153	0.59555	2.167	0.88772	2.62339		0.32186	-0.0009	0.33988	2.9979	0.55051	2.90246	0.56252	2.76963
2.62	0.30162	0.6423	2.183	0.85984	2.29042		0.32401	-0.00108	0.34189	2.99865	0.55474	0.40221	0.56652	2.79493
2.64	0.28584	0.6541	2.2	0.81213	2.46929		0.32786	-0.00114	0.34588	2.99775	0.55882	0.38979	0.57052	2.81506
2.66	0.27546	0.46495	2.217	0.77588	2.17121		0.32986	-0.00144	0.34987	2.9979	0.5625	0.36564	0.57452	2.82828
2.68	0.26724	0.47725	2.233	0.74048	2.27727		0.33186	-0.00096	0.3521	0.00078	0.56651	0.36449	0.57852	2.83849
2.7	0.25637	0.5523	2.25	0.70073	2.10553		0.33386	-0.00174	0.35588	-0.00144	0.5705	0.35397	0.58252	2.84956
2.72	0.24515	0.6336	2.267	0.6689	1.45897		0.33586	-0.00102	0.35788	-0.0015	0.57452	0.34345	0.58652	2.85516
2.74	0.23103	0.5232	2.283	0.65259	1.20127		0.33786	-0.00144	0.35987	-0.00102	0.5785	0.3354	0.59052	2.86106
2.76	0.22422	0.40195	2.3	0.62925	1.64094		0.34138	-0.00144	0.36187	-0.0015	0.58251	0.32286	0.59452	2.86594
2.78	0.21495	0.3933	2.317	0.59679	1.79679		0.35986	-0.00138	0.36387	-0.00138	0.5865	0.32533	0.59852	2.86896
2.8	0.20849	0.4285	2.333	0.56996	1.34		0.36197	-0.00162	0.36605	-0.00138	0.59051	0.31504	0.60348	0.05175
2.82	0.19781	0.4623	2.35	0.55257	1.19565		0.36587	-0.00102	0.36988	-0.00126	0.5945	0.30464	0.60652	0.06894
2.84	0.19	0.38795	2.367	0.52931	1.25309		0.36823	-0.00126	0.37188	-0.00168	0.59851	0.29923	0.61052	0.1039
2.86	0.18229	0.38535	2.383	0.51122	1.13509		0.37187	-0.00144	0.37462	-0.00144	0.60289	2.90116	0.61452	0.1165
2.88	0.17458	0.4005	2.4	0.49185	1.07341		0.37398	-0.00102	0.37788	-0.00144	0.60651	2.90203	0.61852	0.11857
2.9	0.16627	0.4117	2.417	0.47473	1.00558		0.37787	-0.00138	0.37996	-0.00138	0.61051	2.90289	0.62253	0.13846
2.92	0.15811	0.33455	2.433	0.45867	0.85315		0.38187	-0.00156	0.38388	-0.00108	0.61451	2.90289	0.62652	0.13173
2.94	0.15289	0.3319	2.45	0.44657	0.90147		0.38387	-0.00084	0.38788	-0.00174	0.61851	2.90231	0.63052	0.14611
2.96	0.14484	0.3381	2.467	0.42802	1.09739		0.38625	-0.00138	0.38999	-0.00108	0.62264	2.90246	0.63452	0.1403
2.98	0.13936	0.28695	2.483	0.41036	0.85642		0.38986	-0.0012	0.39388	-0.00114	0.62651	2.90303	0.63852	0.13237
3	0.13336	0.2939	2.5	0.39975	0.63812		0.39187	-0.00138	0.39588	-0.00084	0.63051	2.90375	0.64252	0.15042
3.02	0.12761	0.2715	2.517	0.38866	0.79158		0.39587	-0.00156	0.39816	-0.00162	0.6345	2.90289	0.64652	0.14559
3.04	0.1225	0.2217	2.533	0.37363	0.89352		0.39787	-0.00084	0.40001	-0.00174	0.63997	2.90203	0.65052	0.15307
3.06	0.11874	0.1874	2.55	0.35918	0.73894		0.39986	-0.00114	0.40188	-0.00174	0.64251	2.90289	0.65452	0.000115
3.08	0.115	0.14145	2.567	0.34851	0.79758		0.40312	2.9988	0.40387	-0.0015	0.64651	2.90274	0.65852	-0.005
3.1	0.11308	0.25035	2.583	0.33286	0.71212		0.40586	2.99865	0.40587	-0.0009	0.6505	2.90418	0.66252	0.00558
3.12	0.10499	0.33815	2.6	0.32501	0.61782		0.40786	2.9988	0.40787	-0.00114	0.65572	2.90318	0.66652	0.00334
3.14	0.09956	0.27315	2.617	0.31185	0.68988		0.41186	2.99865	0.40988	-0.00138	0.65851	2.90174	0.67052	0.00184
3.16	0.09406	0.2553	2.633	0.30224	0.56267		0.41386	2.99895	0.41205	-0.00084	0.66251	2.90289	0.67452	-0.0006325
3.18	0.08934	0.20965	2.65	0.29328	0.53406		0.41786	2.9991	0.41508	-0.00132	0.66651	2.90289	0.67852	-0.00449
3.2	0.08568	0.2122	2.667	0.28408	0.56473		0.41986	2.9988	0.41787	-0.00108	0.67139	2.90346	0.68252	0.00546
			2.683	0.27465	0.56648		0.42386	2.9988	0.41987	-0.00168	0.67451	2.90246	0.6873	0.00546
			2.7	0.26539	0.46841		0.42585	2.99895	0.42187	-0.00102	0.67851	2.90188	0.69052	0.00132
			2.717	0.25872	0.37764		0.42986	2.9988	0.42387	-0.0012	0.68251	2.90203	0.69452	-0.00023
			2.733	0.25293	0.36418		0.43193	2.99865	0.42587	-0.00138	0.68709	2.90174	0.69852	-0.00592
			2.75	0.2467	0.44371		0.43585	2.99925	0.42809	-0.00102	0.6905	2.90404	0.70252	0.03709
			2.767	0.23784	0.51794		0.43793	2.9991	0.43188	-0.00114	0.69451	2.90289
			2.783	0.22961	0.47127		0.44185	2.99925	0.43387	-0.00114	0.6985	2.90159
			2.8	0.22229	0.40112		0.44386	2.99925	0.43587	-0.0015	0.70267	2.89484
			2.817	0.21597	0.39309		0.44785	2.9991	0.43787	-0.0009
			2.833	0.20932	0.39224		0.44993	2.9988	0.43987	-0.00156
			2.85	0.20303	0.38059		0.45386	2.99835	0.44187	-0.00078
			2.867	0.19638	0.34588		0.45593	2.99925	0.44405	-0.00138
			2.883	0.19161	0.29461		0.45985	2.99865	0.44788	-0.00096
			2.9	0.18666	0.32624		0.46193	2.99865	0.44987	-0.00138
			2.917	0.18052	0.29939		0.46585	2.99865	0.45218	2.99685
			2.933	0.17678	0.26145		0.46786	2.99895	0.45387	2.9982
			2.95	0.17189	0.28653		0.46985	2.99925	0.45587	2.99805
			2.967	0.16703	0.2583		0.47185	2.99865	0.45787	2.99865
			2.983	0.16337	0.24891		0.47385	2.99895	0.46004	2.99835
			3	0.15882	0.262		0.47585	2.9988	0.46387	2.99865
			3.017	0.15446	0.23067		0.47785	2.99865	0.46587	2.99835
			3.033	0.15121	0.15879		0.47985	2.9988	0.46787	2.9991
			3.05	0.14922	0.13024		0.48185	2.9985	0.46987	2.99865
			3.067	0.14678	0.24018		0.48385	2.9988	0.47187	2.9985
			3.083	0.1413	0.2457		0.48585	2.99865	0.47387	2.9985
			3.1	0.13867	0.15129		0.48785	2.9988	0.47736	2.99835
			3.117	0.13615	0.17315		0.48985	2.9985	0.47987	2.9985
			3.133	0.13296	0.1863		0.49185	2.99865	0.48187	2.99865
			3.15	0.13	0.12371		0.49385	2.9991	0.48387	2.9982
			3.167	0.12875	0.06982		0.49586	2.9985	0.48587	2.9985
			3.183	0.1277	0.164		0.49785	2.9988	0.48787	2.99775
			3.2	0.12334	0.30794		0.49985	2.99925	0.49004	2.9991
							0.50207	0.00192	0.49344	2.99835
							0.50386	-0.00102	0.49587	2.99865
							0.50585	-0.00132	0.49787	2.9982
							0.50786	-0.00156	0.49987	2.99865
							0.50985	-0.00126	0.50187	2.99805
							0.51337	-0.00132	0.50387	2.99865
							0.51586	-0.00138	0.50614	2.99865
							0.51786	-0.0012	0.50897	2.99835
							0.51986	-0.00102	0.51187	2.99775
							0.52186	-0.00126	0.51387	2.99835
							0.52386	-0.00114	0.51587	2.99865
							0.52602	-0.00138	0.51787	2.9979
							0.52916	-0.00144	0.51987	2.99865
							0.53186	-0.00138	0.52187	2.99775
							0.53386	-0.00108	0.52387	2.9982
							0.53586	-0.00156	0.52739	2.9988
							0.53786	-0.0009	0.52987	2.99865
							0.53986	-0.00114	0.53187	2.99895
							0.54217	-0.0012	0.53387	2.99865
							0.54587	-0.00144	0.53587	2.99865
							0.54786	-0.00186	0.53787	2.99895
							0.54986	-0.00114	0.53987	2.99775
							0.55186	-0.00102	0.54329	2.99835
							0.55386	-0.00126	0.54587	2.9985
							0.55586	-0.00108	0.54787	2.9988
							0.55803	-0.0012	0.54987	2.9985
							0.56187	-0.00102	0.55209	0.00102
							0.56386	-0.00144	0.55388	-0.00114
							0.56586	-0.00102	0.55614	-0.00126
							0.56786	-0.00132	0.55924	-0.0012
							0.56986	-0.00138	0.56187	-0.00084
							0.57186	-0.0009	0.56387	-0.00126
							0.57405	-0.00108	0.56587	-0.00132
							0.57786	-0.00138	0.56787	-0.00084
							0.57986	-0.0012	0.56987	-0.00144
							0.58186	-0.0012	0.57202	-0.00168
							0.58386	-0.00138	0.57637	-0.0012
							0.58586	-0.00102	0.57787	-0.00126
							0.58786	-0.00126	0.57987	-0.00126
							0.59139	-0.0015	0.58187	-0.00108
							0.59387	-0.00126	0.58387	-0.0012
							0.59587	-0.0012	0.58587	-0.00138
							0.59787	-0.00156	0.58805	-0.00102
							0.59986	-0.00144	0.59187	-0.00108
							0.60217	2.9961	0.59387	-0.0012
							0.60386	2.9985	0.59587	-0.00126
							0.60727	2.99865	0.59787	-0.00144
							0.60986	2.9988	0.59987	-0.0012
							0.61186	2.9991	0.60187	-0.00156
							0.61386	2.99925	0.60479	-0.0012
							0.61586	2.99865	0.60788	-0.0015
							0.61786	2.99865	0.60988	-0.00126
							0.62007	2.9991	0.61188	-0.00156
							0.62298	2.99865	0.61388	-0.00138
							0.62586	2.99865	0.61587	-0.00138
							0.62786	2.9988	0.61787	-0.00156
							0.62986	2.99865	0.62134	-0.00096
							0.63186	2.99835	0.62387	-0.00126
							0.63386	2.9982	0.62587	-0.00102
							0.63601	2.99925	0.62787	-0.00138
							0.63987	2.99865	0.62987	-0.00126
							0.64186	2.99805	0.63187	-0.00132
							0.64386	2.99865	0.63404	-0.00138
							0.64586	2.9985	0.63712	-0.00084
							0.64786	2.9988	0.63987	-0.0012
							0.64986	2.9982	0.64187	-0.00156
							0.65203	2.9985	0.64387	-0.00144
							0.65587	2.99805	0.64587	-0.0012
							0.65786	2.99865	0.64787	-0.0015
							0.65986	2.99865	0.6501	-0.00102
							0.66186	2.99865	0.65418	2.9985
							0.66386	2.99865	0.65587	2.99865
							0.66586	2.9982	0.65787	2.9982
							0.66877	2.9982	0.65987	2.99805
							0.67186	2.9985	0.66187	2.99835
							0.67386	2.99835	0.66387	2.9985
							0.67586	2.9985	0.66602	2.99865
							0.67786	2.99865	0.66988	2.99865
							0.67986	2.9985	0.67187	2.99925
							0.68186	2.99865	0.67387	2.99835
							0.68533	2.99865	0.67587	2.99865
							0.68786	2.99835	0.67787	2.99925
							0.68986	2.9985	0.67987	2.9979
							0.69186	2.99895	0.68204	2.99865
							0.69386	2.99835	0.68587	2.9979
							0.69586	2.99895	0.68787	2.99865
							0.69802	2.99895	0.68987	2.9979
							0.70113	2.99895	0.69187	2.9988
									0.69387	2.99835
									0.69587	2.9982
									0.69936	2.9979
									0.70187	2.9988

## Sheet: Figure5
Figure5c			Figure5d					Figure5e					Figure5f
Vtgs	Ids		Time	PSC	Time	PSC		Time	PSC	Frequency	ΔI		Time	PSC	Frequency	ΔI
-5	2.88597e-07		23.511	1.26877e-08	28.521	1.25793e-08		10.0345	4.9755e-09	7.1	1.1685e-09		10.0418	5.363e-09	7.1	-7.469e-10
-4.9	3.08574e-07		23.535	1.2678e-08	28.5458	1.25752e-08		10.0373	4.9815e-09	5	8.9005e-10		10.0655	2.78157e-09	5	-6.613e-10
-4.8	3.23336e-07		23.559	1.26717e-08	28.569	1.25601e-08		10.0413	9.7685e-09	3.3	7.5543e-10		10.0896	2.76096e-09	3.3	-4.8051e-10
-4.7	3.25533e-07		23.5831	1.26497e-08	28.593	1.25536e-08		10.0453	9.821e-09	2	6.0452e-10		10.1136	2.73751e-09	2	-3.8702e-10
-4.6	3.21393e-07		23.607	1.26533e-08	28.617	1.25531e-08		10.0493	9.8175e-09	1.1	4.4701e-10		10.1376	5.11356e-09	1.1	-2.7884e-10
-4.5	3.23591e-07		23.631	1.26734e-08	28.641	1.25289e-08		10.0533	9.9075e-09				10.1616	5.01157e-09
-4.4	3.29904e-07		23.655	1.2667e-08	28.665	1.25357e-08		10.0573	9.9075e-09				10.1855	2.73612e-09
-4.3	3.32146e-07		23.679	1.26639e-08	28.689	1.25528e-08		10.0613	9.9355e-09				10.2095	2.7227e-09
-4.2	3.29094e-07		23.7031	1.26602e-08	28.713	1.25585e-08		10.0653	1.00025e-08				10.2336	2.7148e-09
-4.1	3.2968e-07		23.727	1.26743e-08	28.7371	1.25455e-08		10.0693	9.974e-09				10.2576	2.69713e-09
-4	3.3358e-07		23.751	1.26503e-08	28.761	1.25695e-08		10.0733	1.00265e-08				10.2816	5.23556e-09
-3.9	3.3572e-07		23.775	1.26605e-08	28.785	1.25614e-08		10.0773	1.00725e-08				10.3056	4.43138e-09
-3.8	3.30947e-07		23.799	1.26767e-08	28.809	1.2556e-08		10.0813	1.01285e-08				10.3295	2.68849e-09
-3.7	3.34501e-07		23.823	1.26788e-08	28.833	1.2562e-08		10.0865	1.0086e-08				10.3536	2.6629e-09
-3.6	3.35592e-07		23.847	1.26723e-08	28.857	1.25576e-08		10.0893	1.0094e-08				10.3776	2.64355e-09
-3.5	3.31576e-07		23.8712	1.26381e-08	28.881	1.25313e-08		10.0913	1.0117e-08				10.4016	2.92209e-09
-3.4	3.2933e-07		23.895	1.26478e-08	28.905	1.25267e-08		10.0933	1.01315e-08				10.4256	5.15659e-09
-3.3	3.36672e-07		23.919	1.26725e-08	28.929	1.25151e-08		10.0962	1.01325e-08				10.4495	3.90932e-09
-3.2	3.34655e-07		23.943	1.26588e-08	28.953	1.25481e-08		10.0993	1.0148e-08				10.4744	2.65306e-09
-3.1	3.28944e-07		23.967	1.26418e-08	28.977	1.2542e-08		10.1033	1.01915e-08				10.4976	2.65146e-09
-3	3.26123e-07		23.991	1.26218e-08	29.001	1.25535e-08		10.1073	1.018e-08				10.523	2.63698e-09
-2.9	3.36468e-07		24.015	1.26252e-08	29.025	1.25551e-08		10.1113	1.01795e-08				10.5457	3.39563e-09
-2.8	3.2874e-07		24.039	1.26269e-08	29.049	1.25712e-08		10.1153	1.02145e-08				10.5696	5.11811e-09
-2.7	3.21908e-07		24.0631	1.26091e-08	29.0711	1.25611e-08		10.1193	1.0211e-08				10.5935	3.37211e-09
-2.6	3.24186e-07		24.087	1.2604e-08	29.095	1.25554e-08		10.1233	1.02175e-08				10.6175	2.64352e-09
-2.5	3.21603e-07		24.111	1.26199e-08	29.119	1.2554e-08		10.1273	1.02245e-08				10.6416	2.60589e-09
-2.4	3.17782e-07		24.135	1.26108e-08	29.143	1.25686e-08		10.1313	1.0229e-08				10.6655	2.6078e-09
-2.3	3.13858e-07		24.159	1.26386e-08	29.167	1.25647e-08		10.1353	1.0328e-08				10.6895	3.83865e-09
-2.2	3.18208e-07		24.183	1.26622e-08	29.191	1.25773e-08		10.1373	1.02845e-08				10.7135	5.09838e-09
-2.1	3.14579e-07		24.207	1.26475e-08	29.215	1.25622e-08		10.1393	5.307e-09				10.7375	2.89351e-09
-2	3.06282e-07		24.231	1.26252e-08	29.239	1.2567e-08		10.1413	5.26e-09				10.7616	2.55561e-09
-1.9	3.05242e-07		24.255	1.26036e-08	29.263	1.25744e-08		10.1433	5.2685e-09				10.7857	2.52023e-09
-1.8	3.08559e-07		24.279	1.25904e-08	29.287	1.257e-08		10.1453	5.2435e-09				10.8096	2.48723e-09
-1.7	3.00739e-07		24.303	1.25838e-08	29.311	1.25872e-08		10.1488	5.2285e-09				10.8335	4.16723e-09
-1.6	2.99454e-07		24.327	1.25684e-08	29.335	1.2578e-08		10.1513	5.2515e-09				10.8577	4.91309e-09
-1.5	2.96695e-07		24.351	1.25749e-08	29.359	1.25812e-08		10.1533	5.2395e-09				10.8816	2.50896e-09
-1.4	2.96078e-07		24.375	1.25795e-08	29.383	1.25889e-08		10.1553	5.2305e-09				10.9055	2.50578e-09
-1.3	2.89135e-07		24.399	1.2568e-08	29.407	1.25736e-08		10.1573	5.221e-09				10.9295	2.47944e-09
-1.2	2.84001e-07		24.4232	1.25656e-08	29.4313	1.25858e-08		10.1593	5.192e-09				10.9536	2.4542e-09
-1.1	2.81643e-07		24.447	1.25834e-08	29.455	1.26184e-08		10.1615	5.192e-09				10.9775	4.59022e-09
-1	2.78678e-07		24.471	1.25927e-08	29.479	1.26075e-08		10.1653	5.205e-09				11.0012	4.70783e-09
-0.9	2.72521e-07		24.495	1.25833e-08	29.503	1.259e-08		10.1673	5.197e-09				11.0236	2.4861e-09
-0.8	2.66954e-07		24.519	1.25808e-08	29.527	1.26043e-08		10.1693	5.2e-09				11.0476	2.48571e-09
-0.7	2.63272e-07		24.543	1.25847e-08	29.551	1.25863e-08		10.1713	5.1445e-09				11.0716	2.47494e-09
-0.6	2.56665e-07		24.567	1.25722e-08	29.575	1.25779e-08		10.1733	5.1695e-09				11.0958	2.46326e-09
-0.5	2.47344e-07		24.591	1.2593e-08	29.599	1.25645e-08		10.1753	5.156e-09				11.1196	4.82582e-09
-0.4	2.39778e-07		24.615	1.25923e-08	29.623	1.25951e-08		10.1775	5.17e-09				11.1435	4.4297e-09
-0.3	2.33623e-07		24.639	1.26098e-08	29.647	1.25949e-08		10.1813	1.00865e-08				11.1675	2.50957e-09
-0.2	2.18731e-07		24.663	1.26183e-08	29.671	1.25989e-08		10.1833	1.0149e-08				11.1916	2.46489e-09
-0.1	2.0529e-07		24.687	1.25921e-08	29.695	1.26009e-08		10.1853	1.01735e-08				11.2156	2.4469e-09
0	1.91055e-07		24.711	1.25787e-08	29.719	1.26124e-08		10.1873	1.0182e-08				11.2395	2.43976e-09
0.1	1.73995e-07		24.735	1.25885e-08	29.743	1.26027e-08		10.1893	1.02045e-08				11.2635	4.7756e-09
0.2	1.54659e-07		24.759	1.26151e-08	29.767	1.26139e-08		10.1913	1.01885e-08				11.2875	3.91738e-09
0.3	1.35577e-07		24.783	1.25869e-08	29.791	1.26181e-08		10.1935	1.01925e-08				11.3116	2.42108e-09
0.4	1.16471e-07		24.807	1.25629e-08	29.815	1.26159e-08		10.1973	1.02315e-08				11.3356	2.40947e-09
0.5	9.1208e-08		24.831	1.2552e-08	29.839	1.26139e-08		10.1993	1.0192e-08				11.3595	2.41337e-09
0.6	7.00155e-08		24.855	1.2553e-08	29.863	1.26124e-08		10.2013	1.0199e-08				11.3835	2.82979e-09
0.7	5.48542e-08		24.879	1.25721e-08	29.8881	1.25991e-08		10.2033	1.026e-08				11.4076	4.74045e-09
0.8	4.11982e-08		24.903	1.25578e-08	29.911	1.25899e-08		10.2053	1.02485e-08				11.4316	3.40906e-09
0.9	3.0411e-08		24.9271	1.25524e-08	29.935	1.25882e-08		10.2073	1.02455e-08				11.4556	2.41931e-09
1	2.17748e-08		24.951	1.2562e-08	29.959	1.25838e-08		10.2094	1.02675e-08				11.4796	2.41225e-09
1.1	1.48429e-08		24.975	1.25538e-08	29.983	1.25822e-08		10.2133	1.0258e-08				11.5036	2.39548e-09
1.2	9.6908e-09		24.999	1.25673e-08	30.007	1.25839e-08		10.2153	1.0301e-08				11.5275	3.24926e-09
1.3	5.82521e-09		25.023	1.25717e-08	30.031	1.25996e-08		10.2173	1.0302e-08				11.5519	4.72348e-09
1.4	3.52533e-09		25.047	1.25732e-08	30.055	1.25872e-08		10.2193	1.03095e-08				11.5756	2.93079e-09
1.5	2.09648e-09		25.071	1.25603e-08	30.079	1.25852e-08		10.2213	1.03425e-08				11.5996	2.37974e-09
1.6	1.22302e-09		25.095	1.2569e-08	30.103	1.25785e-08		10.2233	1.0357e-08				11.6236	2.36238e-09
1.7	6.44479e-10		25.119	1.25625e-08	30.127	1.26009e-08		10.2253	1.0341e-08				11.6476	2.32397e-09
1.8	3.3684e-10		25.143	1.25521e-08	30.151	1.25963e-08		10.2274	1.03515e-08				11.6715	3.65555e-09
1.9	1.88161e-10		25.167	1.25452e-08	30.175	1.25936e-08		10.2313	1.03085e-08				11.6956	4.70639e-09
2	1.12328e-10		25.191	1.25364e-08	30.2	1.25961e-08		10.2333	1.0338e-08				11.7195	2.44465e-09
2.1	6.6761e-11		25.2151	1.25391e-08	30.223	1.25843e-08		10.2353	1.0375e-08				11.7436	2.34968e-09
2.2	4.5107e-11		25.239	1.25292e-08	30.247	1.25849e-08		10.2373	1.0348e-08				11.7676	2.3003e-09
2.3	3.3585e-11		25.263	1.25423e-08	30.271	1.2594e-08		10.2393	1.03725e-08				11.7915	2.30991e-09
2.4	2.8919e-11		25.287	1.25436e-08	30.295	1.25907e-08		10.2413	1.0372e-08				11.8155	4.0832e-09
2.5	2.5819e-11		25.311	1.25508e-08	30.3171	1.25909e-08		10.2435	1.03675e-08				11.8396	4.66479e-09
2.6	2.4997e-11		25.335	1.25425e-08	30.339	1.26089e-08		10.2473	1.04185e-08				11.8636	2.35375e-09
2.7	2.5112e-11		25.359	1.25396e-08	30.361	1.26235e-08		10.2493	1.0424e-08				11.8876	2.33438e-09
2.8	2.7092e-11		25.383	1.60654e-08	30.383	1.06867e-08		10.2513	1.0404e-08				11.9116	2.35578e-09
2.9	3.0833e-11		25.407	2.92409e-08	30.4306	3.6386e-09		10.2533	1.04235e-08				11.9355	2.28419e-09
3	3.6065e-11		25.431	3.01217e-08	30.4544	3.49743e-09		10.2553	1.05585e-08				11.9596	4.53213e-09
3.1	4.4321e-11		25.455	3.0721e-08	30.477	3.39582e-09		10.2573	1.04285e-08				11.9838	4.27981e-09
3.2	5.6698e-11		25.4791	3.12554e-08	30.4992	3.30367e-09		10.2594	1.04545e-08				12.0076	2.36852e-09
3.3	7.7318e-11		25.503	3.17552e-08	30.521	3.22421e-09		10.2633	1.04485e-08				12.0316	2.32857e-09
3.4	1.10109e-10		25.5272	3.2232e-08	30.543	3.14723e-09		10.2653	1.05e-08				12.0556	2.29941e-09
3.5	1.61452e-10		25.551	3.26479e-08	30.567	3.0724e-09		10.2673	1.0504e-08				12.0795	2.30575e-09
3.6	2.43311e-10		25.575	3.30598e-08	30.591	7.41313e-09		10.2693	1.05015e-08				12.1036	4.61487e-09
3.7	3.70809e-10		25.599	1.58096e-08	30.615	1.0548e-08		10.2713	1.0493e-08				12.1275	3.86799e-09
3.8	5.64993e-10		25.623	1.52169e-08	30.639	1.07827e-08		10.2733	1.0484e-08				12.1518	2.34065e-09
3.9	8.45479e-10		25.647	1.4919e-08	30.663	1.09183e-08		10.2754	1.05285e-08				12.1756	2.32724e-09
4	1.35407e-09		25.671	1.4723e-08	30.6871	1.10303e-08		10.2793	5.8e-09				12.1996	2.35055e-09
4.1	1.94474e-09		25.695	1.45959e-08	30.711	1.10945e-08		10.2813	5.4175e-09				12.2236	2.69127e-09
4.2	2.6975e-09		25.719	1.4463e-08	30.735	1.11746e-08		10.2833	5.328e-09				12.2476	4.67819e-09
4.3	3.6242e-09		25.741	1.43546e-08	30.759	1.1237e-08		10.2853	5.3395e-09				12.2715	3.39665e-09
4.4	4.68356e-09		25.765	1.42562e-08	30.783	1.13134e-08		10.2873	5.335e-09				12.2956	2.34285e-09
4.5	5.94481e-09		25.789	1.41664e-08	30.807	1.13616e-08		10.2893	5.335e-09				12.3195	2.30884e-09
4.6	7.38497e-09		25.813	1.40738e-08	30.831	1.14161e-08		10.2921	5.3075e-09				12.3436	2.30538e-09
4.7	8.86029e-09		25.837	1.3997e-08	30.855	1.14453e-08		10.2953	5.3215e-09				12.3676	3.09006e-09
4.8	1.11616e-08		25.861	1.39677e-08	30.8801	1.14905e-08		10.2973	5.2945e-09				12.3916	4.60094e-09
4.9	1.34547e-08		25.885	1.39084e-08	30.9119	1.15481e-08		10.2993	5.305e-09				12.4156	2.91709e-09
5	1.54085e-08		25.909	1.38786e-08	30.935	1.15758e-08		10.3013	5.289e-09				12.4396	2.30466e-09
5	1.65682e-08		25.9331	1.3823e-08	30.959	1.15918e-08		10.3033	5.311e-09				12.4636	2.27018e-09
4.9	1.72581e-08		25.957	1.37779e-08	30.983	1.16018e-08		10.3053	5.286e-09				12.4876	2.28627e-09
4.8	1.80439e-08		25.9811	1.3721e-08	31.007	1.16402e-08		10.3074	5.2945e-09				12.5116	3.52641e-09
4.7	1.86886e-08		26.005	1.37061e-08	31.031	1.16573e-08		10.3113	5.311e-09				12.5356	4.58096e-09
4.6	1.91737e-08		26.029	1.36691e-08	31.055	1.16742e-08		10.3133	5.3225e-09				12.5596	2.42066e-09
4.5	1.96731e-08		26.053	1.36204e-08	31.079	1.1706e-08		10.3153	5.3235e-09				12.5836	2.27601e-09
4.4	1.99991e-08		26.0759	1.35963e-08	31.103	1.17151e-08		10.3173	5.3235e-09				12.6075	2.24197e-09
4.3	2.02485e-08		26.099	1.35687e-08	31.127	1.17315e-08		10.3193	9.3575e-09				12.6316	2.25483e-09
4.2	2.0216e-08		26.123	1.35536e-08	31.151	1.17504e-08		10.3213	1.02715e-08				12.6556	3.9391e-09
4.1	2.04132e-08		26.147	1.35254e-08	31.175	1.17683e-08		10.3242	1.03605e-08				12.6796	4.6071e-09
4	2.04338e-08		26.171	1.35157e-08	31.197	1.178e-08		10.3273	1.03735e-08				12.7035	2.38024e-09
3.9	2.03495e-08		26.195	1.34731e-08	31.219	1.18154e-08		10.3293	1.0446e-08				12.7275	2.35777e-09
3.8	2.01453e-08		26.219	1.34531e-08	31.243	1.18352e-08		10.3313	1.04235e-08				12.7517	2.33086e-09
3.7	1.99637e-08		26.2431	1.34129e-08	31.267	1.18294e-08		10.3333	1.04105e-08				12.7756	2.31875e-09
3.6	1.95913e-08		26.267	1.33931e-08	31.291	1.18381e-08		10.3353	1.04125e-08				12.7995	4.42319e-09
3.5	1.9214e-08		26.291	1.33649e-08	31.315	1.18443e-08		10.3373	1.04465e-08				12.8236	4.60737e-09
3.4	1.87608e-08		26.315	1.33307e-08	31.339	1.18756e-08		10.3407	1.0458e-08				12.8476	4.63366e-09
3.3	1.82538e-08		26.339	1.32993e-08	31.363	1.19041e-08		10.3433	1.04515e-08				12.8715	4.65696e-09
3.2	1.77409e-08		26.3631	1.32811e-08	31.387	1.19312e-08		10.3453	1.05205e-08				12.8956	4.69409e-09
3.1	1.70501e-08		26.387	1.32845e-08	31.411	1.19434e-08		10.3473	1.0508e-08				12.9206	4.70666e-09
3	1.63618e-08		26.4111	1.32936e-08	31.435	1.19215e-08		10.3493	1.05495e-08				12.9436	4.7317e-09
2.9	1.56042e-08		26.435	1.32771e-08	31.459	1.19504e-08		10.3513	1.0577e-08				12.9676	4.75174e-09
2.8	1.47719e-08		26.459	1.32523e-08	31.483	1.19651e-08		10.3533	1.0589e-08				12.9916	4.79947e-09
2.7	1.37634e-08		26.483	1.32318e-08	31.507	1.19699e-08		10.3553	1.05725e-08				13.0157	4.78238e-09
2.6	1.28751e-08		26.507	1.3209e-08	31.5313	1.19772e-08		10.3574	1.05465e-08				13.0396	4.80358e-09
2.5	1.18234e-08		26.531	1.32036e-08	31.555	1.19948e-08		10.3613	1.0552e-08				13.0636	4.81145e-09
2.4	1.07724e-08		26.555	1.31964e-08	31.579	1.20002e-08		10.3633	1.0551e-08				13.0876	4.79109e-09
2.3	9.6486e-09		26.579	1.31581e-08	31.603	1.20082e-08		10.3653	1.06e-08				13.1116	4.81364e-09
2.2	8.5319e-09		26.603	1.31616e-08	31.6251	1.20227e-08		10.3673	1.0609e-08				13.1356	4.82739e-09
2.1	7.46791e-09		26.627	1.31517e-08	31.649	1.20486e-08		10.3693	1.06155e-08				13.1596	4.86008e-09
2	6.38641e-09		26.651	1.31365e-08	31.673	1.2047e-08		10.3713	1.0599e-08				13.1836	4.8993e-09
1.9	5.33406e-09		26.675	1.31166e-08	31.697	1.20649e-08		10.3734	1.0595e-08				13.2076	4.90518e-09
1.8	4.35285e-09		26.697	1.31132e-08	31.7224	1.2066e-08		10.3952	1.0634e-08				13.2316	4.90256e-09
1.7	3.44104e-09		26.719	1.3113e-08	31.7451	1.20829e-08		10.3993	1.0607e-08				13.2555	4.91137e-09
1.6	2.60033e-09		26.7431	1.30903e-08	31.769	1.20935e-08		10.4033	1.0682e-08				13.2796	4.93621e-09
1.5	1.90783e-09		26.767	1.30876e-08	31.793	1.21101e-08		10.4073	1.06865e-08				13.3035	4.97228e-09
1.4	1.32008e-09		26.791	1.30738e-08	31.817	1.21062e-08		10.4113	1.06765e-08				13.3276	4.98538e-09
1.3	8.3474e-10		26.815	1.3075e-08	31.841	1.21168e-08		10.4153	1.06965e-08				13.3516	4.97207e-09
1.2	5.06097e-10		26.839	1.30646e-08	31.865	1.21116e-08		10.4193	6.4325e-09				13.3756	4.99358e-09
1.1	2.79232e-10		26.863	1.30573e-08	31.889	1.21301e-08		10.4213	5.541e-09				13.3996	4.96472e-09
1	1.41588e-10		26.887	1.3051e-08	31.913	1.21412e-08		10.4233	5.501e-09				13.4236	4.98418e-09
0.9	6.7063e-11		26.9119	1.3037e-08	31.9372	1.21397e-08		10.4253	5.486e-09				13.4476	4.96751e-09
0.8	2.9319e-11		26.935	1.30194e-08	31.961	1.21468e-08		10.4273	5.475e-09				13.4716	4.98572e-09
0.7	1.3032e-11		26.959	1.30217e-08	31.985	1.21306e-08		10.4293	5.4925e-09				13.4958	5.01692e-09
0.6	6.099e-12		26.983	1.30065e-08	32.009	1.21332e-08		10.4313	5.494e-09				13.5196	5.02474e-09
0.5	3.698e-12		27.0081	1.29924e-08	32.033	1.21286e-08		10.4333	5.474e-09				13.5436	5.0191e-09
0.4	3.408e-12		27.031	1.29711e-08	32.057	1.2151e-08		10.4354	5.4205e-09				13.5676	5.01781e-09
0.3	5.098e-12		27.055	1.29708e-08	32.081	1.21595e-08		10.4399	5.459e-09				13.5927	4.99822e-09
0.2	9.772e-12		27.079	1.29574e-08	32.105	1.21814e-08		10.4433	5.4625e-09				13.6156	5.03379e-09
0.1	2.0846e-11		27.103	1.29735e-08	32.129	1.21805e-08		10.4473	5.4405e-09				13.6397	5.06141e-09
0	4.6104e-11		27.127	1.29673e-08	32.153	1.21848e-08		10.4513	5.4185e-09				13.6636	5.07518e-09
-0.1	9.7373e-11		27.151	1.29495e-08	32.177	1.21787e-08		10.4553	5.3965e-09				13.6876	5.07161e-09
-0.2	1.96264e-10		27.173	1.29356e-08	32.201	1.21854e-08		10.4593	9.0015e-09				13.7116	5.06556e-09
-0.3	3.78005e-10		27.197	1.29264e-08	32.225	1.21828e-08		10.4633	1.0495e-08				13.7355	5.0726e-09
-0.4	6.77878e-10		27.221	1.29199e-08	32.249	1.22057e-08		10.4673	1.0526e-08				13.7596	5.06648e-09
-0.5	1.18467e-09		27.245	1.29174e-08	32.273	1.21912e-08		10.4713	1.0562e-08				13.7836	5.09872e-09
-0.6	1.93252e-09		27.269	1.29056e-08	32.2971	1.21915e-08		10.4733	1.062e-08				13.8076	5.09497e-09
-0.7	2.95993e-09		27.2931	1.29028e-08	32.321	1.22063e-08		10.4773	1.0614e-08				13.8316	5.10967e-09
-0.8	4.3048e-09		27.317	1.28996e-08	32.345	1.22271e-08		10.4813	1.0619e-08				13.8556	5.11799e-09
-0.9	6.02699e-09		27.341	1.28983e-08	32.369	1.22503e-08		10.4853	1.0663e-08				13.8796	5.10917e-09
-1	8.15578e-09		27.365	1.28883e-08	32.393	1.22436e-08		10.4893	1.06775e-08				13.9036	5.11406e-09
-1.1	1.06657e-08		27.389	1.28811e-08	32.417	1.22368e-08		10.4933	1.0693e-08				13.9276	5.06242e-09
-1.2	1.36651e-08		27.4138	1.28706e-08	32.441	1.22362e-08		10.4975	1.07225e-08				13.9515	5.06049e-09
-1.3	1.7179e-08		27.437	1.28742e-08	32.465	1.22647e-08		10.5013	1.06855e-08				13.9756	5.05072e-09
-1.4	2.1217e-08		27.461	1.28667e-08	32.489	1.22702e-08		10.5033	1.07145e-08				13.9995	5.05502e-09
-1.5	2.57482e-08		27.485	1.28447e-08	32.513	1.22825e-08		10.5053	1.0697e-08				14.0236	5.08598e-09
-1.6	3.08245e-08		27.509	1.28464e-08				10.5073	1.07525e-08				14.0476	5.10663e-09
-1.7	3.64024e-08							10.5093	1.07245e-08				14.0716	5.07995e-09
-1.8	4.25227e-08							10.5113	1.074e-08				14.0956	5.0746e-09
-1.9	4.88406e-08							10.5134	1.0759e-08				14.1196	5.09026e-09
-2	5.59046e-08							10.5184	1.0686e-08				14.1436	5.09146e-09
-2.1	6.38034e-08							10.5213	1.07305e-08				14.1676	5.07708e-09
-2.2	7.20152e-08							10.5253	1.07615e-08				14.1915	5.08173e-09
-2.3	8.2396e-08							10.5293	1.08085e-08				14.2156	5.10171e-09
-2.4	9.6734e-08							10.5334	1.0805e-08				14.2395	5.12833e-09
-2.5	1.1055e-07							10.5373	1.0789e-08				14.2636	5.11633e-09
-2.6	1.23662e-07							10.5413	1.0947e-08				14.2876	5.11745e-09
-2.7	1.33471e-07							10.5454	1.083e-08				14.3116	5.12476e-09
-2.8	1.41917e-07							10.5493	1.08055e-08				14.3355	5.11304e-09
-2.9	1.53458e-07							10.5533	1.08125e-08				14.361	5.09556e-09
-3	1.637e-07							10.5553	1.0853e-08				14.3835	5.13641e-09
-3.1	1.72023e-07							10.5573	1.0866e-08				14.4076	5.14288e-09
-3.2	1.81599e-07							10.5593	7.176e-09				14.4315	5.14837e-09
-3.3	1.95105e-07							10.563	5.613e-09				14.4556	5.16151e-09
-3.4	2.04219e-07							10.5653	5.6125e-09				14.4796	5.17979e-09
-3.5	2.09837e-07							10.5673	5.5745e-09				14.5036	5.19318e-09
-3.6	2.2078e-07							10.5693	5.594e-09				14.5276	5.19223e-09
-3.7	2.32618e-07							10.5713	5.591e-09				14.5516	5.20912e-09
-3.8	2.38773e-07							10.5733	5.5465e-09				14.5756	5.20969e-09
-3.9	2.45794e-07							10.5755	5.5685e-09				14.5996	5.20956e-09
-4	2.56938e-07							10.5793	5.5475e-09				14.6236	5.20486e-09
-4.1	2.6641e-07							10.5813	5.533e-09				14.6476	5.19644e-09
-4.2	2.74692e-07							10.5833	5.557e-09				14.6717	5.20159e-09
-4.3	2.79962e-07							10.5853	5.553e-09				14.6956	5.23346e-09
-4.4	2.89028e-07							10.5873	5.5225e-09				14.7195	5.22671e-09
-4.5	3.00884e-07							10.5893	5.537e-09				14.7436	5.20285e-09
-4.6	3.04657e-07							10.5914	5.5365e-09				14.7675	5.18103e-09
-4.7	3.14155e-07							10.5953	5.5025e-09				14.7916	5.22861e-09
-4.8	3.27603e-07							10.5973	5.4935e-09				14.8156	5.1915e-09
-4.9	3.31947e-07							10.5993	8.4065e-09				14.8395	5.21407e-09
-5	3.38079e-07							10.6013	1.06735e-08				14.8636	5.19314e-09
								10.6033	1.07465e-08				14.8875	5.17806e-09
								10.6053	1.0717e-08				14.9116	5.15566e-09
								10.6075	1.0695e-08				14.9355	5.1507e-09
								10.6113	1.0721e-08				14.9596	5.17689e-09
								10.6133	1.0689e-08				14.9835	5.18673e-09
								10.6153	1.07125e-08				15.0076	5.14559e-09
								10.6173	1.07275e-08				15.0316	5.21994e-09
								10.6193	1.07415e-08				15.0556	5.21836e-09
								10.6213	1.0745e-08				15.0796	5.20179e-09
								10.6234	1.0724e-08				15.1036	5.17271e-09
								10.6273	1.0785e-08				15.1275	5.20221e-09
								10.6293	1.07905e-08				15.1495	5.2188e-09
								10.6313	1.0773e-08				15.1736	5.26041e-09
								10.6333	1.0815e-08				15.1975	5.24952e-09
								10.6353	1.0833e-08				15.2216	5.25278e-09
								10.6373	1.0807e-08				15.2455	5.23808e-09
								10.6408	1.08495e-08				15.2696	5.23022e-09
								10.6433	1.08355e-08				15.2936	5.28026e-09
								10.6453	1.0841e-08				15.3176	5.22169e-09
								10.6473	1.08575e-08				15.3404	5.20807e-09
								10.6493	1.0885e-08				15.3636	5.24111e-09
								10.6513	1.0856e-08				15.3855	5.22878e-09
								10.6533	1.08595e-08				15.4096	5.27653e-09
								10.6553	1.09985e-08				15.4335	5.25133e-09
								10.6575	1.08775e-08				15.4575	5.24496e-09
								10.6613	1.08605e-08				15.4815	5.27249e-09
								10.6633	1.0853e-08				15.5056	5.22386e-09
								10.6653	1.0865e-08				15.5296	5.26785e-09
								10.6673	1.0888e-08				15.5535	5.27929e-09
								10.6693	1.0852e-08				15.5776	5.27804e-09
								10.6713	1.0854e-08				15.6016	5.26855e-09
								10.6734	1.0858e-08				15.6256	5.26797e-09
								10.6773	1.08865e-08				15.6495	5.29543e-09
								10.6793	1.0874e-08				15.6736	5.29098e-09
								10.6813	1.08905e-08				15.6976	5.28463e-09
								10.6833	1.0906e-08				15.7216	5.27536e-09
								10.6853	1.0927e-08				15.7455	5.29884e-09
								10.6873	1.0886e-08				15.7696	5.2917e-09
								10.6894	1.08905e-08				15.7935	5.25895e-09
								10.6933	1.0912e-08				15.8176	5.23979e-09
								10.6953	1.09355e-08				15.8415	5.24853e-09
								10.6973	1.0952e-08				15.8656	5.2151e-09
								10.6993	8.057e-09				15.8896	5.20778e-09
								10.7013	5.718e-09				15.9136	5.26137e-09
								10.7033	5.635e-09				15.9376	5.25448e-09
								10.7068	5.62e-09				15.9616	5.27821e-09
								10.7093	5.661e-09				15.9855	5.29584e-09
								10.7113	5.6285e-09				16.0096	5.28955e-09
								10.7133	5.6355e-09				16.0336	5.28578e-09
								10.7153	5.582e-09				16.0578	5.2994e-09
								10.7173	5.5645e-09				16.0816	5.29734e-09
								10.7193	5.5735e-09				16.1056	5.30955e-09
								10.7226	5.5805e-09				16.1296	5.33242e-09
								10.7253	5.579e-09				16.1536	5.33027e-09
								10.7273	5.619e-09				16.1776	5.32863e-09
								10.7293	5.6125e-09				16.2016	5.2856e-09
								10.7313	5.586e-09				16.2255	5.27865e-09
								10.7333	5.554e-09				16.2495	5.30661e-09
								10.7355	5.5705e-09				16.2753	5.30106e-09
								10.7393	7.7685e-09				16.2995	5.29395e-09
								10.7413	1.0794e-08				16.3236	5.30603e-09
								10.7433	1.07595e-08				16.3475	5.28456e-09
								10.7453	1.07935e-08				16.3716	5.2911e-09
								10.7473	1.07975e-08				16.3956	5.3203e-09
								10.7493	1.0837e-08				16.4196	5.30255e-09
								10.7514	1.0835e-08				16.4436	5.3048e-09
								10.7553	1.084e-08				16.4676	5.32387e-09
								10.7573	1.08855e-08				16.4916	5.32211e-09
								10.7593	1.08765e-08				16.5156	5.32074e-09
								10.7613	1.08815e-08				16.5396	5.30946e-09
								10.7633	1.09075e-08				16.5635	5.31044e-09
								10.7653	1.0928e-08				16.5876	5.27307e-09
								10.7674	1.09275e-08				16.6116	5.28391e-09
								10.7718	1.093e-08				16.6356	5.27815e-09
								10.784	1.0995e-08				16.6596	5.28836e-09
								10.7936	1.09885e-08				16.6836	5.28536e-09
								10.7973	1.1033e-08				16.7076	5.2994e-09
								10.8013	1.10245e-08				16.7316	5.2931e-09
								10.8053	1.10505e-08				16.7555	5.31087e-09
								10.8073	1.1052e-08				16.7796	5.31416e-09
								10.8093	1.1034e-08				16.8036	5.30157e-09
								10.8113	1.10415e-08				16.8276	5.29819e-09
								10.8133	1.1019e-08				16.8515	5.32392e-09
								10.8153	1.1057e-08				16.8756	5.32315e-09
								10.8175	1.10825e-08				16.8996	5.32573e-09
								10.8218	1.10935e-08				16.9236	5.29672e-09
								10.8253	1.10715e-08				16.9467	5.31059e-09
								10.8293	1.10715e-08				16.9696	5.34007e-09
								10.8334	1.1042e-08				16.993	5.35545e-09
								10.8373	1.1111e-08				17.0156	5.35824e-09
								10.8413	5.7455e-09				17.0396	5.37533e-09
								10.8453	5.6925e-09				17.0636	5.35823e-09
								10.8493	5.668e-09				17.0875	5.33558e-09
								10.8533	5.674e-09				17.1097	5.35449e-09
								10.8573	5.632e-09				17.1335	5.32472e-09
								10.8613	5.6195e-09				17.1576	5.33124e-09
								10.8653	5.596e-09				17.1816	5.34385e-09
								10.8673	5.619e-09				17.2056	5.3504e-09
								10.8693	5.6145e-09				17.2296	5.35518e-09
								10.8713	5.6015e-09				17.2536	5.37009e-09
								10.8733	5.606e-09				17.2776	5.33281e-09
								10.8753	5.6045e-09				17.3015	5.37791e-09
								10.8773	5.6075e-09				17.3257	5.39651e-09
								10.8794	8.044e-09				17.3496	5.39529e-09
								10.8833	1.0862e-08				17.3736	5.3729e-09
								10.8853	1.0859e-08				17.3976	5.40094e-09
								10.8873	1.0894e-08				17.4216	5.37951e-09
								10.8893	1.09145e-08				17.4456	5.38564e-09
								10.8913	1.09175e-08				17.4696	5.37977e-09
								10.8933	1.0982e-08				17.4936	5.394e-09
								10.8954	1.0955e-08				17.5175	5.41417e-09
								10.8993	1.09775e-08				17.5416	5.40659e-09
								10.9013	1.1018e-08				17.5656	5.35148e-09
								10.9033	1.09855e-08				17.5896	5.39735e-09
								10.9053	1.1008e-08				17.6136	5.39155e-09
								10.9073	1.09855e-08				17.6376	5.38439e-09
								10.9093	1.09945e-08				17.6616	5.3958e-09
								10.9114	1.1029e-08				17.6856	5.402e-09
								10.9153	1.10235e-08				17.7096	5.37443e-09
								10.9173	1.10465e-08				17.7336	5.38498e-09
								10.9193	1.1087e-08				17.7576	5.3752e-09
								10.9213	1.11035e-08				17.7816	5.36701e-09
								10.9233	1.1042e-08				17.8056	5.36265e-09
								10.9253	1.1104e-08				17.8296	5.37745e-09
								10.9288	1.1085e-08				17.8536	5.38929e-09
								10.9313	1.1065e-08				17.8776	5.39229e-09
								10.9333	1.10715e-08				17.9016	5.35767e-09
								10.9353	1.10745e-08				17.926	5.33173e-09
								10.9373	1.106e-08				17.9495	5.34347e-09
								10.9393	1.10705e-08				17.9735	5.34857e-09
								10.9415	1.1112e-08				17.9976	5.3524e-09
								10.9445	1.11005e-08				18.0216	5.35388e-09
								10.9473	1.10665e-08				18.0455	5.36287e-09
								10.9493	1.11255e-08				18.0696	5.36679e-09
								10.9513	1.11395e-08				18.0936	5.34162e-09
								10.9533	1.1117e-08				18.1176	5.33462e-09
								10.9553	1.10935e-08				18.1416	5.37392e-09
								10.9575	1.107e-08				18.1656	5.34756e-09
								10.9613	1.1115e-08				18.1896	5.36354e-09
								10.9633	1.11095e-08				18.2136	5.39028e-09
								10.9653	1.11005e-08				18.2389	5.39567e-09
								10.9673	1.11135e-08				18.2616	5.40059e-09
								10.9693	1.11015e-08				18.2856	5.38536e-09
								10.9713	1.11205e-08				18.3096	5.39054e-09
								10.9733	1.115e-08				18.3336	5.39322e-09
								10.9754	1.11095e-08				18.3575	5.39113e-09
								10.9793	9.5035e-09				18.3816	5.38058e-09
								10.9813	5.8655e-09				18.4056	5.39099e-09
								10.9833	5.7935e-09				18.4296	5.34742e-09
								10.9853	5.799e-09				18.4536	5.33566e-09
								10.9873	5.783e-09				18.4776	5.33062e-09
								10.9893	5.781e-09				18.5016	5.32865e-09
								10.9914	5.7455e-09				18.5256	5.33037e-09
								10.9981	5.705e-09				18.5495	5.33801e-09
								11.007	5.6835e-09				18.5736	5.33466e-09
								11.0113	5.682e-09				18.5989	5.34554e-09
								11.0153	5.6665e-09				18.6216	5.36144e-09
								11.0193	6.7405e-09				18.6456	5.38354e-09
								11.0233	1.09145e-08				18.6696	5.39145e-09
								11.0273	1.0957e-08				18.6936	5.37627e-09
								11.0313	1.09945e-08				18.7176	5.37611e-09
								11.0353	1.09805e-08				18.7416	5.39553e-09
								11.0393	1.09915e-08				18.7656	5.40046e-09
								11.0433	1.09995e-08				18.7895	5.39704e-09
								11.0473	1.1055e-08				18.8136	5.37999e-09
								11.0513	1.10075e-08				18.8376	5.3752e-09
								11.0553	1.1004e-08				18.8616	5.37388e-09
								11.0593	1.1029e-08				18.8856	5.38e-09
								11.0633	1.10245e-08				18.9096	5.35794e-09
								11.0653	1.10245e-08				18.9336	5.3744e-09
								11.0673	1.1034e-08				18.9578	5.36219e-09
								11.0694	1.1027e-08				18.9816	5.34801e-09
								11.0734	1.10925e-08				19.0055	5.3398e-09
								11.0753	1.1049e-08				19.0296	5.335e-09
								11.0773	1.10715e-08				19.0536	5.34743e-09
								11.0793	1.10665e-08				19.0776	5.32994e-09
								11.0813	1.10635e-08				19.1016	5.32342e-09
								11.0833	1.10755e-08				19.1256	5.32853e-09
								11.0854	1.1042e-08				19.1496	5.34488e-09
								11.0893	1.113e-08				19.1736	5.34863e-09
								11.0913	1.10745e-08				19.1976	5.37069e-09
								11.0933	1.10685e-08				19.2216	5.36667e-09
								11.0953	1.11105e-08				19.2456	5.3619e-09
								11.0973	1.11005e-08				19.2696	5.3603e-09
								11.0993	1.11055e-08				19.2935	5.37564e-09
								11.1028	1.11245e-08				19.3176	5.3806e-09
								11.1053	1.11525e-08				19.3416	5.4027e-09
								11.1073	1.1164e-08				19.3655	5.36251e-09
								11.1093	1.1149e-08				19.3896	5.37244e-09
								11.1113	1.1151e-08				19.4136	5.38667e-09
								11.1133	1.11575e-08				19.4376	5.37628e-09
								11.1153	1.11845e-08				19.4616	5.37387e-09
								11.1187	1.11795e-08				19.4855	5.36919e-09
								11.1213	5.859e-09				19.5096	5.36339e-09
								11.1233	5.825e-09				19.5336	5.3744e-09
								11.1253	5.791e-09				19.5576	5.39597e-09
								11.1273	5.7615e-09				19.5816	5.38081e-09
								11.1293	5.7675e-09				19.6037	5.36567e-09
								11.1315	5.7565e-09				19.6257	5.35234e-09
								11.1353	5.71e-09				19.6476	5.34888e-09
								11.1373	5.714e-09				19.6696	5.35325e-09
								11.1393	5.744e-09				19.6956	5.35681e-09
								11.1413	5.7695e-09				19.7196	5.33227e-09
								11.1433	5.7465e-09				19.7435	5.33779e-09
								11.1453	5.723e-09				19.7676	5.32795e-09
								11.1474	5.6855e-09				19.7916	5.36858e-09
								11.1513	5.6735e-09				19.8157	5.32652e-09
								11.1533	5.644e-09				19.8395	5.34451e-09
								11.1553	5.6515e-09				19.8636	5.31557e-09
								11.1573	5.65e-09				19.8876	5.31924e-09
								11.1593	6.197e-09				19.9116	5.30742e-09
								11.1613	1.10065e-08				19.9356	5.29344e-09
								11.1634	1.09915e-08				19.9596	5.31364e-09
								11.1673	1.1016e-08				19.9836	5.32812e-09
								11.1693	1.10485e-08				20.0075	5.3297e-09
								11.1713	1.10195e-08				20.0315	5.30456e-09
								11.1733	1.1076e-08				20.0556	5.29893e-09
								11.1753	1.10455e-08				20.0797	5.29694e-09
								11.1773	1.0995e-08				20.1036	5.32309e-09
								11.1793	1.1078e-08				20.1276	5.31157e-09
								11.1815	1.11025e-08				20.1516	5.33386e-09
								11.1853	1.10815e-08				20.1756	5.3412e-09
								11.1873	1.1107e-08				20.1996	5.32796e-09
								11.1893	1.11105e-08				20.2238	5.34516e-09
								11.1913	1.1117e-08				20.2476	5.35083e-09
								11.1933	1.1116e-08				20.2716	5.378e-09
								11.1953	1.1119e-08				20.2956	5.37897e-09
								11.1974	1.11615e-08				20.3198	5.38992e-09
								11.2016	1.1154e-08				20.3436	5.39401e-09
								11.2033	1.1171e-08				20.3676	5.34383e-09
								11.2053	1.11775e-08				20.3915	5.33227e-09
								11.2127	1.11395e-08				20.4155	5.33694e-09
								11.2173	1.1203e-08				20.4396	5.32967e-09
								11.2193	1.1182e-08				20.4639	5.34413e-09
								11.2213	1.118e-08				20.4875	5.34334e-09
								11.2237	1.1141e-08				20.5116	5.3318e-09
								11.2278	1.1179e-08				20.5356	5.32304e-09
								11.2313	1.11935e-08
								11.2353	1.1166e-08
								11.2393	1.11915e-08
								11.2433	1.12025e-08
								11.2473	1.12525e-08
								11.2493	1.126e-08
								11.2533	1.1271e-08
								11.2573	1.12585e-08
								11.2613	5.865e-09
								11.2653	5.8585e-09
								11.2693	5.813e-09
								11.2733	5.776e-09
								11.2773	5.764e-09
								11.2813	5.735e-09
								11.2853	5.7225e-09
								11.2873	5.723e-09
								11.2893	5.7305e-09
								11.2913	5.72e-09
								11.2933	5.739e-09
								11.2954	5.7325e-09
								11.2998	8.66e-09
								11.3033	1.1053e-08
								11.3073	1.10565e-08
								11.3113	1.1109e-08
								11.3153	1.11295e-08
								11.3193	1.11045e-08
								11.3235	1.11345e-08
								11.3273	1.11565e-08
								11.3296	1.1125e-08
								11.3333	1.112e-08
								11.3353	1.11595e-08
								11.3373	1.11835e-08
								11.3393	1.1176e-08
								11.3415	1.1199e-08
								11.3453	1.1206e-08
								11.3473	1.1265e-08
								11.3493	1.1266e-08
								11.3513	1.12615e-08
								11.3533	1.12665e-08
								11.3553	1.12575e-08
								11.3573	1.12875e-08
								11.3593	1.1333e-08
								11.3613	1.1393e-08
								11.3656	1.1343e-08
								11.3693	1.13445e-08
								11.3733	1.1362e-08
								11.3773	1.13425e-08
								11.3813	1.1362e-08
								11.3853	1.1372e-08
								11.3873	1.1352e-08
								11.3894	1.1349e-08
								11.3933	1.13895e-08
								11.3973	1.1386e-08
								11.3993	1.11215e-08
								11.4013	5.8805e-09
								11.4033	5.921e-09
								11.4068	5.911e-09
								11.4093	5.9015e-09
								11.4113	5.8915e-09
								11.4133	5.8715e-09
								11.4153	5.8565e-09
								11.4173	5.8725e-09
								11.4193	5.8365e-09
								11.4225	5.8615e-09
								11.4253	5.825e-09
								11.4273	5.816e-09
								11.4293	5.797e-09
								11.4313	5.7975e-09
								11.4333	5.791e-09
								11.4355	5.781e-09
								11.4393	5.843e-09
								11.4413	1.1261e-08
								11.4433	1.11885e-08
								11.4453	1.1222e-08
								11.4473	1.12385e-08
								11.4493	1.1255e-08
								11.4514	1.1259e-08
								11.4553	1.12875e-08
								11.4573	1.12525e-08
								11.4593	1.1258e-08
								11.4613	1.13065e-08
								11.4633	1.1301e-08
								11.4653	1.12775e-08
								11.4674	1.1302e-08
								11.4713	1.13505e-08
								11.4733	1.13585e-08
								11.4753	1.1398e-08
								11.4773	1.1427e-08
								11.4793	1.1386e-08
								11.4813	1.1356e-08
								11.4842	1.13685e-08
								11.4873	1.13335e-08
								11.4893	1.1355e-08
								11.4913	1.13865e-08
								11.4933	1.13885e-08
								11.4953	1.1354e-08
								11.4973	1.1371e-08
								11.5007	1.14105e-08
								11.5033	1.1397e-08
								11.5053	1.13845e-08
								11.5073	1.1393e-08
								11.5093	1.14015e-08
								11.5113	1.1376e-08
								11.5135	1.1372e-08
								11.5173	1.1414e-08
								11.5193	1.13965e-08
								11.5213	1.14005e-08
								11.5233	1.13775e-08
								11.5253	1.13795e-08
								11.5273	1.13815e-08
								11.5294	1.1424e-08
								11.5333	1.1469e-08
								11.5353	1.14265e-08
								11.5373	1.1406e-08
								11.5393	1.1393e-08
								11.5413	5.8935e-09
								11.5433	5.9555e-09
								11.5454	5.9435e-09
								11.5493	5.8955e-09
								11.5513	5.894e-09
								11.5533	5.8745e-09
								11.5553	5.877e-09
								11.5573	5.8565e-09
								11.5593	5.8275e-09
								11.5614	5.848e-09
								11.5653	5.8625e-09
								11.5673	5.8255e-09
								11.5693	5.8055e-09
								11.5713	5.806e-09
								11.5733	5.786e-09
								11.5753	5.789e-09
								11.5788	5.7615e-09
								11.5813	1.131e-08
								11.5833	1.12075e-08
								11.5853	1.1191e-08
								11.5873	1.1235e-08
								11.5893	1.1277e-08
								11.5913	1.12735e-08
								11.5933	1.12975e-08
								11.5954	1.13085e-08
								11.5993	1.12905e-08
								11.6013	1.12975e-08
								11.6033	1.127e-08
								11.6053	1.1279e-08
								11.6073	1.12925e-08
								11.6093	1.1318e-08
								11.6122	1.12985e-08
								11.6153	1.13595e-08
								11.6173	1.1358e-08
								11.6193	1.136e-08
								11.6213	1.1328e-08
								11.6233	1.1368e-08
								11.6253	1.13555e-08
								11.6273	1.13285e-08
								11.6294	1.1338e-08
								11.6333	1.1357e-08
								11.6353	1.131e-08
								11.6373	1.13365e-08
								11.6393	1.1371e-08
								11.6413	1.13405e-08
								11.6433	1.13325e-08
								11.6454	1.1371e-08
								11.6493	1.13945e-08
								11.6513	1.13785e-08
								11.6533	1.1334e-08
								11.6553	1.13265e-08
								11.6573	1.1369e-08
								11.6593	1.13825e-08
								11.6622	1.1362e-08
								11.6653	1.138e-08
								11.6673	1.13825e-08
								11.6693	1.1401e-08
								11.6713	1.14205e-08
								11.6733	1.1464e-08
								11.6753	1.142e-08
								11.6787	1.1406e-08
								11.695	5.9115e-09
								11.7046	5.9005e-09
								11.7073	5.869e-09
								11.7113	5.833e-09
								11.7133	5.8465e-09
								11.7153	5.854e-09
								11.7173	5.814e-09
								11.7193	5.8105e-09
								11.7222	1.11805e-08
								11.7253	1.11985e-08
								11.7293	1.12465e-08
								11.7313	1.1254e-08
								11.7333	1.12625e-08
								11.7353	1.1242e-08
								11.7373	1.1266e-08
								11.7393	1.1311e-08
								11.7416	1.1343e-08
								11.7433	1.1318e-08
								11.7453	1.1314e-08
								11.7473	1.1304e-08
								11.7493	1.13115e-08
								11.7513	1.13035e-08
								11.7533	1.1315e-08
								11.7553	1.13335e-08
								11.7573	1.137e-08
								11.7593	1.1357e-08
								11.7628	1.13995e-08
								11.7674	1.1395e-08
								11.7713	1.1386e-08
								11.7753	1.13835e-08
								11.7793	1.14455e-08
								11.7833	1.1422e-08
								11.7873	1.1451e-08
								11.7913	1.1432e-08
								11.7953	1.1473e-08
								11.7993	1.15015e-08
								11.8098	1.151e-08
								11.8133	1.1475e-08
								11.8173	1.153e-08
								11.8193	1.15e-08
								11.841	5.898e-09
								11.8453	5.8825e-09
								11.8493	5.8575e-09
								11.8533	5.877e-09
								11.8573	5.831e-09
								11.8732	1.139e-08
								11.8773	1.138e-08
								11.8813	1.1385e-08
								11.8853	1.139e-08
								11.8893	1.139e-08
								11.8933	1.1425e-08
								11.8973	1.144e-08
								11.9015	1.1495e-08
								11.9053	1.1485e-08
								11.9093	1.1525e-08
								11.9113	1.155e-08
								11.9133	1.153e-08
								11.9153	1.1555e-08
								11.9174	1.155e-08
								11.9213	1.16e-08
								11.9233	1.1555e-08
								11.9253	1.1545e-08
								11.9273	1.1545e-08
								11.9293	1.1595e-08
								11.9313	1.154e-08
								11.9348	1.1535e-08
								11.9373	1.1605e-08
								11.9393	1.1565e-08
								11.9413	1.1585e-08
								11.9433	1.156e-08
								11.9453	1.153e-08
								11.9473	1.1565e-08
								11.9508	1.1595e-08
								11.9533	1.1535e-08
								11.9553	1.1565e-08
								11.9573	1.157e-08
								11.9593	1.158e-08
								11.9815	5.882e-09
								11.9833	5.8775e-09
								11.9853	5.8715e-09
								11.9873	5.8765e-09
								11.9893	5.869e-09
								11.9913	5.8675e-09
								11.9933	5.882e-09
								11.9953	5.8455e-09
								11.9973	5.8575e-09
								12.0006	1.03585e-08
								12.0116	1.139e-08
								12.0135	1.136e-08
								12.0173	1.1405e-08
								12.0193	1.1445e-08
								12.0213	1.1475e-08
								12.0233	1.1465e-08
								12.0253	1.1465e-08
								12.0273	1.1465e-08
								12.0295	1.1415e-08
								12.0333	1.1445e-08
								12.0353	1.1455e-08
								12.0373	1.1485e-08
								12.0393	1.1485e-08
								12.0413	1.145e-08
								12.0433	1.1485e-08
								12.0454	1.1465e-08
								12.0493	1.1485e-08
								12.0513	1.1495e-08
								12.0533	1.15e-08
								12.0553	1.1475e-08
								12.0573	1.1485e-08
								12.0593	1.1485e-08
								12.0628	1.1535e-08
								12.0653	1.1555e-08
								12.0673	1.1575e-08
								12.0693	1.157e-08
								12.0713	1.1605e-08
								12.0733	1.1615e-08
								12.0753	1.1635e-08
								12.0787	1.166e-08
								12.0813	1.171e-08
								12.0833	1.168e-08
								12.0853	1.1665e-08
								12.0873	1.173e-08
								12.0893	1.1625e-08
								12.0915	1.165e-08
								12.0953	1.1695e-08
								12.0973	1.17e-08
								12.0993	1.163e-08
								12.1199	6.0115e-09
								12.1234	5.9645e-09
								12.1273	5.9195e-09
								12.1293	5.927e-09
								12.1313	5.9e-09
								12.1333	5.8965e-09
								12.1353	5.926e-09
								12.1373	5.882e-09
								12.1402	7.244e-09
								12.1539	1.147e-08
								12.1642	1.153e-08
								12.1673	1.1575e-08
								12.1713	1.1575e-08
								12.1755	1.153e-08
								12.1793	1.154e-08
								12.1833	1.157e-08
								12.1873	1.1545e-08
								12.1913	1.1595e-08
								12.1933	1.1555e-08
								12.1953	1.1565e-08
								12.1973	1.1575e-08
								12.1993	1.1625e-08
								12.2013	1.156e-08
								12.2033	1.156e-08
								12.2053	1.155e-08
								12.2073	1.158e-08
								12.2114	1.161e-08
								12.2153	1.165e-08
								12.2193	1.164e-08
								12.2233	1.163e-08
								12.2273	1.168e-08
								12.2313	1.164e-08
								12.2353	1.166e-08
								12.2373	1.166e-08
								12.2393	1.166e-08
								12.2599	5.944e-09
								12.2636	5.9555e-09
								12.2673	5.926e-09
								12.2693	5.908e-09
								12.2713	5.9175e-09
								12.2733	5.8795e-09
								12.2753	5.8905e-09
								12.2773	5.874e-09
								12.2794	5.846e-09
								12.2917	1.151e-08
								12.2933	1.147e-08
								12.2954	1.1535e-08
								12.2993	1.1535e-08
								12.3013	1.1565e-08
								12.3033	1.156e-08
								12.3053	1.1585e-08
								12.3073	1.1585e-08
								12.3093	1.1565e-08
								12.3122	1.1575e-08
								12.3153	1.161e-08
								12.3173	1.162e-08
								12.3193	1.1665e-08
								12.3213	1.167e-08
								12.3233	1.1645e-08
								12.3253	1.165e-08
								12.3287	1.165e-08
								12.3313	1.167e-08
								12.3333	1.162e-08
								12.3353	1.166e-08
								12.3373	1.1665e-08
								12.3393	1.169e-08
								12.3415	1.166e-08
								12.3453	1.1695e-08
								12.3473	1.167e-08
								12.3493	1.165e-08
								12.3513	1.1665e-08
								12.3533	1.1665e-08
								12.3553	1.165e-08
								12.3574	1.165e-08
								12.3613	1.168e-08
								12.3633	1.1695e-08
								12.3653	1.165e-08
								12.3673	1.168e-08
								12.3693	1.168e-08
								12.3713	1.1635e-08
								12.3734	1.165e-08
								12.3773	1.1685e-08
								12.3793	1.172e-08
								12.4018	5.984e-09
								12.4053	6.01e-09
								12.4093	5.992e-09
								12.4133	5.9875e-09
								12.4173	5.9755e-09
								12.4332	1.16e-08
								12.4373	1.1565e-08
								12.4415	1.1615e-08
								12.4453	1.168e-08
								12.4473	1.167e-08
								12.4493	1.167e-08
								12.4514	1.167e-08
								12.4553	1.163e-08
								12.4593	1.1595e-08
								12.4633	1.1705e-08
								12.4653	1.1655e-08
								12.4673	1.1665e-08
								12.4693	1.1685e-08
								12.4713	1.1685e-08
								12.4753	1.1665e-08
								12.4793	1.166e-08
								12.4833	1.1695e-08
								12.4873	1.1715e-08
								12.4914	1.1715e-08
								12.4953	1.1745e-08
								12.4993	1.174e-08
								12.5033	1.174e-08
								12.5073	1.178e-08
								12.5113	1.179e-08
								12.5153	1.1745e-08
								12.5193	1.181e-08
								12.5418	6.096e-09
								12.5453	6.0615e-09
								12.5493	6.047e-09
								12.5533	6.0395e-09
								12.5573	6.0325e-09
								12.5732	1.1615e-08
								12.5773	1.1645e-08
								12.5813	1.166e-08
								12.5853	1.1635e-08
								12.5893	1.1675e-08
								12.5915	1.168e-08
								12.5958	1.17e-08
								12.5993	1.1715e-08
								12.6013	1.1745e-08
								12.6033	1.17e-08
								12.6053	1.1745e-08
								12.6074	1.171e-08
								12.6113	1.1725e-08
								12.6133	1.17e-08
								12.6153	1.1725e-08
								12.6173	1.1695e-08
								12.6193	1.1725e-08
								12.6213	1.172e-08
								12.6234	1.172e-08
								12.6273	1.1735e-08
								12.6293	1.177e-08
								12.6313	1.175e-08
								12.6333	1.1775e-08
								12.6353	1.178e-08
								12.6373	1.174e-08
								12.6394	1.1745e-08
								12.6433	1.1775e-08
								12.6453	1.1785e-08
								12.6473	1.1755e-08
								12.6493	1.177e-08
								12.6513	1.1775e-08
								12.6533	1.181e-08
								12.6568	1.1845e-08
								12.6593	1.1845e-08
								12.6799	6.1025e-09
								12.6833	6.085e-09
								12.6855	6.0665e-09
								12.6893	6.062e-09
								12.6913	6.028e-09
								12.6933	6.027e-09
								12.6953	6.0225e-09
								12.6973	6.0375e-09
								12.6993	6.0435e-09
								12.7132	1.1655e-08
								12.7153	1.172e-08
								12.7173	1.1675e-08
								12.7193	1.1665e-08
								12.7227	1.1685e-08
								12.7253	1.168e-08
								12.7273	1.169e-08
								12.7293	1.176e-08
								12.7313	1.176e-08
								12.7333	1.1705e-08
								12.7355	1.1775e-08
								12.7393	1.1755e-08
								12.7413	1.179e-08
								12.7433	1.1795e-08
								12.7453	1.175e-08
								12.7473	1.1745e-08
								12.7493	1.1785e-08
								12.7514	1.1765e-08
								12.7553	1.1755e-08
								12.7573	1.1765e-08
								12.7593	1.1705e-08
								12.7613	1.173e-08
								12.7633	1.173e-08
								12.7653	1.182e-08
								12.7674	1.178e-08
								12.7713	1.177e-08
								12.7733	1.1765e-08
								12.7753	1.1785e-08
								12.7773	1.1765e-08
								12.7793	1.1775e-08
								12.7813	1.178e-08
								12.7834	1.1855e-08
								12.7873	1.186e-08
								12.7893	1.188e-08
								12.7913	1.1805e-08
								12.7933	1.183e-08
								12.7953	1.1805e-08
								12.7973	1.1865e-08
								12.8007	6.96e-09
								12.8218	6.144e-09
								12.8253	6.121e-09
								12.8273	6.075e-09
								12.8295	6.0665e-09
								12.8333	6.076e-09
								12.8353	6.0625e-09
								12.8373	6.0505e-09
								12.8393	6.0595e-09
								12.8413	6.046e-09
								12.8433	6.0085e-09
								12.8454	6.009e-09
								12.8493	6.041e-09
								12.8513	6.014e-09
								12.8533	6.0145e-09
								12.8553	6.02e-09
								12.8573	6.007e-09
								12.8593	5.985e-09
								12.8614	6.038e-09
								12.8653	5.965e-09
								12.8673	5.979e-09
								12.8693	5.9795e-09
								12.8713	5.9375e-09
								12.8733	5.9385e-09
								12.8753	5.942e-09
								12.8788	5.9475e-09
								12.8813	5.929e-09
								12.8833	5.9335e-09
								12.8853	5.9225e-09
								12.8873	5.919e-09
								12.8893	5.91e-09
								12.8913	5.93e-09
								12.8946	5.9225e-09
								12.8973	5.929e-09
								12.8993	5.943e-09
								12.9013	5.9235e-09
								12.9033	5.9435e-09
								12.9053	5.9185e-09
								12.9076	5.9e-09
								12.9113	5.8835e-09
								12.9133	5.8765e-09
								12.9153	5.8865e-09
								12.9173	5.9105e-09
								12.9193	5.895e-09
								12.9213	5.916e-09
								12.9234	5.9035e-09
								12.9273	5.919e-09
								12.9293	5.9385e-09
								12.9313	5.8975e-09
								12.9333	5.883e-09
								12.9353	5.8775e-09
								12.9373	5.866e-09
								12.9395	5.8615e-09
								12.9433	5.877e-09
								12.9453	5.879e-09
								12.9473	5.859e-09
								12.9493	5.871e-09
								12.9513	5.848e-09
								12.9533	5.863e-09
								12.9562	5.8505e-09
								12.9593	5.8705e-09
								12.9613	5.8765e-09
								12.9633	5.89e-09
								12.9653	5.871e-09
								12.9673	5.8995e-09
								12.9693	5.906e-09
								12.9727	5.8895e-09
								12.9753	5.8675e-09
								12.9773	5.874e-09
								12.9793	5.865e-09
								12.9813	5.8905e-09
								12.9833	5.8675e-09
								12.9855	5.8925e-09
								12.9945	5.803e-09
								13.0016	5.763e-09
								13.0183	5.8075e-09
								13.0243	5.816e-09
								13.0273	5.7725e-09
								13.0313	5.786e-09
								13.0353	5.822e-09
								13.0393	5.774e-09
								13.0434	5.796e-09
								13.0474	5.7725e-09
								13.0513	5.7715e-09
								13.0553	5.784e-09
								13.0593	5.825e-09
								13.0633	5.7575e-09
								13.0673	5.736e-09
								13.0716	5.7455e-09
								13.0753	5.734e-09
								13.0794	5.7515e-09
								13.0837	5.75e-09
								13.0873	5.7495e-09
								13.0893	5.754e-09
								13.0913	5.7275e-09
								13.0933	5.75e-09
								13.0955	5.7525e-09
								13.0993	5.7255e-09
								13.1013	5.6865e-09
								13.1033	5.668e-09
								13.1053	5.6675e-09
								13.1073	5.6805e-09
								13.1093	5.712e-09
								13.1114	5.684e-09
								13.1153	5.6885e-09
								13.1173	5.6755e-09
								13.1193	5.707e-09
								13.1213	5.6995e-09
								13.1233	5.7135e-09
								13.1253	5.6655e-09
								13.1288	5.73e-09
								13.1313	5.702e-09
								13.1333	5.699e-09
								13.1353	5.726e-09
								13.1373	5.7165e-09
								13.1393	5.708e-09
								13.1413	5.6935e-09
								13.1445	5.6945e-09
								13.1473	5.7025e-09
								13.1493	5.7075e-09
								13.1513	5.693e-09
								13.1533	5.7065e-09
								13.1553	5.746e-09
								13.1575	5.752e-09
								13.1613	5.719e-09
								13.1633	5.701e-09
								13.1653	5.666e-09
								13.1673	5.654e-09
								13.1693	5.692e-09
								13.1713	5.7155e-09
								13.1734	5.7195e-09
								13.1773	5.6915e-09
								13.1793	5.65e-09
								13.1813	5.666e-09
								13.1833	5.693e-09
								13.1853	5.65e-09
								13.1873	5.645e-09
								13.1894	5.6325e-09
								13.1933	5.6655e-09
								13.1953	5.64e-09
								13.1973	5.6665e-09
								13.1993	5.6895e-09
								13.2013	5.6595e-09
								13.2033	5.637e-09
								13.2062	5.651e-09
								13.2093	5.651e-09
								13.2113	5.61e-09
								13.2133	5.6335e-09
								13.2153	5.615e-09
								13.2173	5.613e-09
								13.2193	5.5915e-09
								13.2213	5.61e-09
								13.2234	5.5895e-09
								13.2273	5.654e-09
								13.2293	5.603e-09
								13.2313	5.6085e-09
								13.2425	5.6155e-09
								13.2493	5.6205e-09
								13.2533	5.6075e-09
								13.2573	5.627e-09
								13.2615	5.616e-09
								13.2653	5.583e-09
								13.2693	5.596e-09
								13.2733	5.625e-09
								13.2773	5.6045e-09
								13.2813	5.572e-09
								13.2853	5.593e-09
								13.2893	5.529e-09
								13.2933	5.5285e-09
								13.2973	5.5205e-09
								13.3014	5.5425e-09
								13.3053	5.538e-09
								13.3073	5.5055e-09
								13.3093	5.533e-09
								13.3113	5.523e-09
								13.3136	5.512e-09
								13.3163	5.5495e-09
								13.3193	5.5235e-09
								13.3233	5.543e-09
								13.3273	5.5685e-09
								13.3293	5.5505e-09
								13.3313	5.544e-09
								13.3334	5.564e-09
								13.3375	5.5685e-09
								13.3395	5.5345e-09
								13.3417	5.5655e-09
								13.3453	5.533e-09
								13.3493	5.504e-09
								13.3533	5.559e-09
								13.3573	5.562e-09
								13.3613	5.5685e-09
								13.3653	5.5645e-09
								13.3693	5.572e-09
								13.3733	5.598e-09
								13.3753	5.6125e-09
								13.3773	5.5795e-09
								13.3795	5.5585e-09
								13.3841	5.5395e-09
								13.3873	5.5475e-09
								13.3913	5.534e-09
								13.3953	5.546e-09
								13.3993	5.554e-09
								13.4033	5.4885e-09
								13.4073	5.507e-09
								13.4113	5.5205e-09
								13.4153	5.544e-09
								13.4193	5.497e-09
								13.4233	5.4715e-09
								13.4288	5.4835e-09
								13.4313	5.5115e-09
								13.4353	5.546e-09
								13.4373	5.5155e-09
								13.4393	5.5215e-09
								13.4413	5.4855e-09
								13.4449	5.512e-09
								13.4473	5.541e-09
								13.4493	5.5375e-09
								13.4513	5.4925e-09
								13.4533	5.495e-09
								13.4553	5.494e-09
								13.4575	5.486e-09
								13.4613	5.485e-09
								13.4633	5.4835e-09
								13.4653	5.496e-09
								13.4673	5.4885e-09
								13.4693	5.4705e-09
								13.4713	5.476e-09
								13.4734	5.486e-09
								13.4773	5.4795e-09
								13.4793	5.486e-09
								13.4813	5.4965e-09
								13.4833	5.441e-09
								13.4853	5.4565e-09
								13.4873	5.428e-09
								13.4894	5.4395e-09
								13.4933	5.448e-09
								13.4953	5.4485e-09
								13.4973	5.4615e-09
								13.4993	5.4465e-09
								13.5013	5.4845e-09
								13.5033	5.4565e-09
								13.5062	5.416e-09
								13.5093	5.4015e-09
								13.5113	5.4605e-09
								13.5133	5.4695e-09
								13.5153	5.4295e-09
								13.5173	5.448e-09
								13.5193	5.421e-09
								13.5227	5.417e-09
								13.5253	5.403e-09
								13.5273	5.415e-09
								13.5293	5.448e-09
								13.5313	5.4525e-09
								13.5333	5.461e-09
								13.5355	5.4405e-09
								13.5393	5.45e-09
								13.5413	5.4515e-09
								13.5433	5.432e-09
								13.5453	5.4305e-09
								13.5473	5.4335e-09
								13.5493	5.447e-09
								13.5514	5.4565e-09
								13.5553	5.4545e-09
								13.5573	5.4685e-09
								13.5593	5.4665e-09
								13.5613	5.481e-09
								13.5633	5.426e-09
								13.5653	5.445e-09
								13.5675	5.461e-09
								13.5713	5.4425e-09
								13.5733	5.438e-09
								13.5753	5.4485e-09
								13.5773	5.4115e-09
								13.5793	5.427e-09
								13.5813	5.5715e-09
								13.5834	5.448e-09
								13.5873	5.4305e-09
								13.5893	5.4345e-09
								13.5913	5.4385e-09
								13.5933	5.444e-09
								13.5953	5.437e-09
								13.5973	5.493e-09
								13.6008	5.45e-09
								13.6033	5.402e-09
								13.6053	5.4405e-09
								13.6073	5.4515e-09
								13.6093	5.4385e-09
								13.6113	5.4135e-09
								13.6135	5.416e-09
								13.6165	5.4065e-09
								13.6193	5.441e-09
								13.6213	5.417e-09
								13.6233	5.4265e-09
								13.6253	5.4325e-09
								13.6273	5.406e-09
								13.6293	5.4105e-09
								13.6313	5.403e-09
								13.6334	5.4025e-09
								13.6373	5.4315e-09
								13.6393	5.4245e-09
								13.6413	5.433e-09
								13.6433	5.382e-09
								13.6453	5.417e-09
								13.6473	5.395e-09
								13.6508	5.382e-09
								13.6533	5.368e-09
								13.6553	5.3845e-09
								13.6573	5.3655e-09
								13.6593	5.3495e-09
								13.6613	5.3985e-09
								13.6633	5.4045e-09
								13.6666	5.43e-09
								13.6693	5.4e-09
								13.6713	5.371e-09
								13.6733	5.411e-09
								13.6753	5.3805e-09
								13.6773	5.369e-09
								13.6795	5.378e-09
								13.6833	5.3685e-09
								13.6853	5.4005e-09
								13.6873	5.4195e-09
								13.6893	5.3825e-09
								13.6913	5.405e-09
								13.6933	5.4065e-09
								13.6954	5.403e-09
								13.6993	5.4245e-09
								13.7013	5.43e-09
								13.7033	5.382e-09
								13.7053	5.398e-09
								13.7073	5.4025e-09
								13.7093	5.4095e-09
								13.7113	5.403e-09
								13.7135	5.3885e-09
								13.7173	5.421e-09
								13.7193	5.397e-09
								13.7213	5.4045e-09
								13.7233	5.3855e-09
								13.7253	5.4295e-09
								13.7273	5.4015e-09
								13.7295	5.4075e-09
								13.7333	5.4005e-09
								13.7353	5.374e-09
								13.7373	5.394e-09
								13.7393	5.3825e-09
								13.7413	5.392e-09
								13.7433	5.3905e-09
								13.7454	5.3915e-09
								13.7493	5.4045e-09
								13.7513	5.4095e-09
								13.7533	5.3965e-09
								13.7553	5.411e-09
								13.7573	5.4355e-09
								13.7593	5.413e-09
								13.7628	5.4175e-09
								13.7653	5.402e-09
								13.7673	5.4115e-09
								13.7693	5.429e-09
								13.7713	5.416e-09
								13.7733	5.4275e-09
								13.7753	5.4335e-09
								13.7786	5.397e-09
								13.7813	5.3965e-09
								13.7833	5.399e-09
								13.7853	5.355e-09
								13.7873	5.3935e-09
								13.7893	5.4165e-09
								13.7915	5.373e-09
								13.7953	5.354e-09
								13.7973	5.421e-09
								13.7993	5.443e-09
								13.8013	5.426e-09
								13.8033	5.39e-09
								13.8053	5.4785e-09
								13.8074	5.4735e-09
								13.8113	5.4475e-09
								13.8133	5.424e-09
								13.8153	5.4335e-09
								13.8173	5.399e-09
								13.8193	5.4695e-09
								13.8213	5.4135e-09
								13.8234	5.3375e-09
								13.8273	5.3755e-09
								13.8293	5.3325e-09
								13.8313	5.3635e-09
								13.8333	5.3625e-09
								13.8353	5.367e-09
								13.8373	5.3865e-09
								13.8402	5.3935e-09
								13.8433	5.3755e-09
								13.8453	5.3915e-09
								13.8473	5.378e-09
								13.8493	5.4065e-09
								13.8513	5.4535e-09
								13.8533	5.407e-09
								13.8567	5.406e-09
								13.8593	5.4215e-09
								13.8613	5.439e-09
								13.8633	5.362e-09
								13.8653	5.376e-09
								13.8673	5.362e-09
								13.8695	5.445e-09
								13.8988	5.4015e-09
								13.9018	5.424e-09
								13.9065	5.4195e-09
								13.9153	5.3675e-09
								13.9193	5.325e-09
								13.9236	5.3875e-09
								13.9273	5.408e-09
								13.9313	5.3565e-09
								13.9353	5.3915e-09
								13.9393	5.327e-09
								13.9433	5.401e-09
								13.9473	5.354e-09
								13.9513	5.367e-09
								13.9553	5.3775e-09
								13.9573	5.3315e-09
								13.9593	5.3385e-09
								13.9613	5.3975e-09
								13.9635	5.3415e-09
								13.9673	5.3085e-09
								13.9693	5.335e-09
								13.9713	5.3305e-09
								13.9733	5.3345e-09
								13.9753	5.4315e-09
								13.9773	5.446e-09
								13.9793	5.441e-09
								13.9813	5.4015e-09
								13.9847	5.3885e-09
								13.9873	5.4715e-09
								13.9893	5.4775e-09
								13.9913	5.3635e-09
								13.9933	5.3685e-09
								13.9953	5.3305e-09
								13.9975	5.3885e-09
								14.0013	5.3165e-09
								14.0033	5.3465e-09
								14.0053	5.3265e-09
								14.0073	5.325e-09
								14.0093	5.2965e-09
								14.0113	5.311e-09
								14.0135	5.4025e-09
								14.0173	5.3155e-09
								14.0193	5.316e-09
								14.0213	5.293e-09
								14.0233	5.2705e-09
								14.0253	5.297e-09
								14.0273	5.325e-09
								14.0294	5.348e-09
								14.0333	5.354e-09
								14.0353	5.3265e-09
								14.0373	5.3235e-09
								14.0393	5.332e-09
								14.0413	5.366e-09
								14.0433	5.351e-09
								14.0454	5.3615e-09
								14.0493	5.332e-09
								14.0513	5.3305e-09
								14.0533	5.3325e-09
								14.0553	5.333e-09
								14.0573	5.347e-09
								14.0593	5.3255e-09
								14.0615	5.343e-09
								14.0653	5.333e-09
								14.0673	5.3025e-09
								14.0693	5.325e-09
								14.0713	5.297e-09
								14.0733	5.301e-09
								14.0753	5.314e-09
								14.0774	5.351e-09
								14.0813	5.335e-09
								14.0833	5.355e-09
								14.0853	5.3395e-09
								14.0873	5.337e-09
								14.0893	5.313e-09
								14.0913	5.344e-09
								14.0935	5.341e-09
								14.0995	5.3745e-09
								14.105	5.3515e-09
								14.1114	5.3185e-09
								14.1153	5.3375e-09
								14.1193	5.3415e-09
								14.1233	5.3155e-09
								14.1273	5.324e-09
								14.1313	5.323e-09
								14.1353	5.3435e-09
								14.1393	5.321e-09
								14.1433	5.3225e-09
								14.1473	5.3305e-09
								14.1513	5.332e-09
								14.1553	5.3225e-09
								14.1593	5.3185e-09
								14.1633	5.3415e-09
								14.1653	5.3335e-09
								14.1673	5.3025e-09
								14.1693	5.333e-09
								14.1714	5.312e-09
								14.1755	5.3205e-09
								14.1793	5.3155e-09
								14.1836	5.3145e-09
								14.1873	5.3235e-09
								14.1913	5.3415e-09
								14.1953	5.3555e-09
								14.1993	5.343e-09
								14.2033	5.373e-09
								14.2073	5.351e-09
								14.2113	5.315e-09
								14.2133	5.3365e-09
								14.2153	5.3435e-09
								14.2175	5.315e-09
								14.2213	5.346e-09
								14.2233	5.3715e-09
								14.2253	5.3365e-09
								14.2273	5.355e-09
								14.2293	5.3585e-09
								14.2313	5.334e-09
								14.2333	5.2895e-09
								14.2353	5.324e-09
								14.2373	5.304e-09
								14.2393	5.309e-09
								14.2413	5.3115e-09
								14.2433	5.2945e-09
								14.2453	5.32e-09
								14.2485	5.347e-09
								14.2513	5.3545e-09
								14.2553	5.343e-09
								14.2573	5.3355e-09
								14.2593	5.284e-09
								14.2613	5.3165e-09
								14.2633	5.317e-09
								14.2654	5.345e-09
								14.2693	5.3745e-09
								14.2713	5.347e-09
								14.2733	5.355e-09
								14.2753	5.3555e-09
								14.2773	5.347e-09
								14.2793	5.356e-09
								14.2828	5.335e-09
								14.2853	5.338e-09
								14.2873	5.332e-09
								14.2893	5.3615e-09
								14.2913	5.348e-09
								14.2933	5.356e-09
								14.2955	5.349e-09
								14.2986	5.349e-09
								14.3013	5.3625e-09
								14.3033	5.3825e-09
								14.3053	5.3705e-09
								14.3073	5.378e-09
								14.3093	5.3675e-09
								14.3115	5.3765e-09
								14.3153	5.317e-09
								14.3173	5.3675e-09
								14.3193	5.342e-09
								14.3213	5.344e-09
								14.3233	5.338e-09
								14.3253	5.363e-09
								14.3274	5.3535e-09
								14.3313	5.387e-09
								14.3333	5.3965e-09
								14.3353	5.3935e-09
								14.3373	5.4015e-09
								14.3393	5.396e-09
								14.3413	5.3645e-09
								14.3435	5.5005e-09
								14.3473	5.3675e-09
								14.3493	5.3615e-09
								14.3513	5.3625e-09
								14.3533	5.361e-09
								14.3553	5.359e-09
								14.3573	5.3775e-09
								14.3608	5.3645e-09
								14.3633	5.3785e-09
								14.3653	5.3585e-09
								14.3673	5.364e-09
								14.3693	5.37e-09
								14.3713	5.364e-09
								14.3733	5.384e-09
								14.3766	5.3285e-09
								14.3793	5.3565e-09
								14.3813	5.33e-09
								14.3833	5.287e-09
								14.3853	5.3185e-09
								14.3873	5.301e-09
								14.3895	5.3185e-09
								14.3933	5.329e-09
								14.3953	5.38e-09
								14.3973	5.4045e-09
								14.3993	5.38e-09
								14.4013	5.344e-09
								14.4033	5.333e-09
								14.4054	5.377e-09
								14.4093	5.358e-09
								14.4113	5.3575e-09
								14.4133	5.3725e-09
								14.4153	5.378e-09
								14.4173	5.406e-09
								14.4193	5.365e-09
								14.4213	5.3435e-09
								14.4233	5.351e-09
								14.4268	5.3515e-09
								14.4293	5.36e-09
								14.4313	5.3435e-09
								14.4333	5.3395e-09
								14.4353	5.343e-09
								14.4373	5.321e-09
								14.4395	5.336e-09
								14.4433	5.3105e-09
								14.4453	5.3055e-09
								14.4473	5.3605e-09
								14.4493	5.315e-09
								14.4513	5.344e-09
								14.4533	5.3265e-09
								14.4554	5.3535e-09
								14.4593	5.351e-09
								14.4613	5.362e-09
								14.4633	5.3385e-09
								14.4653	5.3085e-09
								14.4673	5.335e-09
								14.4693	5.3545e-09
								14.4715	5.3605e-09
								14.4753	5.2815e-09
								14.4773	5.3245e-09
								14.4793	5.3755e-09
								14.4813	5.315e-09
								14.4833	5.3365e-09
								14.4853	5.303e-09
								14.4874	5.3135e-09
								14.4913	5.2975e-09
								14.4933	5.284e-09
								14.4953	5.284e-09
								14.5017	5.302e-09
								14.5042	5.3e-09
								14.5111	5.3445e-09
								14.5254	5.3145e-09
								14.5293	5.3725e-09
								14.5333	5.3655e-09
								14.5374	5.382e-09
								14.5413	5.3515e-09
								14.5453	5.404e-09
								14.5493	5.303e-09
								14.5533	5.338e-09
								14.5573	5.3275e-09
								14.5613	5.3675e-09
								14.5653	5.3495e-09
								14.5693	5.3385e-09
								14.5733	5.3205e-09
								14.5753	5.342e-09
								14.5773	5.3475e-09
								14.5795	5.375e-09
								14.5813	5.3235e-09
								14.5834	5.3185e-09
								14.5873	5.335e-09
								14.5913	5.35e-09
								14.5953	5.2925e-09
								14.5993	5.308e-09
								14.6033	5.29e-09
								14.6053	5.2975e-09
								14.6073	5.2925e-09
								14.6093	5.2805e-09
								14.6116	5.3275e-09
								14.6153	5.333e-09
								14.6173	5.336e-09
								14.6193	5.303e-09
								14.6213	5.321e-09
								14.6233	5.3205e-09
								14.6253	5.3245e-09
								14.6274	5.333e-09
								14.6313	5.363e-09
								14.6333	5.323e-09
								14.6353	5.322e-09
								14.6373	5.3105e-09
								14.6393	5.329e-09
								14.6413	5.335e-09
								14.6435	5.3265e-09
								14.6473	5.342e-09
								14.6493	5.329e-09
								14.6513	5.3475e-09
								14.6533	5.306e-09
								14.6553	5.288e-09
								14.6573	5.298e-09
								14.6602	5.285e-09
								14.6633	5.3185e-09
								14.6653	5.355e-09
								14.6673	5.3505e-09
								14.6693	5.359e-09
								14.6713	5.3575e-09
								14.6733	5.327e-09
								14.677	5.2845e-09
								14.6793	5.3e-09
								14.6813	5.28e-09
								14.6833	5.2895e-09
								14.6853	5.2965e-09
								14.6873	5.302e-09
								14.6895	5.33e-09
								14.6933	5.312e-09
								14.6953	5.296e-09
								14.6973	5.2925e-09
								14.6993	5.2535e-09
								14.7013	5.2705e-09
								14.7033	5.285e-09
								14.7054	5.2965e-09
								14.7093	5.267e-09
								14.7113	5.2805e-09
								14.7133	5.2705e-09
								14.7153	5.3085e-09
								14.7173	5.292e-09
								14.7193	5.2905e-09
								14.7215	5.262e-09
								14.7253	5.2665e-09
								14.7273	5.254e-09
								14.7293	5.296e-09
								14.7313	5.291e-09
								14.7333	5.323e-09
								14.7353	5.291e-09
								14.7373	5.242e-09
								14.7395	5.2435e-09
								14.7433	5.2585e-09
								14.7453	5.288e-09
								14.7473	5.3065e-09
								14.7493	5.306e-09
								14.7513	5.283e-09
								14.7533	5.2875e-09
								14.7554	5.309e-09
								14.7593	5.239e-09
								14.7613	5.291e-09
								14.7633	5.262e-09
								14.7653	5.2835e-09
								14.7673	5.2885e-09
								14.7693	5.308e-09
								14.7728	5.2805e-09
								14.7753	5.2865e-09
								14.7773	5.274e-09
								14.7793	5.2555e-09
								14.7813	5.289e-09
								14.7833	5.2795e-09
								14.7855	5.2665e-09
								14.7886	5.2965e-09
								14.7913	5.286e-09
								14.7933	5.2775e-09
								14.7953	5.24e-09
								14.7973	5.288e-09
								14.7993	5.2685e-09
								14.8016	5.275e-09
								14.8053	5.258e-09
								14.8073	5.2505e-09
								14.8093	5.2285e-09
								14.8113	5.274e-09
								14.8133	5.3075e-09
								14.8153	5.2375e-09
								14.8174	5.2635e-09
								14.8347	5.2675e-09
								14.8374	5.294e-09
								14.8393	5.272e-09
								14.8416	5.29e-09
								14.8438	5.2755e-09
								14.8478	5.2995e-09
								14.8513	5.282e-09
								14.8533	5.3065e-09
								14.8554	5.315e-09
								14.8593	5.2725e-09
								14.8633	5.252e-09
								14.8673	5.2595e-09
								14.8713	5.238e-09
								14.8753	5.275e-09
								14.8793	5.276e-09
								14.8833	5.248e-09
								14.8873	5.272e-09
								14.8913	5.2685e-09
								14.8933	5.2985e-09
								14.8953	5.2735e-09
								14.8973	5.295e-09
								14.8993	5.301e-09
								14.9013	5.3065e-09
								14.9033	5.296e-09
								14.9053	5.2845e-09
								14.9085	5.2945e-09
								14.9113	5.2685e-09
								14.9153	5.275e-09
								14.9173	5.279e-09
								14.9193	5.27e-09
								14.9213	5.266e-09
								14.9233	5.2475e-09
								14.9253	5.2275e-09
								14.9282	5.263e-09
								14.9313	5.2345e-09
								14.9333	5.2295e-09
								14.9353	5.2485e-09
								14.9373	5.273e-09
								14.9393	5.2945e-09
								14.9413	5.303e-09
								14.945	5.2815e-09
								14.9473	5.237e-09
								14.9493	5.2495e-09
								14.9513	5.2635e-09
								14.9533	5.296e-09
								14.9553	5.2885e-09
								14.9575	5.274e-09
								14.9613	5.2885e-09
								14.9633	5.2745e-09
								14.9653	5.282e-09
								14.9673	5.2525e-09
								14.9693	5.2335e-09
								14.9713	5.2685e-09
								14.9734	5.2245e-09
								14.9773	5.249e-09
								14.9793	5.26e-09
								14.9813	5.2645e-09
								14.9833	5.265e-09
								14.9853	5.29e-09
								14.9873	5.2615e-09
								14.9895	5.2065e-09
								14.9933	5.2315e-09
								14.9953	5.2755e-09
								14.9973	5.26e-09
								14.9993	5.262e-09
								15.0013	5.2575e-09
								15.0033	5.244e-09
								15.0054	5.299e-09
								15.0093	5.2685e-09
								15.0113	5.2845e-09
								15.0133	5.254e-09
								15.0153	5.269e-09
								15.0173	5.2715e-09
								15.0193	5.275e-09
								15.0228	5.2575e-09
								15.0253	5.276e-09
								15.0273	5.2505e-09
								15.0293	5.278e-09
								15.041	5.2565e-09
								15.0453	5.2515e-09
								15.0493	5.2535e-09
								15.0513	5.222e-09
								15.0533	5.2245e-09
								15.0573	5.2075e-09
								15.0613	5.2165e-09
								15.0653	5.2325e-09
								15.0694	5.283e-09
								15.0733	5.2785e-09
								15.0773	5.2495e-09
								15.0813	5.2995e-09
								15.0853	5.2595e-09
								15.0893	5.279e-09
								15.0933	5.299e-09
								15.0973	5.2505e-09
								15.1013	5.27e-09
								15.1053	5.2475e-09
								15.1093	5.257e-09
								15.1133	5.2665e-09
								15.1173	5.2545e-09
								15.1213	5.283e-09
								15.1233	5.257e-09
								15.1253	5.256e-09
								15.1273	5.208e-09
								15.1295	5.2425e-09
								15.1333	5.231e-09
								15.1353	5.2515e-09
								15.1373	5.2295e-09
								15.1393	5.2e-09
								15.1413	5.2195e-09
								15.1433	5.208e-09
								15.1454	5.206e-09
								15.1493	5.221e-09
								15.1513	5.25e-09
								15.1533	5.249e-09
								15.1553	5.233e-09
								15.1573	5.231e-09
								15.1593	5.189e-09
								15.1614	5.2475e-09
								15.1653	5.2485e-09
								15.1673	5.2575e-09
								15.1693	5.222e-09
								15.1713	5.224e-09
								15.1733	5.2785e-09
								15.1753	5.2505e-09
								15.1773	5.275e-09
								15.1795	5.281e-09
								15.1833	5.254e-09
								15.1853	5.312e-09
								15.1873	5.2735e-09
								15.1893	5.276e-09
								15.1913	5.3105e-09
								15.1933	5.3145e-09
								15.1953	5.2975e-09
								15.1973	5.287e-09
								15.2002	5.254e-09
								15.2033	5.256e-09
								15.2053	5.2725e-09
								15.2073	5.2755e-09
								15.2093	5.263e-09
								15.2113	5.2335e-09
								15.2133	5.234e-09
								15.2167	5.2265e-09
								15.2193	5.234e-09
								15.2213	5.265e-09
								15.2233	5.226e-09
								15.2253	5.2395e-09
								15.2273	5.2555e-09
								15.2295	5.2615e-09
								15.2338	5.306e-09
								15.2353	5.3175e-09
								15.2373	5.323e-09
								15.2393	5.288e-09
								15.2413	5.2955e-09
								15.2433	5.289e-09
								15.2453	5.2855e-09
								15.2475	5.257e-09
								15.2513	5.2715e-09
								15.2533	5.275e-09
								15.2553	5.2815e-09
								15.2573	5.267e-09
								15.2593	5.236e-09
								15.2613	5.242e-09
								15.2634	5.2435e-09
								15.2673	5.232e-09
								15.2693	5.261e-09
								15.2713	5.276e-09
								15.2733	5.2685e-09
								15.2753	5.259e-09
								15.2773	5.279e-09
								15.2794	5.2175e-09
								15.2833	5.2385e-09
								15.2853	5.2275e-09
								15.2873	5.2455e-09
								15.2893	5.2375e-09
								15.2913	5.2425e-09
								15.2933	5.25e-09
								15.2954	5.226e-09
								15.2993	5.24e-09
								15.3013	5.244e-09
								15.3033	5.2425e-09
								15.3053	5.2345e-09
								15.3073	5.196e-09
								15.3093	5.208e-09
								15.3127	5.2225e-09
								15.3153	5.2095e-09
								15.3173	5.212e-09
								15.3193	5.21e-09
								15.3213	5.2295e-09
								15.3233	5.22e-09
								15.3255	5.209e-09
								15.3293	5.181e-09
								15.3313	5.2035e-09
								15.3333	5.1845e-09
								15.3353	5.195e-09
								15.3373	5.2e-09
								15.3393	5.1875e-09
								15.3415	5.214e-09
								15.3453	5.208e-09
								15.3473	5.21e-09
								15.3493	5.2065e-09
								15.3513	5.2055e-09
								15.3533	5.2255e-09
								15.3553	5.241e-09
								15.3574	5.236e-09
								15.3613	5.1955e-09
								15.3633	5.197e-09
								15.3653	5.199e-09
								15.3673	5.1815e-09
								15.3693	5.171e-09
								15.3713	5.163e-09
								15.3734	5.15e-09
								15.396	5.1595e-09
								15.3993	5.2175e-09
								15.4033	5.2e-09
								15.4073	5.1895e-09
								15.4113	5.2035e-09
								15.4133	5.196e-09
								15.4153	5.204e-09
								15.4173	5.1985e-09
								15.4193	5.196e-09
								15.4213	5.2015e-09
								15.424	5.161e-09
								15.4273	5.166e-09
								15.4313	5.153e-09
								15.4353	5.159e-09
								15.4393	5.179e-09
								15.4413	5.2075e-09
								15.4433	5.2055e-09
								15.4453	5.1855e-09
								15.4473	5.1935e-09
								15.4493	5.1725e-09
								15.4514	5.166e-09
								15.4556	5.171e-09
								15.4575	5.16e-09
								15.4596	5.171e-09
								15.4636	5.174e-09
								15.4673	5.162e-09
								15.4713	5.168e-09
								15.4753	5.188e-09
								15.4793	5.159e-09
								15.4833	5.149e-09
								15.4873	5.1015e-09
								15.4893	5.124e-09
								15.4913	5.134e-09
								15.4933	5.1485e-09
								15.4953	5.1695e-09
								15.4973	5.176e-09
								15.4993	5.1385e-09
								15.5013	5.153e-09
								15.5033	5.1915e-09
								15.5054	5.158e-09
								15.5073	5.1715e-09
								15.5093	5.167e-09
								15.5113	5.189e-09
								15.5133	5.2125e-09
								15.5153	5.196e-09
								15.5173	5.179e-09
								15.5193	5.2035e-09
								15.5213	5.205e-09
								15.5233	5.14e-09
								15.5253	5.139e-09
								15.5273	5.109e-09
								15.5294	5.14e-09
								15.5333	5.1395e-09
								15.5353	5.1045e-09
								15.5373	5.1205e-09
								15.5393	5.1435e-09
								15.5413	5.1665e-09
								15.5433	5.1465e-09
								15.5454	5.1185e-09
								15.5493	5.1605e-09
								15.5513	5.1285e-09
								15.5533	5.171e-09
								15.5553	5.197e-09
								15.5573	5.191e-09
								15.5593	5.1805e-09
								15.5627	5.1385e-09
								15.5653	5.169e-09
								15.5673	5.199e-09
								15.5693	5.1955e-09
								15.5713	5.1915e-09
								15.5733	5.172e-09
								15.5755	5.182e-09
								15.5793	5.156e-09
								15.5813	5.146e-09
								15.5833	5.1485e-09
								15.5853	5.1425e-09
								15.5873	5.1845e-09
								15.5893	5.1665e-09
								15.5915	5.162e-09
								15.5953	5.157e-09
								15.5973	5.1435e-09
								15.5993	5.1605e-09
								15.6013	5.2075e-09
								15.6033	5.1615e-09
								15.6053	5.138e-09
								15.6074	5.1325e-09
								15.6113	5.171e-09
								15.6133	5.1695e-09
								15.6153	5.1695e-09
								15.6173	5.1695e-09
								15.6193	5.135e-09
								15.6213	5.165e-09
								15.6234	5.1515e-09
								15.6273	5.1975e-09
								15.6293	5.184e-09
								15.6313	5.1895e-09
[truncated: 1,567 more rows]

## Sheet: Figure6
Figure6d																					Figure6e																			Figure6h							Figure6j
Vbg -1.5V		Vbg -1.0V		Vbg -0.5V		Vbg 0V		Vbg 0.5V		Vbg 1.0V		Vbg 1.5V		Vbg 2.0V		Vbg 2.5V		Vbg 3.0V			Vbg -0.5V		Vbg 0V		Vbg 0.5V		Vbg 1.0V		Vbg 1.5V		Vbg 2.0V		Vbg 2.5V		Vbg 3.0V		Vbg 3.5V			Vbg -0.5V		Vbg 0V		Vbg 0.5V			Vbg 3.0V		Vbg 2.5V
Time	PSC	Time	PSC	Time	PSC	Time	PSC	Time	PSC	Time	PSC	Time	PSC	Time	PSC	Time	PSC	Time	PSC		Time	PSC	Time	PSC	Time	PSC	Time	PSC	Time	PSC	Time	PSC	Time	PSC	Time	PSC	Time	PSC		Time	PSC	Time	PSC	Time	PSC		Time	PSC	Time
10.0419	0	20.0419	0	30.042	0	40.0553	0	50.0552	0	60.0553	0	70.0552	0	80.0552	0	90.0553	0	100.042	0		30.0433	0	40.0567	0	50.0566	0	60.0568	0	70.0568	0	80.0567	0	90.0567	0	100.043	0	110.045	0		10.042	1.20769e-09	10.0553	2.88342e-10	10.0552	5.7619e-11		10.0419	1.54229e-09	10.0553
10.0658	2.18e-11	20.0658	-1.52e-12	30.0658	1.54e-12	40.0775	-2.34e-13	50.0775	-2.91e-13	60.0775	1.94e-13	70.0775	1.82e-13	80.0775	-6.2e-14	90.0775	1.13e-13	100.066	-3e-13		30.0656	1.798e-11	40.1277	2.37759e-09	50.0795	7.509e-12	60.0792	2.531e-12	70.0793	2.432e-12	80.0792	2.654e-12	90.0796	5.834e-12	100.066	2.88e-12	110.068	2.075e-11		10.0658	1.20923e-09	10.0775	2.88108e-10	10.0775	5.7328e-11		10.0658	1.54199e-09	10.0775
10.0897	-2.81468e-09	20.0898	-1.5513e-09	30.0898	-5.6477e-10	40.1014	-2.6465e-10	50.1015	-5.3863e-11	60.1014	-5.96e-12	70.1015	3.2631e-11	80.1014	2.29571e-10	90.1335	1.20177e-09	100.09	1.3651e-09		30.1209	1.01778e-08	40.1516	2.53787e-09	50.1033	2.25162e-10	60.1013	2.3348e-11	70.1033	-1.9373e-11	80.1012	-1.14914e-10	90.1032	-5.09949e-10	100.09	-5.9127e-10	110.092	-1.60495e-09		10.0898	6.4292e-10	10.1014	2.3692e-11	10.1015	3.756e-12		10.0898	2.90739e-09	10.1335
10.1138	-5.78684e-09	20.139	-3.16903e-09	30.1405	-1.0907e-09	40.1235	-2.64654e-10	50.1255	-4.9652e-11	60.1235	6.62e-13	70.1254	4.073e-11	80.1254	2.65058e-10	90.1578	1.30338e-09	100.114	3.11007e-09		30.1436	1.07271e-08	40.1755	2.67539e-09	50.1272	2.48035e-10	60.1253	2.1444e-11	70.1272	-2.2166e-11	80.1232	-1.22662e-10	90.1253	-5.24341e-10	100.114	-1.33889e-09	110.116	-2.96112e-09		10.1405	1.16994e-10	10.1235	2.3688e-11	10.1255	7.967e-12		10.1138	4.65236e-09	10.1578
10.1378	-6.02485e-09	20.1615	-3.22749e-09	30.1634	-1.10076e-09	40.1474	-2.66396e-10	50.1494	-4.9216e-11	60.1474	1.911e-12	70.1475	4.4359e-11	80.1475	2.87315e-10	90.1817	1.26786e-09	100.138	3.44537e-09		30.1657	1.12053e-08	40.1996	2.14698e-10	50.1492	2.65844e-10	60.1492	2.3574e-11	70.1493	-2.2452e-11	80.1452	-1.24047e-10	90.1493	-5.33767e-10	100.138	-1.38001e-09	110.14	-3.05843e-09		10.1634	1.06926e-10	10.1474	2.1946e-11	10.1494	8.403e-12		10.1378	4.98766e-09	10.1817
10.1618	-6.19936e-09	20.2378	-8.39e-10	30.1854	-8.8892e-10	40.1715	-2.67617e-10	50.1715	-4.8951e-11	60.1695	2.686e-12	70.1715	4.7328e-11	80.1714	3.07118e-10	90.231	1.16574e-10	100.162	3.71362e-09		30.1896	6.04841e-09	40.2504	9.4878e-11	50.1713	2.84243e-10	60.1713	2.5643e-11	70.1733	-2.258e-11	80.1673	-1.25166e-10	90.1732	-5.40988e-10	100.236	-1.439e-10	110.164	-3.1446e-09		10.1854	3.1877e-10	10.1715	2.0725e-11	10.1715	8.668e-12		10.1617	5.25591e-09	10.231
10.1857	-5.02667e-09	20.2618	-7.4693e-10	30.2074	-3.70989e-10	40.1955	-1.10728e-10	50.1954	-9.38e-13	60.1935	2.4223e-11	70.1955	3.5097e-11	80.1935	1.33186e-10	90.2534	9.7801e-11	100.186	2.99987e-09		30.2384	7.4963e-10	40.2732	8.5869e-11	50.1953	5.557e-11	60.1952	-1.4727e-11	70.1973	-2.8539e-11	80.1912	-9.0245e-11	90.1952	-2.20288e-10	100.26	-1.1624e-10	110.188	-2.17939e-09		10.2074	8.36701e-10	10.1955	1.77614e-10	10.1954	5.6681e-11		10.1857	4.54216e-09	10.2534
10.2097	-1.82553e-09	20.2858	-1.48183e-09	30.2314	-3.06566e-10	40.2195	-7.7301e-11	50.2174	-1.3906e-11	60.2174	1.48e-13	70.2175	2.536e-12	80.2175	1.5621e-11	90.2755	8.6018e-11	100.21	6.8049e-10		30.2616	6.4265e-10	40.3435	2.84375e-09	50.2193	5.687e-12	60.2174	-1.212e-12	70.2212	-4.79e-12	80.2134	-2.1589e-11	90.2173	-6.9647e-11	100.284	-2.9723e-10	110.212	-3.9418e-10		10.2314	9.01124e-10	10.2195	2.11041e-10	10.2174	4.3713e-11		10.2098	2.22278e-09	10.2756
10.2337	-1.52649e-09	20.335	-3.29863e-09	30.2535	-2.70731e-10	40.2435	-6.5239e-11	50.2395	-1.1676e-11	60.2395	-4e-13	70.2414	1.494e-12	80.2394	1.1556e-11	90.3518	1.50403e-09	100.234	5.5439e-10		30.3169	1.13129e-08	40.3675	2.98545e-09	50.2432	4.737e-12	60.2413	-7.53e-13	70.2433	-3.974e-12	80.2373	-1.7573e-11	90.2413	-5.6165e-11	100.308	-1.38499e-09	110.236	-3.0637e-10		10.2535	9.36959e-10	10.2435	2.23103e-10	10.2395	4.5943e-11		10.2337	2.09668e-09	10.3518
10.2577	-1.34411e-09	20.3574	-3.33802e-09	30.2754	-2.45336e-10	40.2654	-5.7666e-11	50.2634	-9.996e-12	60.2634	-4.5e-13	70.2634	1.136e-12	80.2614	9.522e-12	90.3758	1.59424e-09	100.258	4.8212e-10		30.3396	1.18596e-08	40.3916	1.43013e-09	50.2652	4.5e-12	60.2653	-5.42e-13	70.2672	-3.401e-12	80.2613	-1.4904e-11	90.2653	-4.6653e-11	100.359	-1.4511e-09	110.26	-2.4105e-10		10.2754	9.62354e-10	10.2654	2.30676e-10	10.2635	4.7623e-11		10.2578	2.02441e-09	10.3758
10.2818	-1.76728e-09	20.4319	-1.24053e-09	30.2975	-1.02688e-09	40.2894	-1.80993e-10	50.2874	-4.7496e-11	60.2875	-1.083e-12	70.2856	-7.445e-12	80.2835	3.4736e-11	90.3997	2.67429e-10	100.282	7.2215e-10		30.3636	1.23147e-08	40.441	1.65317e-10	50.2873	1.13625e-10	60.2893	3.0553e-11	70.2894	8.651e-12	80.2853	-2.0654e-11	90.2892	-2.39447e-10	100.431	-2.0887e-10	110.284	-6.7423e-10		10.2975	1.80815e-10	10.2894	1.07349e-10	10.2874	1.0123e-11		10.2818	2.26444e-09	10.3997
10.3057	-6.13986e-09	20.4557	-1.12577e-09	30.3215	-1.10721e-09	40.3115	-2.68394e-10	50.3095	-5.0523e-11	60.3115	1.123e-12	70.3094	4.2809e-11	80.3074	2.86825e-10	90.449	1.6351e-10	100.306	3.63737e-09		30.3876	8.00321e-09	40.4632	1.46272e-10	50.3113	2.80519e-10	60.3133	2.5618e-11	70.3133	-2.2e-11	80.3093	-1.24124e-10	90.3133	-5.35887e-10	100.456	-1.7755e-10	110.308	-3.08367e-09		10.3215	1.00482e-10	10.3116	1.9948e-11	10.3095	7.096e-12		10.3059	5.17966e-09	10.449
10.3297	-6.34267e-09	20.4808	-1.19009e-09	30.3454	-1.11638e-09	40.3355	-2.69079e-10	50.3334	-4.9245e-11	60.3334	3.062e-12	70.3314	4.9054e-11	80.3294	3.19736e-10	90.4715	1.45613e-10	100.33	4.01875e-09		30.4377	1.18382e-09	40.5334	3.03418e-09	50.3353	3.02045e-10	60.3372	2.8173e-11	70.3372	-2.2434e-11	80.3333	-1.26078e-10	90.3373	-5.45317e-10	100.48	-1.482e-10	110.332	-3.1771e-09		10.3454	9.131e-11	10.3355	1.9263e-11	10.3334	8.374e-12		10.3298	5.56104e-09	10.4715
10.3538	-6.47893e-09	20.529	-3.35394e-09	30.3675	-1.12392e-09	40.3594	-2.70023e-10	50.3554	-4.8771e-11	60.3555	4.222e-12	70.3534	5.2715e-11	80.3514	3.42003e-10	90.5478	1.64221e-09	100.354	4.27343e-09		30.4616	1.06828e-09	40.5575	3.18291e-09	50.3593	3.19504e-10	60.3593	3.02e-11	70.3593	-2.2583e-11	80.3554	-1.27168e-10	90.3613	-5.51853e-10	100.504	-1.40976e-09	110.356	-3.22688e-09		10.3675	8.3774e-11	10.3594	1.8319e-11	10.3554	8.848e-12		10.3537	5.81572e-09	10.5478
10.3778	-6.5763e-09	20.5515	-3.38845e-09	30.3915	-7.56842e-10	40.3815	-2.36453e-10	50.3774	-4.8613e-11	60.3794	7.703e-12	70.3755	5.6054e-11	80.3735	3.60493e-10	90.5718	1.73542e-09	100.378	4.49418e-09		30.5171	1.22305e-08	40.5816	3.07265e-09	50.3833	2.65175e-10	60.3833	7.914e-12	70.3833	-3.3217e-11	80.3793	-1.2947e-10	90.3852	-4.6816e-10	100.554	-1.47414e-09	110.38	-3.28232e-09		10.3915	4.50848e-10	10.3815	5.1889e-11	10.3774	9.006e-12		10.3778	6.03647e-09	10.5718
10.4018	-2.69141e-09	20.5754	-3.41613e-09	30.4135	-4.68143e-10	40.4055	-1.18445e-10	50.3995	-4.842e-12	60.4014	5.681e-12	70.3994	2.4895e-11	80.3954	1.23865e-10	90.5958	6.34509e-10	100.402	1.13844e-09		30.5396	1.27639e-08	40.6309	2.25802e-10	50.4073	1.0319e-11	60.4072	-1.889e-12	70.4073	-7.686e-12	80.4033	-3.2359e-11	90.4073	-1.07692e-10	100.577	-1.49196e-09	110.404	-5.3613e-10		10.4135	7.39547e-10	10.4055	1.69897e-10	10.3995	5.2777e-11		10.4018	2.68073e-09	10.5958
10.4258	-2.2916e-09	20.6499	-1.38708e-09	30.4374	-4.13329e-10	40.4294	-1.01521e-10	50.4237	-1.9309e-11	60.4255	-6.56e-13	70.4215	3.031e-12	80.4175	2.3818e-11	90.645	2.19047e-10	100.426	9.2455e-10		30.5636	1.32319e-08	40.6533	2.02816e-10	50.4313	9.102e-12	60.4293	-1.119e-12	70.4313	-5.985e-12	80.4273	-2.6351e-11	90.4312	-8.9667e-11	100.647	-2.1665e-10	110.426	-4.2921e-10		10.4374	7.94361e-10	10.4294	1.86821e-10	10.4237	3.831e-11		10.4258	2.46684e-09	10.645
10.4497	-2.05132e-09	20.6738	-1.29028e-09	30.4594	-3.78091e-10	40.4515	-9.0623e-11	50.4475	-1.6965e-11	60.4494	-1.034e-12	70.4454	2.062e-12	80.4394	1.8502e-11	90.6675	1.9553e-10	100.45	8.1537e-10		30.5876	8.76701e-09	40.6772	1.84793e-10	50.4553	7.727e-12	60.4533	-6.45e-13	70.4553	-5.125e-12	80.4512	-2.3059e-11	90.4533	-7.6781e-11	100.672	-1.8223e-10	110.45	-3.3498e-10		10.4594	8.29599e-10	10.4515	1.97719e-10	10.4474	4.0654e-11		10.4498	2.35766e-09	10.6675
10.4738	-1.86042e-09	20.6978	-3.15231e-09	30.4823	-4.72853e-10	40.4735	-8.1841e-11	50.4714	-1.4885e-11	60.4714	-1.021e-12	70.4674	1.536e-12	80.4635	1.555e-11	90.7439	1.76318e-09	100.474	7.4311e-10		30.6364	1.53441e-09	40.7474	3.33118e-09	50.4793	8.751e-12	60.4773	-6.17e-13	70.4792	-3.937e-12	80.4733	-2.0205e-11	90.4772	-6.5691e-11	100.696	-1.09392e-09	110.474	-2.7187e-10		10.4823	7.34837e-10	10.4735	2.06501e-10	10.4714	4.2734e-11		10.4738	2.2854e-09	10.7439
10.4977	-5.872e-09	20.7472	-3.43669e-09	30.5054	-1.11395e-09	40.4975	-2.71281e-10	50.4934	-5.3592e-11	60.4935	-1.197e-12	70.4895	-1.44e-13	80.4874	9.687e-11	90.7678	1.85176e-09	100.498	3.60865e-09		30.6596	1.38459e-09	40.7716	3.45663e-09	50.5033	3.0052e-10	60.5013	3.2375e-11	70.5012	-1.4747e-11	80.4954	-7.8143e-11	90.4996	-5.02874e-10	100.746	-1.48105e-09	110.498	-2.68779e-09		10.5054	9.3742e-11	10.4975	1.7061e-11	10.4934	4.027e-12		10.4978	5.15094e-09	10.7678
10.5218	-6.49416e-09	20.7694	-3.45745e-09	30.5275	-1.12554e-09	40.5195	-2.70134e-10	50.5154	-4.9835e-11	60.5174	3.099e-12	70.5134	4.9486e-11	80.5115	3.26255e-10	90.7917	1.02595e-09	100.522	4.36904e-09		30.7149	1.28575e-08	40.7956	1.07198e-09	50.5253	3.26924e-10	60.5252	3.0768e-11	70.5252	-2.2163e-11	80.5193	-1.2623e-10	90.5232	-5.48189e-10	100.769	-1.50195e-09	110.522	-3.19027e-09		10.5275	8.2148e-11	10.5195	1.8208e-11	10.5154	7.784e-12		10.5218	5.91133e-09	10.7918
10.5458	-6.62222e-09	20.8439	-1.5499e-09	30.5514	-1.13221e-09	40.5434	-2.7078e-10	50.5394	-4.8824e-11	60.541	4.75e-12	70.5354	5.5449e-11	80.5354	3.6066e-10	90.8417	2.63029e-10	100.546	4.65336e-09		30.7376	1.34575e-08	40.8449	2.45189e-10	50.5493	3.47071e-10	60.5472	3.3104e-11	70.5473	-2.2188e-11	80.5433	-1.27476e-10	90.5452	-5.55312e-10	100.839	-2.4733e-10	110.546	-3.27319e-09		10.5515	7.5476e-11	10.5434	1.7562e-11	10.5394	8.795e-12		10.5458	6.19565e-09	10.8417
10.5698	-6.7136e-09	20.8678	-1.44762e-09	30.5755	-1.13743e-09	40.5654	-2.71474e-10	50.5616	-4.8519e-11	60.5636	5.788e-12	70.5574	5.9555e-11	80.5594	3.87161e-10	90.8656	2.35047e-10	100.57	4.88783e-09		30.7616	1.39649e-08	40.8673	2.21772e-10	50.5732	3.64935e-10	60.5692	3.4556e-11	70.5713	-2.2293e-11	80.5672	-1.2834e-10	90.5672	-5.60864e-10	100.864	-2.1176e-10	110.57	-3.32532e-09		10.5755	7.0259e-11	10.5654	1.6868e-11	10.5616	9.1e-12		10.5698	6.43012e-09	10.8656
10.5938	-4.24409e-09	20.8917	-2.58954e-09	30.5995	-5.79078e-10	40.5876	-2.01556e-10	50.5855	-1.9729e-11	60.5874	2.5758e-11	70.5795	6.5663e-11	80.5814	3.92843e-10	90.9418	1.85473e-09	100.594	2.56447e-09		30.7856	1.0616e-08	40.9393	3.45138e-09	50.5952	8.608e-11	60.5913	-4.981e-12	70.5953	-3.227e-11	80.5893	-1.08099e-10	90.5893	-3.9392e-10	100.888	-6.061e-10	110.594	-1.56012e-09		10.5995	6.28612e-10	10.5876	8.6786e-11	10.5854	3.789e-11		10.5938	4.10676e-09	10.9418
10.6178	-2.79943e-09	20.9418	-3.45835e-09	30.6235	-5.18634e-10	40.6114	-1.30784e-10	50.6075	-2.3091e-11	60.6114	-1.63e-13	70.6034	6.829e-12	80.6034	3.805e-11	90.9657	1.95306e-09	100.618	1.24707e-09		30.8345	1.85393e-09	40.9635	3.60983e-09	50.6174	1.3201e-11	60.6153	-1.59e-12	70.6192	-7.311e-12	80.6133	-3.264e-11	90.6113	-1.19811e-10	100.937	-1.48288e-09	110.618	-5.0985e-10		10.6235	6.89056e-10	10.6114	1.57558e-10	10.6075	3.4528e-11		10.618	2.78936e-09	10.9657
10.6418	-2.54315e-09	20.9654	-3.48196e-09	30.6455	-4.74979e-10	40.6335	-1.16865e-10	50.6314	-2.1139e-11	60.6334	-1.147e-12	70.6255	3.43e-12	80.6255	2.7868e-11	90.9898	1.26242e-09	100.642	1.10516e-09		30.8576	1.67575e-09	40.9875	2.50669e-09	50.6413	1.1292e-11	60.6392	-1.164e-12	70.6412	-6.26e-12	80.6372	-2.7749e-11	90.634	-1.01406e-10	100.959	-1.49959e-09	110.642	-4.4149e-10		10.6455	7.32711e-10	10.6335	1.71477e-10	10.6314	3.648e-11		10.6417	2.64745e-09	10.9898
10.6658	-2.36148e-09	21.0399	-1.68852e-09	30.6695	-4.38376e-10	40.6574	-1.05115e-10	50.6535	-1.9103e-11	60.6554	-1.365e-12	70.6474	2.415e-12	80.6494	2.2454e-11	91.0391	3.06855e-10	100.666	9.9813e-10		30.9129	1.34276e-08	41.0382	2.83534e-10	50.6653	1.0395e-11	60.6613	-1.033e-12	70.6632	-5.579e-12	80.6593	-2.4913e-11	90.6553	-9.0472e-11	101.031	-2.651e-10	110.666	-3.7635e-10		10.6694	7.69314e-10	10.6574	1.83227e-10	10.6535	3.8516e-11		10.6658	2.54042e-09	11.039
10.6898	-4.33878e-09	21.0638	-1.583e-09	30.6935	-9.22736e-10	40.6815	-1.3231e-10	50.6764	-1.7438e-11	60.6775	-1.3e-12	70.6695	1.889e-12	80.6714	1.9401e-11	91.0614	2.74815e-10	100.69	2.55165e-09		30.9356	1.40466e-08	41.0613	2.52767e-10	50.6893	1.62125e-10	60.6832	2.2213e-11	70.6872	9.165e-12	80.6832	-1.8423e-11	90.6773	-8.0814e-11	101.056	-2.2809e-10	110.69	-1.58864e-09		10.6935	2.84954e-10	10.6815	1.56032e-10	10.6764	4.0181e-11		10.6898	4.09394e-09	11.0614
10.7138	-6.5838e-09	21.0877	-2.26721e-09	30.7155	-1.12917e-09	40.7054	-2.71644e-10	50.6995	-4.307e-11	60.7014	-3.389e-12	70.6934	1.0568e-11	80.6935	2.00553e-10	91.1378	1.93475e-09	100.714	4.62931e-09		30.9596	1.45109e-08	41.1334	3.5495e-09	50.7132	3.39038e-10	60.7053	3.1388e-11	70.7093	-2.1628e-11	80.7053	-1.25018e-10	90.7013	-5.35082e-10	101.08	-1.9285e-10	110.714	-3.20538e-09		10.7155	7.8523e-11	10.7054	1.6698e-11	10.6995	1.4549e-11		10.7138	6.1716e-09	11.1378
10.7378	-6.71476e-09	21.137	-3.47305e-09	30.7395	-1.13702e-09	40.7275	-2.71704e-10	50.7234	-4.9316e-11	60.7235	4.421e-12	70.7155	5.4231e-11	80.7175	3.64042e-10	91.1618	2.0419e-09	100.738	4.94896e-09		30.9836	1.23522e-08	41.1575	3.70548e-09	50.7372	3.63565e-10	60.7292	3.3849e-11	70.7333	-2.2278e-11	80.7273	-1.27481e-10	90.7253	-5.54652e-10	101.104	-1.43395e-09	110.738	-3.38313e-09		10.7395	7.0669e-11	10.7275	1.6638e-11	10.7234	8.303e-12		10.7378	6.49125e-09	11.1618
10.7618	-6.80032e-09	21.1595	-3.49499e-09	30.7634	-1.1421e-09	40.7515	-2.72238e-10	50.7474	-4.8545e-11	60.7474	6.09e-12	70.7395	6.0917e-11	80.7395	3.96015e-10	91.1857	1.67321e-09	100.762	5.18793e-09		31.0337	2.11423e-09	41.1815	3.61439e-09	50.7592	3.83756e-10	60.7513	3.6076e-11	70.7552	-2.2431e-11	80.7493	-1.28682e-10	90.7493	-5.61845e-10	101.153	-1.49698e-09	110.762	-3.44844e-09		10.7634	6.5593e-11	10.7515	1.6104e-11	10.7474	9.074e-12		10.7617	6.73022e-09	11.1858
10.7858	-5.86189e-09	21.2358	-1.80647e-09	30.7855	-9.90037e-10	40.7755	-2.72784e-10	50.7694	-4.8404e-11	60.7714	6.999e-12	70.7635	6.5416e-11	80.7635	4.22517e-10	91.235	3.49436e-10	100.786	4.32083e-09		31.0576	1.92179e-09	41.2324	3.24622e-10	50.7813	3.62538e-10	60.7752	3.8244e-11	70.7793	-2.2602e-11	80.7712	-1.29318e-10	90.7733	-5.6705e-10	101.175	-1.51556e-09	110.786	-2.70299e-09		10.7855	2.17653e-10	10.7755	1.5558e-11	10.7695	9.215e-12		10.7858	5.86312e-09	11.235
10.8097	-3.22185e-09	21.2597	-1.70222e-09	30.8094	-6.07679e-10	40.7974	-1.46074e-10	50.7915	-1.3495e-11	60.7935	2.4702e-11	70.7874	6.6624e-11	80.7875	3.11497e-10	91.2575	3.13119e-10	100.81	1.53738e-09		31.1128	1.38784e-08	41.2552	2.88961e-10	50.8053	1.7568e-11	60.7972	-1.4163e-11	70.8033	-1.1179e-11	80.7944	-8.7342e-11	90.7972	-2.32888e-10	101.247	-2.3527e-10	110.81	-6.1404e-10		10.8094	6.00011e-10	10.7974	1.42268e-10	10.7915	4.4124e-11		10.8097	3.07967e-09	11.2575
10.8337	-2.89379e-09	21.2837	-1.96404e-09	30.8315	-5.51229e-10	40.8215	-1.33817e-10	50.8155	-2.4915e-11	60.8175	-8.81e-13	70.8094	5.61e-12	80.8115	3.9006e-11	91.3338	2.00518e-09	100.834	1.34706e-09		31.1356	1.45021e-08	41.2773	2.72263e-10	50.8293	1.4373e-11	60.8193	-1.284e-12	70.8273	-7.78e-12	80.8172	-3.4454e-11	90.8193	-1.23736e-10	101.272	-2.0496e-10	110.834	-5.0641e-10		10.8315	6.56461e-10	10.8215	1.54525e-10	10.8155	3.2704e-11		10.8338	2.88935e-09	11.3338
10.858	-2.66249e-09	21.333	-3.48815e-09	30.8554	-5.08434e-10	40.8454	-1.21641e-10	50.8375	-2.3059e-11	60.8415	-1.422e-12	70.8315	3.587e-12	80.8354	3.024e-11	91.3578	2.11605e-09	100.858	1.21651e-09		31.1596	1.49978e-08	41.3346	3.65776e-09	50.8532	1.271e-11	60.8433	-9.73e-13	70.8512	-6.68e-12	80.8393	-3.0201e-11	90.8433	-1.08566e-10	101.296	-1.09044e-09	110.858	-4.1616e-10		10.8554	6.99256e-10	10.8454	1.66701e-10	10.8375	3.456e-11		10.8578	2.7588e-09	11.3578
10.8817	-2.89272e-09	21.3555	-3.51057e-09	30.8775	-4.7807e-10	40.8676	-1.12931e-10	50.8615	-2.0947e-11	60.8655	-1.572e-12	70.8554	2.909e-12	80.8595	2.5331e-11	91.3817	2.08956e-09	100.882	1.41197e-09		31.1836	1.28607e-08	41.3576	3.80191e-09	50.8753	1.108e-11	60.8652	-6.68e-13	70.8733	-5.813e-12	80.8633	-2.7064e-11	90.8673	-9.5259e-11	101.346	-1.49079e-09	110.882	-5.2819e-10		10.8775	7.2962e-10	10.8676	1.75411e-10	10.8615	3.6672e-11		10.8817	2.95426e-09	11.3818
10.9058	-6.61908e-09	21.3795	-3.52796e-09	30.9015	-1.12949e-09	40.8914	-2.24732e-10	50.8855	-4.9638e-11	60.8895	-1.42e-12	70.8795	2.163e-12	80.8835	5.5027e-11	91.4324	3.92068e-10	100.906	4.75483e-09		31.234	2.35102e-09	41.3816	3.71958e-09	50.8972	3.02049e-10	60.8872	2.9848e-11	70.8953	2.917e-12	80.8873	-3.8445e-11	90.8912	-3.12905e-10	101.369	-1.50802e-09	110.906	-3.18721e-09		10.9015	7.82e-11	10.8914	6.361e-11	10.8855	7.981e-12		10.9058	6.29712e-09	11.4324
10.9298	-6.76066e-09	21.4332	-1.89802e-09	30.9255	-1.13868e-09	40.9134	-2.72545e-10	50.9095	-5.0445e-11	60.9135	3.907e-12	70.9035	5.2189e-11	80.9074	3.66731e-10	91.4555	3.49113e-10	100.93	5.13195e-09		31.2576	2.13767e-09	41.4324	3.49158e-10	50.9193	3.65459e-10	60.9093	3.3866e-11	70.9192	-2.2121e-11	80.9112	-1.26773e-10	90.9132	-5.55231e-10	101.441	-2.3947e-10	110.93	-3.38419e-09		10.9255	6.9011e-11	10.9134	1.5797e-11	10.9095	7.174e-12		10.9299	6.67424e-09	11.4555
10.9549	-6.84974e-09	21.4557	-1.79099e-09	30.9494	-1.14395e-09	40.9355	-2.72812e-10	50.9335	-4.904e-11	60.9375	6.284e-12	70.9274	6.2065e-11	80.9295	4.06434e-10	91.4795	3.19208e-10	100.954	5.4182e-09		31.3129	1.43694e-08	41.4553	3.15813e-10	50.9432	3.88421e-10	60.9333	3.7191e-11	70.9413	-2.2293e-11	80.9333	-1.28309e-10	90.9373	-5.63036e-10	101.466	-2.0324e-10	110.954	-3.44759e-09		10.9494	6.3741e-11	10.9355	1.553e-11	10.9335	8.579e-12		10.9537	6.96049e-09	11.4795
11.0323	-3.14498e-09	21.4798	-1.70296e-09	30.9715	-1.14713e-09	40.9574	-2.73285e-10	50.9575	-4.8386e-11	60.9615	7.726e-12	70.9495	6.7157e-11	80.9515	4.34856e-10	91.5354	2.1e-09	100.979	5.62844e-09		31.3356	1.49843e-08	41.4792	2.92236e-10	50.9652	4.08164e-10	60.9552	3.9268e-11	70.9653	-2.2222e-11	80.9573	-1.29205e-10	90.9612	-5.68514e-10	101.49	-7.0716e-10	110.978	-3.49873e-09		10.9715	6.0561e-11	10.9574	1.5057e-11	10.9575	9.233e-12		10.9792	7.17073e-09	11.5354
11.0557	-2.90437e-09	21.529	-3.49771e-09	30.9955	-7.64526e-10	40.9815	-2.44128e-10	50.9814	-2.7786e-11	60.9855	2.7094e-11	70.9735	7.1677e-11	80.9755	4.5852e-10	91.5578	2.21118e-09	101.002	1.85765e-09		31.3596	1.54889e-08	41.5341	3.75261e-09	50.9873	2.65849e-10	60.9773	4.0813e-11	70.9893	-3.5245e-11	80.9813	-1.40469e-10	90.9832	-5.3479e-10	101.54	-1.48269e-09	111	-7.8184e-10		10.9954	4.43164e-10	10.9815	4.4214e-11	10.9814	2.9833e-11		11.0018	3.39994e-09	11.5578
11.0798	-2.72953e-09	21.5515	-3.51881e-09	31.0174	-6.21796e-10	41.0055	-1.55147e-10	51.0035	-2.6911e-11	61.0094	-1.53e-13	70.9975	3.6583e-11	80.9995	8.0641e-11	91.5817	2.19156e-09	101.026	1.58291e-09		31.3836	1.34039e-08	41.5576	3.91264e-09	51.0113	1.7813e-11	61.0012	-7.636e-12	71.0132	-8.763e-12	81.0053	-4.0308e-11	91.0053	-1.45188e-10	101.563	-1.50095e-09	111.024	-5.1775e-10		11.0174	5.85894e-10	11.0054	1.33195e-10	11.0035	3.0708e-11		11.0258	3.1252e-09	11.5817
11.1038	-6.66624e-09	21.5754	-3.53453e-09	31.0415	-5.71377e-10	41.0295	-1.38567e-10	51.0274	-2.5604e-11	61.0315	-1.43e-12	71.0215	4.491e-12	81.0235	3.8693e-11	91.6324	4.28111e-10	101.05	1.43248e-09		31.432	2.59928e-09	41.5816	3.84473e-09	51.0352	1.5706e-11	61.0233	-1.176e-12	71.0353	-7.395e-12	81.0272	-3.4317e-11	91.0293	-1.22415e-10	101.635	-2.3757e-10	111.048	-5.3971e-10		11.0414	6.36313e-10	11.0295	1.49775e-10	11.0274	3.2015e-11		11.0498	2.97477e-09	11.6324
11.1277	-6.81955e-09	21.6499	-1.87444e-09	31.0655	-5.34703e-10	41.0534	-1.26703e-10	51.0495	-2.3504e-11	61.0555	-1.687e-12	71.0454	3.302e-12	81.0475	3.1817e-11	91.6555	3.84336e-10	101.074	1.33332e-09		31.4556	2.38464e-09	41.6323	3.65429e-10	51.0573	1.4352e-11	61.0473	-8.28e-13	71.0593	-6.448e-12	81.0492	-3.0534e-11	91.0513	-1.09799e-10	101.66	-1.9868e-10	111.072	-4.897e-10		11.0655	6.72987e-10	11.0534	1.61639e-10	11.0495	3.4115e-11		11.0738	2.87561e-09	11.6555
11.1518	-6.90542e-09	21.6738	-1.78687e-09	31.0894	-8.2787e-10	41.0755	-1.18116e-10	51.0735	-2.1486e-11	61.0794	-1.581e-12	71.0694	2.592e-12	81.0714	2.7526e-11	91.6795	3.49003e-10	101.098	4.43197e-09		31.4796	2.20269e-09	41.6553	3.30787e-10	51.0812	4.2982e-11	61.0692	-7.4e-13	71.0832	1.0037e-11	81.0712	-2.7534e-11	91.0734	-9.8385e-11	101.684	-3.2086e-10	111.096	-2.42704e-09		11.0894	3.7982e-10	11.0755	1.70226e-10	11.0735	3.6133e-11		11.0978	5.97426e-09	11.6795
11.2547	-3.10899e-09	21.6979	-3.27764e-09	31.1134	-1.13796e-09	41.0995	-2.85251e-10	51.0975	-4.599e-11	61.1015	-2.273e-12	71.0915	9.197e-12	81.0935	2.25967e-10	91.7341	2.1753e-09	101.122	5.27802e-09		31.5115	1.46904e-08	41.6792	3.02812e-10	51.1033	3.605e-10	61.0913	3.7536e-11	71.1052	-2.0604e-11	81.0953	-7.8714e-11	91.0973	-4.51946e-10	101.733	-1.46657e-09	111.12	-3.58105e-09		11.1134	6.9734e-11	11.0995	3.091e-12	11.0975	1.1629e-11		11.1218	6.82031e-09	11.7341
11.2777	-2.92093e-09	21.747	-3.52042e-09	31.1354	-1.14389e-09	41.1235	-2.72921e-10	51.1215	-4.9327e-11	61.1255	5.95e-12	71.1155	6.1046e-11	81.1175	4.06818e-10	91.7578	2.29281e-09	101.146	5.57305e-09		31.5337	1.53476e-08	41.734	3.85864e-09	51.1272	3.91761e-10	61.1153	3.6591e-11	71.1293	-2.2002e-11	81.1173	-1.27567e-10	91.1194	-5.5861e-10	101.755	-1.49e-09	111.144	-3.61653e-09		11.1354	6.3799e-11	11.1235	1.5421e-11	11.1215	8.292e-12		11.1458	7.11534e-09	11.7578
11.3018	-6.71039e-09	21.7694	-3.53832e-09	31.1575	-1.14877e-09	41.1475	-2.73339e-10	51.1435	-4.8376e-11	61.1494	7.792e-12	71.1395	6.8694e-11	81.1414	4.44726e-10	91.7818	2.27306e-09	101.17	5.81578e-09		31.5576	1.58334e-08	41.7576	4.01783e-09	51.1493	4.12949e-10	61.1393	3.9282e-11	71.1533	-2.2107e-11	81.1393	-1.28728e-10	91.1432	-5.6545e-10	101.779	-1.50624e-09	111.168	-3.57492e-09		11.1575	5.8919e-11	11.1475	1.5003e-11	11.1435	9.243e-12		11.1698	7.35807e-09	11.7818
11.3259	-6.865e-09	21.8438	-1.94611e-09	31.1794	-1.15189e-09	41.1714	-2.73836e-10	51.1674	-4.8121e-11	61.1715	8.901e-12	71.1615	7.3627e-11	81.1634	4.72934e-10	91.8311	4.64506e-10	101.194	3.33723e-09		31.5816	1.50394e-08	41.7825	3.81369e-09	51.1733	4.33354e-10	61.1632	4.1891e-11	71.1773	-2.2112e-11	81.1633	-1.29636e-10	91.1653	-5.70659e-10	101.835	-2.239e-10	111.192	-1.92105e-09		11.1794	5.5798e-11	11.1714	1.4506e-11	11.1674	9.498e-12		11.1938	4.87952e-09	11.8311
11.3751	-7.01293e-09	21.8678	-1.85347e-09	31.2016	-6.9626e-10	41.1934	-1.81638e-10	51.1895	-1.6939e-11	61.1934	2.5207e-11	71.1835	8.5211e-11	81.1875	3.52056e-10	91.8535	4.16841e-10	101.218	1.83107e-09		31.6304	2.78453e-09	41.831	3.95455e-10	51.1972	7.2446e-11	61.1852	1.3588e-11	71.2013	-1.735e-11	81.1873	-1.21366e-10	91.1872	-4.58408e-10	101.858	-1.8704e-10	111.214	-5.2846e-10		11.2015	5.1143e-10	11.1935	1.06704e-10	11.1895	4.068e-11		11.2178	3.37336e-09	11.8535
11.4498	-3.27818e-09	21.8918	-2.77144e-09	31.2255	-6.29399e-10	41.2154	-1.53838e-10	51.2131	-2.7608e-11	61.2155	-9.04e-13	71.2074	6.889e-12	81.2115	4.8618e-11	91.8775	3.80377e-10	101.242	1.6452e-09		31.6536	2.56275e-09	41.8533	3.67125e-10	51.2194	1.9125e-11	61.2074	-1.861e-12	71.2252	-8.111e-12	81.2113	-3.8966e-11	91.2093	-1.43108e-10	101.882	-1.9428e-10	111.238	-4.8547e-10		11.2255	5.78291e-10	11.2154	1.34504e-10	11.2131	3.0011e-11		11.2417	3.18749e-09	11.8775
11.4737	-3.09563e-09	21.941	-3.52815e-09	31.2494	-5.88125e-10	41.2395	-1.40926e-10	51.2355	-2.5895e-11	61.2394	-1.682e-12	71.2296	4.404e-12	81.2354	3.8649e-11	91.9338	2.24113e-09	101.266	1.51918e-09		31.6776	2.36569e-09	41.8772	3.29757e-10	51.2433	1.7062e-11	61.2312	-1.045e-12	71.2472	-7.226e-12	81.2353	-3.4145e-11	91.2333	-1.21561e-10	101.934	-1.46333e-09	111.262	-5.7065e-10		11.2494	6.19565e-10	11.2395	1.47416e-10	11.2355	3.1724e-11		11.2658	3.06147e-09	11.9338
11.4959	-5.96587e-09	21.9635	-3.54622e-09	31.2715	-5.55286e-10	41.2634	-1.30776e-10	51.2595	-2.4163e-11	61.2614	-1.835e-12	71.2534	3.336e-12	81.2574	3.3305e-11	91.9578	2.36466e-09	101.29	3.13671e-09		31.7117	1.50649e-08	41.9342	3.92678e-09	51.2672	1.5137e-11	61.2533	-1.019e-12	71.2692	-6.565e-12	81.2593	-3.0716e-11	91.2553	-1.08649e-10	101.957	-1.48543e-09	111.286	-9.8779e-10		11.2715	6.52404e-10	11.2635	1.57566e-10	11.2595	3.3456e-11		11.2899	4.679e-09	11.9578
11.5178	-6.8749e-09	22.0398	-2.00857e-09	31.2954	-1.02023e-09	41.2855	-1.86973e-10	51.2835	-4.7571e-11	61.2835	-2.214e-12	71.2754	2.812e-12	81.2795	2.9634e-11	91.9818	2.35408e-09	101.314	5.41528e-09		31.7356	1.57352e-08	41.9576	4.08185e-09	51.2893	1.80283e-10	61.2753	-7.75e-13	71.2912	6.032e-12	81.2832	-2.1523e-11	91.2793	-9.6746e-11	102.029	-2.1316e-10	111.31	-3.17799e-09		11.2954	1.87457e-10	11.2855	1.01369e-10	11.2835	1.0048e-11		11.3138	6.95757e-09	11.9818
11.5655	-7.02738e-09	22.0638	-1.91336e-09	31.3174	-1.14406e-09	41.3094	-2.73765e-10	51.3075	-5.0679e-11	61.307	3.513e-12	71.2994	3.2697e-11	81.3034	3.91904e-10	92.0312	4.92704e-10	101.338	5.75344e-09		31.7596	1.62428e-08	41.9815	4.05659e-09	51.3132	3.87775e-10	61.2993	5.2365e-11	71.3133	-2.1788e-11	81.3053	-1.2621e-10	91.3032	-5.49661e-10	102.054	-1.7456e-10	111.334	-3.55994e-09		11.3174	6.3633e-11	11.3094	1.4577e-11	11.3075	6.94e-12		11.3377	7.29573e-09	12.0312
11.6418	-3.45677e-09	22.0878	-2.45928e-09	31.3415	-1.1497e-09	41.3315	-2.73794e-10	51.3314	-4.8944e-11	61.3295	6.942e-12	71.3214	6.6192e-11	81.3275	4.44996e-10	92.0534	4.44358e-10	101.362	6.00621e-09		31.7836	1.42017e-08	42.0324	4.03746e-10	51.3352	4.14208e-10	61.3233	3.8244e-11	71.3373	-2.2197e-11	81.3293	-1.28563e-10	91.3252	-5.6121e-10	102.078	-1.4347e-10	111.358	-3.58379e-09		11.3415	5.7995e-11	11.3315	1.4548e-11	11.3314	8.675e-12		11.3618	7.5485e-09	12.0534
11.6658	-3.25325e-09	22.1369	-3.53408e-09	31.3654	-1.15314e-09	41.3554	-2.7433e-10	51.3535	-4.8228e-11	61.3535	8.577e-12	71.3454	7.3644e-11	81.3515	4.79296e-10	92.0755	4.09495e-10	101.386	5.13377e-09		31.8324	2.92459e-09	42.0552	3.6781e-10	51.3573	4.3742e-10	61.3452	4.1277e-11	71.3612	-2.2161e-11	81.3532	-1.29535e-10	91.3473	-5.67405e-10	102.1	-1.29802e-09	111.382	-3.24601e-09		11.3654	5.4547e-11	11.3554	1.4012e-11	11.3536	9.391e-12		11.3857	6.67606e-09	12.0755
11.6898	-4.86003e-09	22.1595	-3.552e-09	31.3875	-9.82025e-10	41.3795	-2.74426e-10	51.3775	-4.7881e-11	61.3775	9.741e-12	71.3694	7.8514e-11	81.3755	5.06011e-10	92.1518	2.42645e-09	101.41	2.08631e-09		31.8556	2.68394e-09	42.0773	3.39376e-10	51.3813	4.24775e-10	61.3693	4.3779e-11	71.3833	-3.3546e-11	81.3753	-1.30268e-10	91.3712	-5.72485e-10	102.148	-1.46848e-09	111.406	-5.9356e-10		11.3875	2.25665e-10	11.3795	1.3916e-11	11.3775	9.738e-12		11.4097	3.6286e-09	12.1518
11.7138	-6.88531e-09	22.2358	-2.063e-09	31.4114	-6.8154e-10	41.4034	-1.69026e-10	51.4015	-2.57e-11	61.4015	5.812e-12	71.3934	5.4127e-11	81.3996	9.3658e-11	92.1758	2.53333e-09	101.434	1.85546e-09		31.8796	2.50214e-09	42.1335	3.97938e-09	51.4053	2.1899e-11	61.3912	4.97e-13	71.4073	-1.0095e-11	81.3993	-6.8807e-11	91.3932	-3.34669e-10	102.171	-1.48746e-09	111.43	-5.3129e-10		11.4115	5.2615e-10	11.4034	1.19316e-10	11.4015	3.1919e-11		11.4338	3.39775e-09	12.1758
11.7644	-7.0538e-09	22.2598	-1.95869e-09	31.4354	-6.29457e-10	41.4255	-1.54108e-10	51.4255	-2.7673e-11	61.4255	-1.451e-12	71.4175	5.598e-12	81.4234	4.6808e-11	92.1998	7.49769e-10	101.458	1.71501e-09		31.9115	1.53662e-08	42.1576	4.14763e-09	51.4292	1.9393e-11	61.4133	-1.544e-12	71.4313	-8.149e-12	81.4214	-3.6645e-11	91.4153	-1.37457e-10	102.243	-1.8151e-10	111.454	-5.5521e-10		11.4354	5.78233e-10	11.4255	1.34234e-10	11.4255	2.9946e-11		11.4578	3.2573e-09	12.1998
11.8398	-3.54308e-09	22.2838	-2.16066e-09	31.4574	-5.96274e-10	41.4494	-1.42489e-10	51.4494	-2.5662e-11	61.4476	-1.786e-12	71.4414	3.953e-12	81.4474	3.9029e-11	92.2505	4.80614e-10	101.482	1.85808e-09		31.9356	1.60532e-08	42.1816	4.12571e-09	51.4512	1.7349e-11	61.4373	-9.9e-13	71.4553	-7.09e-12	81.4453	-3.1979e-11	91.4384	-1.20004e-10	102.268	-1.4586e-10	111.478	-6.2173e-10		11.4574	6.11416e-10	11.4494	1.45853e-10	11.4494	3.1957e-11		11.4818	3.40037e-09	12.2505
11.8638	-3.32488e-09	22.3329	-3.5381e-09	31.4814	-6.23745e-10	41.4714	-1.3356e-10	51.4734	-2.3846e-11	61.4714	-1.949e-12	71.4655	3.244e-12	81.4694	3.4263e-11	92.2734	4.39772e-10	101.506	5.47111e-09		31.9596	1.65918e-08	42.2315	4.26675e-10	51.4733	1.5964e-11	61.4613	-7.45e-13	71.4793	-6.24e-12	81.4693	-2.881e-11	91.4613	-1.05616e-10	102.292	-7.5994e-10	111.502	-3.09696e-09		11.4814	5.83945e-10	11.4714	1.54782e-10	11.4734	3.3773e-11		11.5057	7.0134e-09	12.2734
11.8877	-4.5297e-09	22.3556	-3.55505e-09	31.5035	-1.14205e-09	41.4954	-2.61878e-10	51.4954	-4.8956e-11	61.4935	-2.899e-12	71.4894	5.714e-12	81.4934	2.47359e-10	92.3478	2.47806e-09	101.53	5.87962e-09		31.9836	1.45663e-08	42.2553	3.85206e-10	51.4953	2.93946e-10	61.4853	2.6873e-11	71.5033	-1.8783e-11	81.4933	-6.8632e-11	91.4853	-1.75092e-10	102.342	-1.45708e-09	111.526	-3.55324e-09		11.5035	6.5637e-11	11.4954	2.6464e-11	11.4954	8.663e-12		11.5298	7.42191e-09	12.3478
11.9117	-6.89918e-09	22.3795	-3.57081e-09	31.5275	-1.14965e-09	41.5174	-2.73811e-10	51.5194	-4.9371e-11	61.5174	6.277e-12	71.5134	6.5427e-11	81.5155	4.42782e-10	92.3718	2.58996e-09	101.554	6.16709e-09		32.0339	3.05217e-09	42.2792	3.52583e-10	51.5193	4.09757e-10	61.5092	3.8e-11	71.5272	-2.2103e-11	81.5156	-1.28058e-10	91.5093	-5.55148e-10	102.365	-1.47612e-09	111.55	-3.60025e-09		11.5275	5.8037e-11	11.5174	1.4531e-11	11.5194	8.248e-12		11.5538	7.70938e-09	12.3718
11.9624	-7.07568e-09	22.4339	-2.10552e-09	31.5494	-1.15383e-09	41.5395	-2.74178e-10	51.5414	-4.8553e-11	61.5394	8.244e-12	71.5375	7.4177e-11	81.5375	4.82144e-10	92.3959	1.18775e-09	101.578	6.38779e-09		32.0576	2.80397e-09	42.3341	4.06654e-09	51.5432	4.35809e-10	61.5314	4.0452e-11	71.5493	-2.2129e-11	81.5393	-1.29151e-10	91.5328	-5.639e-10	102.435	-1.8046e-10	111.574	-3.63847e-09		11.5494	5.3857e-11	11.5395	1.4164e-11	11.5414	9.066e-12		11.5777	7.93008e-09	12.3959
12.0378	-3.64373e-09	22.4578	-2.00161e-09	31.5715	-1.15677e-09	41.5635	-2.74379e-10	51.5634	-4.8088e-11	61.5635	9.786e-12	71.5615	7.9935e-11	81.5594	5.11365e-10	92.4464	5.1537e-10	101.602	2.37744e-09		32.1128	1.56683e-08	42.3576	4.24042e-09	51.5653	4.56187e-10	61.5552	4.313e-11	71.5732	-2.2167e-11	81.5633	-1.30054e-10	91.5553	-5.69319e-10	102.46	-1.2987e-10	111.598	-1.0609e-09		11.5715	5.0923e-11	11.5634	1.3963e-11	11.5634	9.531e-12		11.6018	3.91973e-09	12.4464
12.0618	-3.4354e-09	22.4818	-2.02941e-09	31.5935	-8.65699e-10	41.5855	-2.28865e-10	51.5855	-2.1678e-11	61.5874	2.8195e-11	71.5854	8.5396e-11	81.5815	5.24512e-10	92.4695	4.72916e-10	101.626	2.07978e-09		32.1356	1.63745e-08	42.3816	4.22812e-09	51.5874	3.0421e-10	61.5793	4.5576e-11	71.5952	-3.3551e-11	81.5872	-1.22813e-10	91.5793	-5.7361e-10	102.484	-2.273e-10	111.622	-5.7475e-10		11.5935	3.41991e-10	11.5855	5.9477e-11	11.5855	3.5941e-11		11.6257	3.62207e-09	12.4695
12.0857	-4.22127e-09	22.5311	-3.5428e-09	31.6174	-6.82798e-10	41.6074	-1.69887e-10	51.6096	-2.965e-11	61.6115	-7.07e-13	71.6094	7.015e-12	81.6055	6.2627e-11	92.5458	2.5371e-09	101.648	1.90771e-09		32.1596	1.68817e-08	42.4319	4.30267e-10	51.6093	2.3277e-11	61.6032	-3.46e-12	71.6172	-8.883e-12	81.6093	-3.9843e-11	91.6013	-1.6312e-10	102.508	-1.39663e-09	111.646	-5.6225e-10		11.6174	5.24892e-10	11.6074	1.18455e-10	11.6096	2.7969e-11		11.6478	3.45e-09	12.5458
12.1098	-6.91421e-09	22.5535	-3.56213e-09	31.6395	-6.40903e-10	41.6314	-1.55524e-10	51.6335	-2.7704e-11	61.6355	-1.822e-12	71.6334	4.608e-12	81.6294	4.8533e-11	92.5698	2.65177e-09	101.672	1.78542e-09		32.1836	1.49282e-08	42.4552	3.8906e-10	51.6332	2.0234e-11	61.6253	-1.006e-12	71.6393	-7.507e-12	81.6332	-3.3935e-11	91.6233	-1.28275e-10	102.56	-1.45788e-09	111.67	-5.9527e-10		11.6395	5.66787e-10	11.6314	1.32818e-10	11.6334	2.9915e-11		11.6717	3.32771e-09	12.5698
12.1611	-7.0927e-09	22.5775	-3.57503e-09	31.6635	-6.01399e-10	41.6555	-1.43842e-10	51.6555	-2.6148e-11	61.6595	-1.935e-12	71.6555	3.638e-12	81.6515	4.1442e-11	92.5938	1.45578e-09	101.696	4.64822e-09		32.2338	3.15679e-09	42.4773	3.66016e-10	51.6572	1.8094e-11	61.6493	-7.97e-13	71.6632	-6.532e-12	81.6554	-3.0052e-11	91.6473	-1.12365e-10	102.631	-1.6963e-10	111.694	-2.03284e-09		11.6635	6.06291e-10	11.6555	1.445e-10	11.6555	3.1471e-11		11.6959	6.19051e-09	12.5938
12.2358	-3.72765e-09	22.6337	-2.13013e-09	31.6875	-8.01696e-10	41.6795	-1.3504e-10	51.6774	-2.4535e-11	61.6834	-2.434e-12	71.6794	3.053e-12	81.6755	3.6398e-11	92.6452	5.50293e-10	101.72	5.96185e-09		32.2576	2.91591e-09	42.5351	4.13874e-09	51.6793	1.681e-11	61.6733	-5.44e-13	71.6853	9.958e-12	81.6792	-2.7286e-11	91.6693	-1.00453e-10	102.656	-1.2639e-10	111.718	-3.48723e-09		11.6875	4.05994e-10	11.6795	1.53302e-10	11.6774	3.3084e-11		11.7198	7.50414e-09	12.6452
12.2598	-3.52212e-09	22.6578	-2.02953e-09	31.7114	-1.14845e-09	41.7034	-2.75197e-10	51.7015	-5.5444e-11	61.7055	3.828e-12	71.7015	5.91e-11	81.6994	3.75333e-10	92.6675	5.03261e-10	101.742	6.26993e-09		32.3128	1.59606e-08	42.5575	4.29402e-09	51.7033	3.93376e-10	61.6972	4.9542e-11	71.7093	-2.146e-11	81.7012	-1.16669e-10	91.6933	-3.52662e-10	102.68	-9.148e-11	111.742	-3.56697e-09		11.7114	5.9236e-11	11.7034	1.3145e-11	11.7015	2.175e-12		11.7418	7.81222e-09	12.6675
12.2837	-3.93177e-09	22.6818	-2.05461e-09	31.7335	-1.15384e-09	41.7255	-2.7428e-10	51.7256	-4.9183e-11	61.7275	7.812e-12	71.7255	7.3432e-11	81.7235	4.75389e-10	92.7418	2.5727e-09	101.766	6.51659e-09		32.3357	1.66495e-08	42.5815	4.30507e-09	51.7273	4.30413e-10	61.7192	3.9335e-11	71.7332	-2.2184e-11	81.7233	-1.28294e-10	91.7172	-5.58517e-10	102.704	-1.37471e-09	111.766	-3.72753e-09		11.7334	5.3853e-11	11.7255	1.4062e-11	11.7256	8.436e-12		11.7658	8.05888e-09	12.7418
12.3077	-6.92226e-09	22.731	-3.54817e-09	31.7554	-1.15742e-09	41.7494	-2.74426e-10	51.7495	-4.8231e-11	61.7495	9.666e-12	71.7495	8.0526e-11	81.7474	5.14393e-10	92.7658	2.69928e-09	101.79	4.81273e-09		32.3596	1.71664e-08	42.6325	4.53539e-10	51.7493	4.53468e-10	61.7432	4.2744e-11	71.7553	-2.2282e-11	81.7473	-1.2937e-10	91.7392	-5.65075e-10	102.753	-1.44434e-09	111.79	-2.19317e-09		11.7554	5.0268e-11	11.7494	1.3916e-11	11.7495	9.388e-12		11.7898	6.35502e-09	12.7658
12.3584	-7.10476e-09	22.7534	-3.566e-09	31.7774	-1.16007e-09	41.7715	-2.74698e-10	51.7734	-4.7889e-11	61.7715	1.0936e-11	71.7734	8.6453e-11	81.7694	5.41894e-10	92.7898	1.91098e-09	101.814	2.3572e-09		32.3836	1.52576e-08	42.6552	4.10644e-10	51.7713	4.72162e-10	61.7652	4.4909e-11	71.7793	-2.2189e-11	81.7712	-1.3013e-10	91.7613	-5.69677e-10	102.775	-1.46198e-09	111.814	-6.094e-10		11.7774	4.7617e-11	11.7715	1.3644e-11	11.7734	9.73e-12		11.8137	3.89949e-09	12.7898
12.4338	-3.80888e-09	22.7755	-3.57846e-09	31.7995	-7.45877e-10	41.7955	-1.81341e-10	51.7955	-1.3242e-11	61.7955	2.4761e-11	71.7975	4.1406e-11	81.7931	2.69542e-10	92.8412	5.83159e-10	101.838	2.12895e-09		32.4338	3.30074e-09	42.6773	3.80163e-10	51.7953	1.34047e-10	61.7873	1.1492e-11	71.8012	-1.9472e-11	81.7934	-9.6711e-11	91.7853	-5.04853e-10	102.845	-1.1055e-10	111.838	-5.9876e-10		11.7995	4.61813e-10	11.7955	1.07001e-10	11.7955	4.4377e-11		11.8378	3.67124e-09	12.8412
12.4578	-3.59712e-09	22.8518	-2.07989e-09	31.8235	-6.88698e-10	41.8194	-1.64946e-10	51.8175	-3.0241e-11	61.8195	-1.272e-12	71.8194	6.043e-12	81.8155	5.8472e-11	92.8634	5.32942e-10	101.862	1.973e-09		32.4576	3.05569e-09	42.7474	4.26232e-09	51.8192	2.3163e-11	61.8113	-1.38e-12	71.8253	-8.343e-12	81.8173	-3.7501e-11	91.8092	-1.42122e-10	102.87	-8.023e-11	111.862	-6.2958e-10		11.8235	5.18992e-10	11.8194	1.23396e-10	11.8175	2.7378e-11		11.8618	3.51529e-09	12.8634
12.4817	-3.63101e-09	22.8757	-1.99649e-09	31.8474	-6.46727e-10	41.8415	-1.53164e-10	51.8415	-2.806e-11	61.8435	-1.911e-12	71.8415	4.465e-12	81.8394	4.7819e-11	92.9379	2.62478e-09	101.886	2.83488e-09		32.5129	1.6278e-08	42.7716	4.40888e-09	51.8413	2.0737e-11	61.8334	-7.55e-13	71.8493	-7.3e-12	81.8392	-3.3627e-11	91.8327	-1.18376e-10	102.894	-8.2561e-10	111.886	-8.9298e-10		11.8474	5.60963e-10	11.8415	1.35178e-10	11.8415	2.9559e-11		11.8858	4.37717e-09	12.9379
12.5057	-6.9317e-09	22.8997	-3.44501e-09	31.8696	-6.15053e-10	41.8655	-1.43147e-10	51.8654	-2.6357e-11	61.8674	-2.134e-12	71.8635	3.683e-12	81.8615	4.2097e-11	92.9618	2.74787e-09	101.91	6.00728e-09		32.5356	1.69467e-08	42.7956	1.67234e-09	51.8635	1.8994e-11	61.8573	-6.02e-13	71.8732	-6.491e-12	81.8613	-2.9783e-11	91.8553	-1.0399e-10	102.943	-1.42476e-09	111.91	-3.27589e-09		11.8696	5.92637e-10	11.8655	1.45195e-10	11.8654	3.1262e-11		11.9098	7.54957e-09	12.9618
12.5564	-7.1141e-09	22.949	-3.56851e-09	31.8935	-9.76984e-10	41.8895	-2.21709e-10	51.8875	-5.5749e-11	61.8895	-2.117e-12	71.8855	-3.535e-12	81.8855	1.09494e-10	92.9858	2.38566e-09	101.934	6.38093e-09		32.5596	1.74408e-08	42.8462	4.32463e-10	51.8873	1.50148e-10	61.8792	-4.86e-13	71.8953	3.12e-12	81.8853	-2.8429e-11	91.8793	-9.1494e-11	102.965	-1.44326e-09	111.934	-3.54669e-09		11.8935	2.30706e-10	11.8895	6.6633e-11	11.8875	1.87e-12		11.9337	7.92322e-09	12.9858
12.5794	-7.16114e-09	22.9715	-3.5816e-09	31.9175	-1.15203e-09	41.9134	-2.74622e-10	51.9115	-5.0093e-11	61.9134	6.422e-12	71.9074	6.7355e-11	81.9095	4.60805e-10	93.0099	7.28689e-10	101.958	6.66092e-09		32.5836	1.55721e-08	42.8692	3.98039e-10	51.9113	4.14931e-10	61.9012	4.4325e-11	71.9193	-2.204e-11	81.9095	-1.2709e-10	91.9032	-5.48588e-10	103.035	-1.1753e-10	111.958	-3.74755e-09		11.9175	5.5662e-11	11.9134	1.372e-11	11.9115	7.526e-12		11.9577	8.20321e-09	13.0099
12.6354	-3.83118e-09	23.0478	-2.11892e-09	31.9394	-1.15635e-09	41.9374	-2.74828e-10	51.9354	-4.8721e-11	61.9355	9.121e-12	71.9294	7.7441e-11	81.9335	5.127e-10	93.0605	5.67504e-10	101.982	6.60729e-09		32.6338	3.42894e-09	42.9394	4.23189e-09	51.9348	4.44696e-10	61.9232	4.0892e-11	71.9432	-2.2226e-11	81.9333	-1.28938e-10	91.9253	-5.61196e-10	103.06	-7.9e-11	111.982	-3.23452e-09		11.9394	5.1337e-11	11.9374	1.3514e-11	11.9354	8.898e-12		11.9818	8.14958e-09	13.0605
12.6578	-3.63466e-09	23.0718	-2.03559e-09	31.9615	-1.15924e-09	41.9595	-2.74819e-10	51.9575	-4.8053e-11	61.9595	1.0714e-11	71.9535	8.5257e-11	81.9575	5.45908e-10	93.1358	2.67074e-09	102.006	2.57843e-09		32.6576	3.18294e-09	42.9636	4.39882e-09	51.9572	4.68524e-10	61.9472	4.3995e-11	71.9653	-2.2277e-11	81.9573	-1.29764e-10	91.9493	-5.67718e-10	103.084	-1.6322e-10	112.006	-8.2806e-10		11.9615	4.8447e-11	11.9595	1.3523e-11	11.9574	9.566e-12		12.0057	4.12072e-09	13.1358
12.6817	-3.65539e-09	23.0968	-3.21847e-09	31.9854	-1.04895e-09	41.9835	-2.40587e-10	51.9795	-4.7643e-11	61.9835	2.8987e-11	71.9774	9.1047e-11	81.9815	5.67613e-10	93.1598	2.80466e-09	102.03	2.30044e-09		32.713	1.6506e-08	42.9876	3.29788e-09	51.9793	4.87513e-10	61.9693	4.6302e-11	71.9893	-3.4775e-11	81.9813	-1.40055e-10	91.9733	-5.72532e-10	103.108	-1.36911e-09	112.03	-6.9072e-10		11.9854	1.58744e-10	11.9835	4.7755e-11	11.9795	9.976e-12		12.0298	3.84273e-09	13.1598
12.7058	-6.94312e-09	23.1451	-3.56631e-09	32.0074	-7.4205e-10	42.0075	-1.74976e-10	52.0015	-2.702e-11	62.0075	7e-14	71.9994	3.4311e-11	82.0035	7.3649e-11	93.1838	2.64772e-09	102.054	2.13603e-09		32.7356	1.71976e-08	43.0383	4.54308e-10	52.0033	2.5841e-11	61.9912	2.765e-12	72.0133	-9.214e-12	82.0053	-4.1493e-11	91.9973	-2.50575e-10	103.16	-1.43122e-09	112.054	-6.4453e-10		12.0074	4.6564e-10	12.0075	1.13366e-10	12.0015	3.0599e-11		12.0537	3.67832e-09	13.1838
12.7564	-7.12926e-09	23.1675	-3.5807e-09	32.0314	-6.88364e-10	42.0314	-1.60991e-10	52.0249	-3.0253e-11	62.0315	-1.858e-12	72.0214	6.072e-12	82.0263	5.7102e-11	93.2078	7.69589e-10	102.078	2.00102e-09		32.7596	1.77052e-08	43.0612	4.14461e-10	52.0272	2.2332e-11	62.0133	-1.284e-12	72.0367	-7.811e-12	82.0292	-3.4681e-11	92.0213	-1.2805e-10	103.231	-1.0585e-10	112.078	-6.1934e-10		12.0314	5.19326e-10	12.0314	1.27351e-10	12.0249	2.7366e-11		12.0778	3.54331e-09	13.2078
12.7794	-7.1724e-09	23.2438	-2.1573e-09	32.0554	-6.4803e-10	42.0535	-1.51005e-10	52.0475	-2.8412e-11	62.0555	-2.002e-12	72.0455	4.78e-12	82.0475	4.8983e-11	93.2571	5.97606e-10	102.102	5.96675e-09		32.7836	1.5864e-08	43.1334	4.22588e-09	52.0493	1.9918e-11	62.0353	-7.12e-13	72.0593	-6.993e-12	82.0514	-3.0661e-11	92.0453	-1.08863e-10	103.257	-5.904e-11	112.103	-3.07479e-09		12.0554	5.5966e-10	12.0535	1.37337e-10	12.0475	2.9207e-11		12.1018	7.50904e-09	13.2571
12.8352	-3.89361e-09	23.2677	-2.06514e-09	32.0775	-6.20184e-10	42.0775	-1.41978e-10	52.0714	-2.6739e-11	62.0795	-2.163e-12	72.0675	3.895e-12	82.0714	4.2758e-11	93.2794	5.55512e-10	102.126	6.44989e-09		32.8342	3.54241e-09	43.1576	4.40872e-09	52.0713	1.7938e-11	62.0572	-5.51e-13	72.0833	9.279e-12	82.0753	-2.7165e-11	92.0692	-9.5497e-11	103.28	-2.762e-11	112.128	-3.48978e-09		12.0775	5.87506e-10	12.0775	1.46364e-10	12.0715	3.088e-11		12.1258	7.99218e-09	13.2794
12.8577	-3.69427e-09	23.292	-2.84845e-09	32.1015	-1.14856e-09	42.1015	-2.76984e-10	52.0954	-4.8594e-11	62.1034	2.978e-12	72.0915	1.4577e-11	82.0935	2.72736e-10	93.3343	2.72577e-09	102.15	6.75652e-09		32.8576	3.28461e-09	43.1815	4.48036e-09	52.0932	2.65103e-10	62.0792	-4.53e-13	72.1052	-2.0523e-11	82.0974	-8.7079e-11	92.0913	-3.00625e-10	103.304	-1.34192e-09	112.152	-3.65259e-09		12.1015	5.9131e-11	12.1015	1.1358e-11	12.0954	9.025e-12		12.1497	8.29881e-09	13.3343
12.8817	-3.69025e-09	23.341	-3.56532e-09	32.1254	-1.15533e-09	42.1255	-2.74729e-10	52.1174	-4.9471e-11	62.1254	8.483e-12	72.1155	7.4571e-11	82.1175	4.94179e-10	93.3578	2.86815e-09	102.174	6.99304e-09		32.9129	1.6693e-08	43.2055	5.58978e-10	52.1153	4.27291e-10	62.1033	3.9559e-11	72.1293	-2.219e-11	82.1213	-1.28161e-10	92.1132	-5.56303e-10	103.353	-1.41669e-09	112.176	-3.7171e-09		12.1254	5.2356e-11	12.1255	1.3613e-11	12.1174	8.148e-12		12.1738	8.53533e-09	13.3578
12.9058	-6.95422e-09	23.3635	-3.58142e-09	32.1474	-1.15907e-09	42.1495	-2.74807e-10	52.1415	-4.8456e-11	62.1475	1.0405e-11	72.1375	8.2844e-11	82.1415	5.41732e-10	93.3818	2.93909e-09	102.198	3.45203e-09		32.9356	1.73871e-08	43.255	4.39706e-10	52.1373	4.56033e-10	62.1272	4.1733e-11	72.1533	-2.2383e-11	82.1453	-1.29317e-10	92.1373	-5.64307e-10	103.375	-1.43759e-09	112.2	-7.8919e-10		12.1474	4.8616e-11	12.1495	1.3535e-11	12.1415	9.163e-12		12.1978	4.99432e-09	13.3818
12.9564	-7.14571e-09	23.4398	-2.19131e-09	32.1694	-1.16204e-09	42.1735	-2.75153e-10	52.1654	-4.7886e-11	62.1714	1.1895e-11	72.1615	8.9827e-11	82.1655	5.75028e-10	93.4058	8.16189e-10	102.222	2.51838e-09		32.9596	1.79184e-08	43.2772	4.09896e-10	52.1592	4.78113e-10	62.1493	4.4013e-11	72.1773	-2.2351e-11	82.1693	-1.30067e-10	92.1613	-5.69589e-10	103.445	-5.919e-11	112.224	-7.4779e-10		12.1694	4.565e-11	12.1735	1.3189e-11	12.1654	9.733e-12		12.2218	4.06067e-09	13.4058
12.9794	-7.18682e-09	23.4638	-2.09686e-09	32.1916	-9.37639e-10	42.1974	-1.77245e-10	52.1877	-2.0478e-11	62.1935	2.618e-11	72.1855	9.4812e-11	82.1894	3.90337e-10	93.4475	6.48519e-10	102.246	2.31214e-09		32.9836	1.6155e-08	43.3474	4.3667e-09	52.1813	4.72066e-10	62.1733	4.6765e-11	72.1993	-3.1111e-11	82.1933	-9.7121e-11	92.1853	-5.06548e-10	103.47	-2.291e-11	112.248	-6.9133e-10		12.1916	2.70051e-10	12.1974	1.11097e-10	12.1877	3.7141e-11		12.2457	3.85443e-09	13.4475
13.0339	-3.91122e-09	23.4878	-2.53656e-09	32.2154	-7.3248e-10	42.2194	-1.70758e-10	52.2114	-3.158e-11	62.2175	-1.332e-12	72.2094	7.93e-12	82.2116	6.9653e-11	93.55	2.90426e-09	102.27	2.16539e-09		33.0345	3.62292e-09	43.3716	4.51723e-09	52.2032	2.7268e-11	62.1973	-1.2167e-11	72.2233	-8.418e-12	82.2173	-3.614e-11	92.2073	-1.37242e-10	103.494	-7.594e-10	112.272	-6.1578e-10		12.2154	4.7521e-10	12.2194	1.17584e-10	12.2114	2.6039e-11		12.2697	3.70768e-09	13.55
13.0578	-3.7062e-09	23.537	-3.56431e-09	32.2395	-6.84157e-10	42.2435	-1.57948e-10	52.2334	-3.006e-11	62.2415	-1.853e-12	72.2314	5.509e-12	82.2355	5.683e-11	93.5738	3.03142e-09	102.294	4.64741e-09		33.0576	3.36652e-09	43.3956	1.78181e-09	52.2253	2.4108e-11	62.2213	-8.78e-13	72.2454	-7.241e-12	82.2413	-3.1235e-11	92.2313	-1.1402e-10	103.518	-1.36564e-09	112.297	-2.36274e-09		12.2395	5.23533e-10	12.2435	1.30394e-10	12.2334	2.7559e-11		12.2937	6.1897e-09	13.5738
13.0819	-3.71075e-09	23.5594	-3.58207e-09	32.2634	-6.49123e-10	42.2675	-1.48972e-10	52.2575	-2.8062e-11	62.2654	-2.089e-12	72.2555	4.252e-12	82.2595	4.8928e-11	93.5978	1.30263e-09	102.318	6.51213e-09		33.1128	1.68498e-08	43.4463	4.53355e-10	52.2474	2.1429e-11	62.2453	-5.93e-13	72.2673	-6.621e-12	82.2653	-2.7794e-11	92.2553	-9.8046e-11	103.567	-1.41626e-09	112.32	-3.33087e-09		12.2634	5.58567e-10	12.2675	1.3937e-10	12.2575	2.9557e-11		12.3178	8.05442e-09	13.5977
13.1235	-7.06085e-09	23.6339	-2.23373e-09	32.2855	-7.75059e-10	42.2915	-2.36938e-10	52.2814	-4.3666e-11	62.2875	-1.881e-12	72.2794	3.683e-12	82.2815	3.9978e-11	93.6218	7.64899e-10	102.342	6.84291e-09		33.1356	1.75642e-08	43.4693	4.13205e-10	52.2693	1.9439e-11	62.2693	-5.18e-13	72.2913	6.451e-12	82.2893	-4.5689e-11	92.2793	-8.4362e-11	103.637	-4.914e-11	112.344	-3.60074e-09		12.2855	4.32631e-10	12.2915	5.1404e-11	12.2814	1.3953e-11		12.3419	8.3852e-09	13.6218
13.1729	-7.18798e-09	23.6577	-2.13413e-09	32.3094	-1.1523e-09	42.3154	-2.74799e-10	52.3034	-5.3177e-11	62.3115	6.873e-12	72.3035	6.8521e-11	82.3054	4.75373e-10	93.6717	6.25126e-10	102.366	7.09253e-09		33.1596	1.80895e-08	43.5414	4.36547e-09	52.2932	2.67262e-10	62.2933	4.1669e-11	72.3133	-2.1828e-11	82.3113	-1.27059e-10	92.3033	-5.44858e-10	103.662	-5.92e-12	112.368	-3.7489e-09		12.3094	5.5387e-11	12.3154	1.3543e-11	12.3034	4.442e-12		12.3658	8.63482e-09	13.6717
13.2478	-3.82591e-09	23.6817	-2.11158e-09	32.3315	-1.15748e-09	42.3375	-2.74846e-10	52.3254	-4.8998e-11	62.3335	9.571e-12	72.3275	8.1996e-11	82.3275	5.30014e-10	93.7479	2.94295e-09	102.39	5.35715e-09		33.1836	1.64166e-08	43.5655	4.55032e-09	52.3153	4.34219e-10	62.3173	3.9769e-11	72.3354	-2.2234e-11	82.3353	-1.28785e-10	92.3272	-5.5865e-10	103.686	-2.0354e-10	112.392	-1.87556e-09		12.3315	5.0206e-11	12.3375	1.3496e-11	12.3254	8.621e-12		12.3898	6.89944e-09	13.7479
13.2718	-3.6276e-09	23.731	-3.56273e-09	32.3554	-1.16094e-09	42.3615	-2.75281e-10	52.3494	-4.8171e-11	62.3554	1.1399e-11	72.3515	9.0058e-11	82.3515	5.70962e-10	93.7718	3.06893e-09	102.414	2.71657e-09		33.2338	3.76402e-09	43.5896	3.06271e-09	52.3393	4.62475e-10	62.3412	4.2969e-11	72.3592	-2.2331e-11	82.3572	-1.29585e-10	92.3493	-5.64646e-10	103.71	-1.34077e-09	112.416	-8.8026e-10		12.3554	4.6754e-11	12.3615	1.3061e-11	12.3494	9.448e-12		12.4137	4.25886e-09	13.7718
13.2971	-6.28889e-09	23.7534	-3.58177e-09	32.3795	-1.16395e-09	42.3834	-2.42585e-10	52.3715	-4.7758e-11	62.3794	1.2788e-11	72.3755	9.6362e-11	82.3755	6.03778e-10	93.7958	1.56846e-09	102.438	2.47338e-09		33.2576	3.49596e-09	43.639	4.67855e-10	52.3632	4.84857e-10	62.3653	4.5438e-11	72.3813	-3.1043e-11	82.3812	-1.39165e-10	92.3733	-5.69552e-10	103.734	-1.37512e-09	112.44	-7.6794e-10		12.3795	4.3744e-11	12.3834	4.5757e-11	12.3715	9.861e-12		12.4378	4.01567e-09	13.7958
13.3464	-7.1403e-09	23.7774	-3.5922e-09	32.4034	-7.74871e-10	42.4074	-1.78912e-10	52.3955	-1.4579e-11	62.4014	6.678e-12	72.3994	3.623e-11	82.3995	1.3539e-10	93.8197	7.95909e-10	102.462	2.31176e-09		33.3129	1.71188e-08	43.6613	4.33811e-10	52.3853	3.8654e-10	62.3893	7.317e-12	72.4052	-1.0671e-11	82.4032	-4.243e-11	92.3973	-2.49573e-10	103.832	-5.399e-11	112.462	-6.5175e-10		12.4034	4.32819e-10	12.4074	1.0943e-10	12.3955	4.304e-11		12.4618	3.85405e-09	13.8198
13.3695	-7.18936e-09	23.8518	-2.17225e-09	32.4275	-7.15357e-10	42.4314	-1.65101e-10	52.4195	-3.1546e-11	62.4235	-1.696e-12	72.4214	6.726e-12	82.4215	6.6933e-11	93.8715	6.43639e-10	102.486	3.1389e-09		33.3356	1.78149e-08	43.7315	4.32499e-09	52.4093	2.6297e-11	62.4132	-1.093e-12	72.4273	-8.255e-12	82.4253	-3.4017e-11	92.4213	-1.18246e-10	103.856	-1.678e-11	112.486	-7.3501e-10		12.4275	4.92333e-10	12.4314	1.23241e-10	12.4195	2.6073e-11		12.4858	4.68119e-09	13.8715
13.4458	-3.88858e-09	23.8757	-2.09054e-09	32.4515	-6.75212e-10	42.4554	-1.54343e-10	52.4435	-2.9744e-11	62.4455	-2.101e-12	72.4435	5.266e-12	82.4455	5.5905e-11	93.948	3.00023e-09	102.51	6.48927e-09		33.3596	1.83943e-08	43.7555	4.51745e-09	52.4333	2.3554e-11	62.4353	-6.51e-13	72.4512	-7.127e-12	82.4492	-2.9123e-11	92.4452	-1.01718e-10	103.88	1.891e-11	112.51	-3.05815e-09		12.4514	5.32478e-10	12.4554	1.33999e-10	12.4435	2.7875e-11		12.5098	8.03156e-09	13.948
13.4697	-3.69766e-09	23.8998	-3.43511e-09	32.4755	-6.44777e-10	42.4774	-1.46202e-10	52.4655	-2.8013e-11	62.4675	-2.336e-12	72.4655	4.305e-12	82.4694	4.9102e-11	93.9718	3.12891e-09	102.534	6.89218e-09		33.3836	1.67323e-08	43.7795	4.66918e-09	52.4573	2.1241e-11	62.4593	-4.19e-13	72.4733	-6.296e-12	82.4714	-2.6011e-11	92.4672	-8.8294e-11	103.904	-1.30987e-09	112.534	-3.59456e-09		12.4755	5.62913e-10	12.4774	1.4214e-10	12.4655	2.9606e-11		12.5338	8.43447e-09	13.9718
13.4938	-5.71894e-09	23.9501	-3.58021e-09	32.4995	-1.14308e-09	42.4994	-2.87076e-10	52.4895	-5.5921e-11	62.4915	-2.995e-12	72.4874	3.329e-12	82.4915	2.43549e-10	93.9958	1.61784e-09	102.558	7.16818e-09		33.4347	3.88837e-09	43.8035	6.07288e-10	52.4812	3.7636e-11	62.4833	2.1132e-11	72.4972	2.038e-12	82.4953	-7.5024e-11	92.4894	-2.44093e-10	103.928	-1.36211e-09	112.556	-3.68545e-09		12.4995	6.4607e-11	12.4994	1.266e-12	12.4895	1.698e-12		12.5578	8.71047e-09	13.9958
13.5455	-7.15504e-09	23.9734	-3.59392e-09	32.5235	-1.15895e-09	42.5234	-2.75133e-10	52.5134	-4.9781e-11	62.5135	7.411e-12	72.5095	7.5715e-11	82.5155	5.18689e-10	94.0198	8.23499e-10	102.582	7.18843e-09		33.4576	3.6023e-09	43.8543	4.60083e-10	52.5033	4.19024e-10	62.5073	3.841e-11	72.5193	-2.1948e-11	82.5173	-1.27547e-10	92.5132	-5.52522e-10	103.977	-1.40928e-09	112.58	-3.75124e-09		12.5235	4.8741e-11	12.5234	1.3209e-11	12.5135	7.838e-12		12.5818	8.73072e-09	14.0198
13.5694	-7.19976e-09	24.0498	-2.20196e-09	32.5474	-1.16249e-09	42.5455	-2.75115e-10	52.5355	-4.8524e-11	62.5374	1.0297e-11	72.5329	8.7386e-11	82.5395	5.68579e-10	94.0438	7.35289e-10	102.606	2.96325e-09		33.5129	1.72688e-08	43.8772	4.19342e-10	52.5253	4.5398e-10	62.5313	4.1342e-11	72.5433	-2.2371e-11	82.5413	-1.29008e-10	92.5353	-5.60221e-10	104.047	-5.91e-12	112.604	-8.0474e-10		12.5474	4.5198e-11	12.5455	1.3227e-11	12.5355	9.095e-12		12.6058	4.50554e-09	14.0438
13.6458	-3.90613e-09	24.0738	-2.11013e-09	32.5695	-1.16522e-09	42.5695	-2.75386e-10	52.5594	-4.7881e-11	62.5614	1.2332e-11	72.5554	9.5069e-11	82.5635	6.04283e-10	94.0943	6.23924e-10	102.63	2.66013e-09		33.5356	1.80017e-08	43.9475	4.48069e-09	52.5493	4.79646e-10	62.5553	4.4218e-11	72.5673	-2.2404e-11	82.5632	-1.29836e-10	92.5593	-5.66494e-10	104.072	3.409e-11	112.628	-7.6254e-10		12.5695	4.2466e-11	12.5695	1.2956e-11	12.5594	9.738e-12		12.6297	4.20242e-09	14.0943
13.6698	-3.72233e-09	24.0977	-2.03866e-09	32.5934	-9.15856e-10	42.5934	-1.98679e-10	52.5815	-3.0637e-11	62.5835	3.0035e-11	72.5794	1.01087e-10	82.5874	4.70769e-10	94.1174	5.86605e-10	102.654	2.47596e-09		33.5596	1.85501e-08	43.9716	4.63563e-09	52.5733	5.01041e-10	62.5793	4.6777e-11	72.5894	-3.4955e-11	82.5873	-1.23981e-10	92.5828	-5.55148e-10	104.096	6.386e-11	112.652	-7.3945e-10		12.5935	2.91834e-10	12.5935	8.9663e-11	12.5815	2.6982e-11		12.6537	4.01825e-09	14.1174
13.6938	-5.71422e-09	24.1217	-1.98364e-09	32.6174	-7.48565e-10	42.6155	-1.7582e-10	52.6055	-3.1917e-11	62.6075	2.96e-13	72.6016	1.3574e-11	82.6094	7.8364e-11	94.1395	5.54273e-10	102.678	2.3464e-09		33.5836	1.69499e-08	43.9956	1.89881e-09	52.5974	1.03943e-10	62.6033	-3.788e-12	72.6132	-8.766e-12	82.6113	-3.734e-11	92.6052	-1.34086e-10	104.12	9.302e-11	112.676	-7.0679e-10		12.6174	4.59125e-10	12.6155	1.12522e-10	12.6055	2.5702e-11		12.6778	3.88869e-09	14.1395
13.7436	-7.1537e-09	24.1457	-1.92603e-09	32.6394	-7.07836e-10	42.6395	-1.63789e-10	52.6294	-3.0916e-11	62.6315	-1.93e-12	72.6255	6.595e-12	82.6335	6.3528e-11	94.1615	5.26165e-10	102.702	6.47789e-09		33.6355	3.91426e-09	44.0463	4.72082e-10	52.6213	2.5858e-11	62.6273	-5.09e-13	72.6353	-7.216e-12	82.6353	-3.1636e-11	92.6273	-1.10007e-10	104.144	1.2059e-10	112.7	-2.69718e-09		12.6395	4.99854e-10	12.6395	1.24553e-10	12.6295	2.6703e-11		12.7017	8.02018e-09	14.1615
13.7674	-7.20529e-09	24.1697	-1.8758e-09	32.6635	-6.74347e-10	42.6615	-1.54408e-10	52.6535	-2.9337e-11	62.6535	-2.129e-12	72.6495	5.175e-12	82.6574	5.4864e-11	94.1855	5.02379e-10	102.726	6.96974e-09		33.6596	3.64004e-09	44.0692	4.42213e-10	52.6453	2.3084e-11	62.6513	-4.09e-13	72.6592	-6.266e-12	82.6593	-2.7684e-11	92.6493	-9.3547e-11	104.168	1.4143e-10	112.724	-3.66638e-09		12.6635	5.33343e-10	12.6615	1.33934e-10	12.6535	2.8282e-11		12.7257	8.51203e-09	14.1855
13.8418	-3.97449e-09	24.1938	-1.82781e-09	32.6874	-8.39469e-10	42.6855	-1.99079e-10	52.6774	-2.7833e-11	62.6774	-2.32e-12	72.6734	4.313e-12	82.6794	4.9202e-11	94.2094	4.79666e-10	102.75	7.28324e-09		33.7149	1.75099e-08	44.0912	4.13748e-10	52.6693	2.0624e-11	62.6753	-2.78e-13	72.6812	1.849e-12	82.6813	-1.7348e-11	92.6713	-8.1449e-11	104.192	1.6604e-10	112.748	-3.73672e-09		12.6875	3.68221e-10	12.6855	8.9263e-11	12.6774	2.9786e-11		12.7498	8.82553e-09	14.2094
13.8657	-3.76639e-09	24.2178	-1.78165e-09	32.7114	-1.15688e-09	42.7095	-2.75923e-10	52.6995	-4.3922e-11	62.6995	-6.622e-12	72.6955	3.1543e-11	82.7014	4.8398e-10	94.2315	4.61788e-10	102.774	7.54676e-09		33.7376	1.82011e-08	44.1153	3.87145e-10	52.6932	2.70264e-10	62.6993	5.3298e-11	72.7033	-1.7847e-11	82.7053	-1.25516e-10	92.6933	-3.30451e-10	104.216	1.8839e-10	112.772	-3.79606e-09		12.7114	5.081e-11	12.7095	1.2419e-11	12.6995	1.3697e-11		12.7737	9.08905e-09	14.2315
13.8897	-5.03273e-09	24.2417	-1.73706e-09	32.7334	-1.16138e-09	42.7334	-2.75546e-10	52.7235	-4.9119e-11	62.7234	9.415e-12	72.7195	8.3491e-11	82.7235	5.51141e-10	94.2554	4.43001e-10	102.798	3.95692e-09		33.7616	1.87241e-08	44.1393	3.66615e-10	52.7154	4.42268e-10	62.7233	4.0735e-11	72.7272	-2.2241e-11	82.7293	-1.28284e-10	92.7153	-5.52302e-10	104.24	2.0584e-10	112.796	-1.63261e-09		12.7334	4.631e-11	12.7334	1.2796e-11	12.7235	8.5e-12		12.7977	5.49921e-09	14.2554
13.9415	-7.15373e-09	24.2657	-1.70161e-09	32.7555	-1.16478e-09	42.7554	-2.75561e-10	52.7454	-4.821e-11	62.7455	1.1676e-11	72.7435	9.3235e-11	82.7454	5.95099e-10	94.2774	4.28758e-10	102.822	2.87685e-09		33.7856	1.58001e-08	44.1632	3.48576e-10	52.7393	4.75771e-10	62.7473	4.422e-11	72.7492	-2.2497e-11	82.7513	-1.29238e-10	92.7392	-5.60012e-10	104.264	2.1947e-10	112.82	-8.4397e-10		12.7555	4.291e-11	12.7554	1.2781e-11	12.7454	9.409e-12		12.8217	4.41914e-09	14.2774
13.9654	-7.20967e-09	24.2897	-1.65554e-09	32.7794	-1.16704e-09	42.7775	-2.75706e-10	52.7675	-4.77e-11	62.7695	1.3402e-11	72.7656	9.9974e-11	82.7675	6.27059e-10	94.2995	4.13723e-10	102.846	2.66822e-09		33.8344	4.01109e-09	44.1852	3.31542e-10	52.7632	4.99027e-10	62.7713	4.7263e-11	72.7713	-2.2399e-11	82.7752	-1.2996e-10	92.7613	-5.65278e-10	104.288	2.4268e-10	112.844	-7.4756e-10		12.7794	4.0654e-11	12.7775	1.2636e-11	12.7675	9.919e-12		12.8459	4.21051e-09	14.2995
14.0398	-4.00737e-09	24.3137	-1.62337e-09	32.8016	-8.02406e-10	42.8014	-1.86963e-10	52.7914	-1.8277e-11	62.7935	2.6805e-11	72.7895	8.5124e-11	82.7915	3.75334e-10	94.3235	3.98122e-10	102.87	2.51369e-09		33.8576	3.73408e-09	44.2074	3.14131e-10	52.7853	4.00389e-10	62.7953	-6.057e-12	72.7953	-3.3449e-11	82.7973	-7.8743e-11	92.7853	-5.06292e-10	104.312	2.5954e-10	112.868	-6.8389e-10		12.8016	4.05284e-10	12.8014	1.01379e-10	12.7914	3.9342e-11		12.8698	4.05598e-09	14.3235
14.0638	-3.80316e-09	24.3379	-1.57407e-09	32.8254	-7.41659e-10	42.8234	-1.74288e-10	52.8134	-3.286e-11	62.8154	-1.209e-12	72.8134	8.255e-12	82.8154	7.7225e-11	94.3455	3.85597e-10	102.894	5.04469e-09		33.9128	1.7613e-08	44.2312	2.98985e-10	52.8093	2.7497e-11	62.8192	-6.54e-13	72.8193	-8.189e-12	82.8213	-3.3486e-11	92.8093	-1.21407e-10	104.336	2.6779e-10	112.892	-1.47335e-09		12.8254	4.66031e-10	12.8234	1.14054e-10	12.8134	2.4759e-11		12.8939	6.58698e-09	14.3455
14.0877	-3.64068e-09	24.3618	-1.55039e-09	32.8475	-7.0515e-10	42.8455	-1.64366e-10	52.8355	-3.1426e-11	62.8375	-2.003e-12	72.8355	5.994e-12	82.8394	6.4162e-11	94.3695	3.74731e-10	102.918	7.01728e-09		33.9356	1.83248e-08	44.2532	2.88146e-10	52.8333	2.4672e-11	62.8413	-2.55e-13	72.8433	-6.882e-12	82.8452	-2.8749e-11	92.8333	-9.7295e-11	104.36	2.8219e-10	112.916	-3.71312e-09		12.8475	5.0254e-10	12.8455	1.23976e-10	12.8355	2.6193e-11		12.9177	8.55957e-09	14.3695
14.1118	-3.49035e-09	24.3857	-1.51391e-09	32.8695	-6.74198e-10	42.8694	-1.54231e-10	52.8595	-2.9699e-11	62.8615	-2.28e-12	72.8595	4.93e-12	82.8614	5.6442e-11	94.3934	3.61152e-10	102.942	7.37267e-09		33.9596	1.88989e-08	44.2754	2.72901e-10	52.8572	2.2345e-11	62.8653	-1.4e-13	72.8673	-5.924e-12	82.8673	-2.4971e-11	92.8572	-8.0509e-11	104.384	2.9819e-10	112.94	-3.78727e-09		12.8695	5.33492e-10	12.8694	1.34111e-10	12.8595	2.792e-11		12.9417	8.91496e-09	14.3934
14.1357	-3.35863e-09	24.4097	-1.48407e-09	32.8916	-9.45551e-10	42.8916	-2.38736e-10	52.8835	-4.9995e-11	62.8835	-2.775e-12	72.8835	-7.782e-12	82.8834	8.2936e-11	94.4154	3.50564e-10	102.966	7.6239e-09		33.9836	1.74201e-08	44.2993	2.60105e-10	52.8792	2.0089e-11	62.8893	3.4168e-11	72.8913	6.984e-12	82.8893	-4.2157e-11	92.8794	-6.9911e-11	104.408	3.1452e-10	112.964	-3.14547e-09		12.8916	2.62139e-10	12.8916	4.9606e-11	12.8835	7.624e-12		12.9658	9.16619e-09	14.4154
14.1597	-3.25428e-09	24.4338	-1.45849e-09	32.9154	-1.15821e-09	42.9154	-2.75394e-10	52.9074	-5.0946e-11	62.9075	6.576e-12	72.9075	7.859e-11	82.9074	5.24412e-10	94.4375	3.41927e-10	102.99	5.9087e-09		34.0341	4.10201e-09	44.3233	2.49162e-10	52.9013	4.17214e-10	62.9133	4.0504e-11	72.9152	-2.199e-11	82.9133	-1.2673e-10	92.9032	-5.39411e-10	104.432	3.2315e-10	112.988	-2.35053e-09		12.9154	4.948e-11	12.9154	1.2948e-11	12.9074	6.673e-12		12.9898	7.45099e-09	14.4375
14.1838	-3.14563e-09	24.4578	-1.42871e-09	32.9395	-1.16267e-09	42.9375	-2.75636e-10	52.9295	-4.8691e-11	62.9315	1.0482e-11	72.9315	9.1665e-11	82.9295	5.82964e-10	94.4615	3.33315e-10	103.014	3.09698e-09		34.0578	3.80524e-09	44.3472	2.40466e-10	52.9252	4.58866e-10	62.9372	4.3649e-11	72.9373	-2.2246e-11	82.9372	-1.28279e-10	92.9253	-5.54211e-10	104.456	3.3507e-10	113.012	-9.4196e-10		12.9395	4.5016e-11	12.9375	1.2706e-11	12.9295	8.928e-12		13.0138	4.63927e-09	14.4615
14.2078	-3.06174e-09	24.4817	-1.39984e-09	32.9635	-1.16538e-09	42.9615	-2.75807e-10	52.9535	-4.7965e-11	62.9549	1.257e-11	72.9554	1.00187e-10	82.9534	6.26545e-10	94.4854	3.23499e-10	103.038	2.83659e-09		34.0816	3.5945e-09	44.3693	2.32791e-10	52.9473	4.8314e-10	62.9593	4.6164e-11	72.9593	-2.2377e-11	82.9613	-1.29262e-10	92.9492	-5.60207e-10	104.48	3.4055e-10	113.036	-7.4004e-10		12.9634	4.2313e-11	12.9615	1.2535e-11	12.9535	9.654e-12		13.0378	4.37888e-09	14.4854
14.2318	-2.97784e-09	24.5058	-1.37029e-09	32.9875	-1.03729e-09	42.9854	-2.37086e-10	52.9775	-4.747e-11	62.9774	1.3981e-11	72.9775	1.067e-10	82.9754	6.56754e-10	94.5075	3.1514e-10	103.062	2.65513e-09		34.1056	3.40073e-09	44.3933	2.1956e-10	52.9712	5.06056e-10	62.9813	3.8581e-11	72.9832	-3.4577e-11	82.9852	-1.32204e-10	92.9712	-5.65363e-10	104.504	3.5114e-10	113.06	-8.678e-10		12.9875	1.70399e-10	12.9854	5.1256e-11	12.9775	1.0149e-11		13.0618	4.19742e-09	14.5075
14.2558	-2.88382e-09	24.5298	-1.34867e-09	33.0114	-7.80269e-10	43.0076	-1.86618e-10	52.9995	-1.2784e-11	63.0014	8.38e-12	73.0015	1.5743e-11	82.9974	2.19304e-10	94.5294	3.07656e-10	103.086	3.45573e-09		34.1296	3.25328e-09	44.4173	2.14159e-10	52.9932	2.13524e-10	63.0052	-2.057e-12	73.0054	-1.0089e-11	83.0073	-3.6011e-11	92.9933	-3.33997e-10	104.528	3.6083e-10	113.084	-2.2377e-09		13.0114	4.27421e-10	13.0076	1.01724e-10	12.9995	4.4835e-11		13.0858	4.99802e-09	14.5294
14.2797	-2.80961e-09	24.5538	-1.32767e-09	33.0344	-7.31231e-10	43.0315	-1.72846e-10	53.0235	-3.2627e-11	63.0234	-1.8e-12	73.0255	7.183e-12	83.0196	7.8315e-11	94.5514	3.00617e-10	103.11	7.00972e-09		34.1536	3.1246e-09	44.4413	2.10076e-10	53.0173	2.6707e-11	63.0293	-5.96e-13	73.0292	-7.352e-12	83.0293	-3.0237e-11	93.0173	-1.10088e-10	104.552	3.7304e-10	113.108	-3.23413e-09		13.0344	4.76459e-10	13.0315	1.15496e-10	13.0235	2.4992e-11		13.1098	8.55201e-09	14.5514
14.3037	-2.72601e-09	24.5777	-1.30314e-09	33.0574	-6.95961e-10	43.0535	-1.63602e-10	53.0474	-3.0853e-11	63.0455	-2.39e-12	73.0495	5.668e-12	83.0435	6.6156e-11	94.5735	2.95518e-10	103.134	7.41478e-09		34.1776	2.98294e-09	44.4653	2.07682e-10	53.0392	2.4146e-11	63.0533	-2.94e-13	73.0513	-6.393e-12	83.0513	-2.6176e-11	93.0412	-9.1492e-11	104.576	3.8455e-10	113.132	-3.52575e-09		13.0574	5.11729e-10	13.0535	1.2474e-10	13.0474	2.6766e-11		13.1338	8.95707e-09	14.5735
14.3278	-2.65043e-09	24.6018	-1.27645e-09	33.0795	-6.68668e-10	43.0775	-1.55471e-10	53.0715	-2.9209e-11	63.0694	-2.404e-12	73.0735	4.646e-12	83.0675	5.84e-11	94.5975	2.88274e-10	103.158	7.72619e-09		34.2016	2.87249e-09	44.4872	1.99145e-10	53.0612	2.1664e-11	63.0773	-2.06e-13	73.0752	-5.635e-12	83.0753	-2.2752e-11	93.0633	-7.5185e-11	104.6	4.001e-10	113.156	-3.77793e-09		13.0795	5.39022e-10	13.0775	1.32871e-10	13.0715	2.841e-11		13.1577	9.26848e-09	14.5975
14.3517	-2.57263e-09	24.6262	-1.26002e-09	33.1035	-1.15607e-09	43.1015	-2.81298e-10	53.0934	-5.0954e-11	63.0915	-3.233e-12	73.0974	4.1254e-11	83.0915	2.62069e-10	94.6215	2.82158e-10	103.182	7.83177e-09		34.2255	2.75858e-09	44.5093	1.93577e-10	53.0834	7.2691e-11	63.1013	4.8492e-11	73.0972	2.489e-12	83.0993	-9.2611e-11	93.0873	-1.77227e-10	104.624	4.127e-10	113.18	-3.13397e-09		13.1035	5.1625e-11	13.1015	7.044e-12	13.0934	6.665e-12		13.1817	9.37406e-09	14.6215
14.3758	-2.51202e-09	24.6498	-1.24173e-09	33.1275	-1.16078e-09	43.1235	-2.75865e-10	53.1175	-4.9484e-11	63.1154	8.798e-12	73.1215	8.9927e-11	83.1154	5.6419e-10	94.6455	2.75488e-10	103.206	3.36529e-09		34.2496	2.64928e-09	44.5332	1.90336e-10	53.1072	4.30841e-10	63.1253	4.1028e-11	73.1192	-2.2002e-11	83.1233	-1.27186e-10	93.1113	-5.46353e-10	104.648	4.2593e-10	113.204	-9.7427e-10		13.1275	4.6909e-11	13.1235	1.2477e-11	13.1175	8.135e-12		13.2058	4.90758e-09	14.6455
14.3998	-2.45357e-09	24.6738	-1.2188e-09	33.1514	-1.16486e-09	43.1475	-2.76057e-10	53.1414	-4.8195e-11	63.1375	1.1714e-11	73.1454	9.9862e-11	83.1375	6.15032e-10	94.6695	2.70679e-10	103.23	3.04148e-09		34.2736	2.5776e-09	44.5552	1.83769e-10	53.1293	4.63792e-10	63.1493	4.3963e-11	73.1412	-2.2227e-11	83.1473	-1.28484e-10	93.1352	-5.55286e-10	104.672	4.3579e-10	113.228	-8.2568e-10		13.1515	4.2829e-11	13.1475	1.2285e-11	13.1414	9.424e-12		13.2297	4.58377e-09	14.6695
14.4238	-2.38107e-09	24.6978	-1.20532e-09	33.1754	-1.16762e-09	43.1714	-2.76016e-10	53.1634	-4.7746e-11	63.1594	1.3442e-11	73.1675	1.06566e-10	83.1615	6.55817e-10	94.6935	2.63424e-10	103.252	2.84784e-09		34.2976	2.49745e-09	44.5792	1.79683e-10	53.1513	4.88891e-10	63.1732	4.6787e-11	73.1633	-2.2333e-11	83.1713	-1.2934e-10	93.1573	-5.60661e-10	104.696	4.4953e-10	113.252	-6.9767e-10		13.1754	4.0075e-11	13.1714	1.2326e-11	13.1634	9.873e-12		13.2517	4.39013e-09	14.6935
14.4477	-2.30308e-09	24.7217	-1.18977e-09	33.1975	-8.61661e-10	43.1935	-2.04236e-10	53.1855	-2.3238e-11	63.1814	2.6228e-11	73.1914	8.066e-11	83.1855	5.76955e-10	94.7175	2.57472e-10	103.276	2.68314e-09		34.3216	2.4248e-09	44.6013	1.70829e-10	53.1733	5.09855e-10	63.1952	-5.466e-12	73.1873	-3.372e-11	83.1953	-8.7196e-11	93.1812	-5.69691e-10	104.72	4.5639e-10	113.276	-6.6179e-10		13.1974	3.46029e-10	13.1935	8.4106e-11	13.1855	3.4381e-11		13.2757	4.22543e-09	14.7175
14.4717	-2.24295e-09	24.7458	-1.1718e-09	33.2215	-7.63009e-10	43.2174	-1.81364e-10	53.2095	-3.3526e-11	63.2035	3.196e-12	73.2135	8.773e-12	83.2095	9.0354e-11	94.7415	2.51526e-10	103.3	6.58785e-09		34.3456	2.36042e-09	44.6253	1.64109e-10	53.1953	1.65129e-10	63.2173	-7.41e-13	73.2112	-8.522e-12	83.2193	-3.1609e-11	93.2032	-1.22966e-10	104.744	4.6365e-10	113.3	-3.12026e-09		13.2215	4.44681e-10	13.2174	1.06978e-10	13.2095	2.4093e-11		13.2998	8.13014e-09	14.7415
14.4957	-2.16796e-09	24.7697	-1.14076e-09	33.2454	-7.22237e-10	43.2394	-1.70797e-10	53.2334	-3.2111e-11	63.2275	-2.04e-12	73.2374	6.485e-12	83.2335	7.329e-11	94.7654	2.46867e-10	103.324	7.44176e-09		34.3696	2.28847e-09	44.6492	1.55674e-10	53.2193	2.7002e-11	63.2412	-4.13e-13	73.2334	-6.855e-12	83.2433	-2.6247e-11	93.2253	-9.3853e-11	104.768	4.7045e-10	113.324	-3.45615e-09		13.2454	4.85453e-10	13.2394	1.17545e-10	13.2334	2.5508e-11		13.3237	8.98405e-09	14.7654
14.5198	-2.11342e-09	24.7938	-1.12959e-09	33.2675	-6.92086e-10	43.2635	-1.6115e-10	53.2555	-3.043e-11	63.2514	-2.484e-12	73.2595	5.486e-12	83.2575	6.4058e-11	94.7875	2.42269e-10	103.348	7.77904e-09		34.3936	2.26124e-09	44.6713	1.50042e-10	53.2432	2.3819e-11	63.2633	-1.45e-13	73.2573	-5.943e-12	83.2673	-2.2182e-11	93.2474	-7.8269e-11	104.792	4.7788e-10	113.348	-3.7631e-09		13.2675	5.15604e-10	13.2635	1.27192e-10	13.2555	2.7189e-11		13.3477	9.32133e-09	14.7875
14.5437	-2.07178e-09	24.8177	-1.10846e-09	33.2914	-9.44354e-10	43.2875	-2.14854e-10	53.2794	-2.8914e-11	63.2735	-2.522e-12	73.2835	-7.355e-12	83.2814	4.6886e-11	94.8114	2.38351e-10	103.372	8.03532e-09		34.4176	2.17137e-09	44.6933	1.49128e-10	53.2652	2.1804e-11	63.2873	2.9564e-11	73.2812	2.92e-13	83.2912	-4.9039e-11	93.2712	-6.3686e-11	104.816	4.8376e-10	113.372	-3.08991e-09		13.2914	2.63336e-10	13.2875	7.3488e-11	13.2794	2.8705e-11		13.3718	9.57761e-09	14.8114
14.5678	-2.01816e-09	24.8418	-1.09382e-09	33.3135	-1.15986e-09	43.3115	-2.76344e-10	53.3015	-5.6091e-11	63.2974	-6.144e-12	73.3074	8.2771e-11	83.3035	5.3442e-10	94.8334	2.34778e-10	103.394	5.36339e-09		34.4416	2.1184e-09	44.7152	1.45167e-10	53.2874	1.48022e-10	63.3113	3.9248e-11	73.3033	-1.7136e-11	83.3133	-1.26133e-10	93.2933	-3.13023e-10	104.84	4.9348e-10	113.396	-1.14947e-09		13.3135	4.7833e-11	13.3115	1.1998e-11	13.3015	1.528e-12		13.3937	6.90568e-09	14.8334
14.5918	-1.98986e-09	24.8658	-1.0736e-09	33.3374	-1.16447e-09	43.3354	-2.75996e-10	53.3254	-4.8852e-11	63.3195	9.723e-12	73.3296	9.5743e-11	83.3274	6.06763e-10	94.8555	2.33214e-10	103.418	3.298e-09		34.4656	2.06543e-09	44.7373	1.42139e-10	53.3113	4.37009e-10	63.3353	4.2538e-11	73.3272	-2.2264e-11	83.3373	-1.27759e-10	93.3152	-5.45451e-10	104.864	4.9544e-10	113.42	-8.2756e-10		13.3375	4.3219e-11	13.3354	1.2346e-11	13.3254	8.767e-12		13.4178	4.84029e-09	14.8555
14.6158	-1.94556e-09	24.8897	-1.0612e-09	33.3615	-1.16771e-09	43.3575	-2.76055e-10	53.3475	-4.8017e-11	63.3435	1.2618e-11	73.3534	1.04609e-10	83.3494	6.49374e-10	94.8795	2.2843e-10	103.442	3.03662e-09		34.4896	2.03079e-09	44.7593	1.38627e-10	53.3353	4.70841e-10	63.3593	4.5501e-11	73.3492	-2.2403e-11	83.3612	-1.28621e-10	93.3373	-5.53077e-10	104.888	5.0983e-10	113.444	-7.2506e-10		13.3615	3.9979e-11	13.3575	1.2287e-11	13.3475	9.602e-12		13.4418	4.57891e-09	14.8795
14.6398	-1.90027e-09	24.9137	-1.05363e-09	33.3854	-1.07949e-09	43.3815	-2.58783e-10	53.3715	-4.7437e-11	63.3674	1.4394e-11	73.3755	1.11179e-10	83.3715	6.86177e-10	94.9035	2.24048e-10	103.466	2.84665e-09		34.5147	1.96865e-09	44.7832	1.33689e-10	53.3593	4.94827e-10	63.3833	2.7245e-11	73.3712	-2.225e-11	83.3833	-1.38622e-10	93.3612	-5.59116e-10	104.912	5.0601e-10	113.468	-6.5875e-10		13.3854	1.28197e-10	13.3815	2.9559e-11	13.3715	1.0182e-11		13.4658	4.38894e-09	14.9035
14.6638	-1.84986e-09	24.9377	-1.03123e-09	33.4075	-8.00995e-10	43.4055	-1.90095e-10	53.3954	-1.6313e-11	63.3895	3.0323e-11	73.3994	4.1237e-11	83.3954	2.98397e-10	94.9255	2.19627e-10	103.49	4.49514e-09		34.5376	1.92954e-09	44.8053	1.29457e-10	53.3812	5.02387e-10	63.4072	-1.493e-12	73.3933	-3.4724e-11	83.4052	-3.507e-11	93.3832	-5.45039e-10	104.936	5.0606e-10	113.492	-2.30284e-09		13.4075	4.06695e-10	13.4055	9.8247e-11	13.3954	4.1306e-11		13.4897	6.03743e-09	14.9255
14.6878	-1.80171e-09	24.9618	-1.01733e-09	33.4314	-7.49099e-10	43.4295	-1.76365e-10	53.4194	-3.352e-11	63.4135	-1.194e-12	73.4215	8.156e-12	83.4195	8.5001e-11	94.9483	2.15173e-10	103.514	7.44303e-09		34.5616	1.88173e-09	44.8293	1.28215e-10	53.4033	2.9661e-11	63.4292	-6.23e-13	73.4152	-7.921e-12	83.4273	-2.7436e-11	93.4073	-1.07974e-10	104.96	5.2079e-10	113.516	-3.60099e-09		13.4314	4.58591e-10	13.4295	1.11977e-10	13.4194	2.4099e-11		13.5138	8.98532e-09	14.9483
14.7118	-1.77085e-09	24.9858	-1.00551e-09	33.4535	-7.13767e-10	43.4535	-1.65732e-10	53.4415	-3.1919e-11	63.4354	-2.282e-12	73.4455	6.316e-12	83.4435	7.2135e-11	94.9714	2.13156e-10	103.538	7.84634e-09		34.5856	1.8287e-09	44.8533	1.27565e-10	53.4272	2.5983e-11	63.4513	-2.99e-13	73.4393	-6.381e-12	83.4513	-2.2962e-11	93.4312	-8.2754e-11	104.984	5.3034e-10	113.54	-3.68778e-09		13.4535	4.93923e-10	13.4535	1.2261e-10	13.4415	2.57e-11		13.5378	9.38863e-09	14.9714
14.7358	-1.73484e-09	25.0097	-9.7941e-10	33.4755	-6.85657e-10	43.4774	-1.56956e-10	53.4654	-3.0395e-11	63.4595	-2.643e-12	73.4694	5.153e-12	83.4675	6.3666e-11	94.9935	2.10776e-10	103.562	8.14631e-09		34.6096	1.78845e-09	44.8772	1.26755e-10	53.4493	2.3803e-11	63.4752	-2.26e-13	73.4632	-5.356e-12	83.4732	-1.9564e-11	93.4553	-6.6778e-11	105.008	5.4102e-10	113.564	-3.7839e-09		13.4755	5.22033e-10	13.4774	1.31386e-10	13.4654	2.7224e-11		13.5617	9.6886e-09	14.9935
14.7598	-1.70036e-09	25.0337	-9.7779e-10	33.4994	-1.13704e-09	43.4995	-2.88228e-10	53.4875	-5.7316e-11	63.4835	-2.981e-12	73.4915	2.0035e-11	83.4915	2.71852e-10	95.0174	2.08467e-10	103.584	7.76506e-09		34.6336	1.74804e-09	44.8992	1.23651e-10	53.4733	2.1622e-11	63.4972	4.8147e-11	73.4852	1.1429e-11	83.4954	-6.9763e-11	93.4792	-5.2622e-11	105.032	5.4322e-10	113.588	-2.29395e-09		13.4994	7.0654e-11	13.4995	1.14e-13	13.4875	3.03e-13		13.5839	9.30735e-09	15.0174
14.7838	-1.65607e-09	25.0577	-9.6594e-10	33.5215	-1.16179e-09	43.5214	-2.76116e-10	53.5114	-4.9994e-11	63.5075	7.573e-12	73.5155	9.0248e-11	83.5155	5.90941e-10	95.0395	2.05699e-10	103.608	3.57408e-09		34.6576	1.71861e-09	44.9232	1.17231e-10	53.4973	3.44273e-10	63.5213	4.0554e-11	73.5092	-2.1612e-11	83.5193	-1.26531e-10	93.5013	-5.05435e-10	105.056	5.4813e-10	113.612	-1.13628e-09		13.5215	4.5897e-11	13.5214	1.2226e-11	13.5114	7.625e-12		13.6077	5.11637e-09	15.0395
14.8078	-1.61181e-09	25.0817	-9.5951e-10	33.5455	-1.16566e-09	43.5455	-2.76131e-10	53.5334	-4.8415e-11	63.5315	1.1752e-11	73.5395	1.02408e-10	83.5394	6.50442e-10	95.0634	2.02602e-10	103.63	3.2519e-09		34.6816	1.67992e-09	44.9473	1.14444e-10	53.5213	4.56966e-10	63.5452	4.3762e-11	73.5313	-2.2207e-11	83.5433	-1.27943e-10	93.5252	-5.47481e-10	105.08	5.5282e-10	113.636	-8.1353e-10		13.5455	4.2032e-11	13.5455	1.2211e-11	13.5334	9.204e-12		13.6297	4.79419e-09	15.0634
14.8318	-1.59781e-09	25.1057	-9.3826e-10	33.5695	-1.16842e-09	43.5694	-2.76193e-10	53.5554	-4.7691e-11	63.5534	1.3804e-11	73.5634	1.10617e-10	83.5615	6.88704e-10	95.0854	1.99684e-10	103.654	3.03389e-09		34.7056	1.65168e-09	44.9713	1.07642e-10	53.5453	4.84809e-10	63.5673	4.6541e-11	73.5552	-2.2448e-11	83.5673	-1.28663e-10	93.5473	-5.54227e-10	105.104	5.6132e-10	113.66	-7.1644e-10		13.5695	3.9273e-11	13.5694	1.2149e-11	13.5554	9.928e-12		13.6538	4.57618e-09	15.0854
14.8558	-1.55732e-09	25.1298	-9.2111e-10	33.5935	-9.44426e-10	43.5915	-2.14569e-10	53.5795	-4.7226e-11	63.5774	1.5358e-11	73.5855	1.14798e-10	83.5855	6.11161e-10	95.1074	1.96949e-10	103.679	2.8632e-09		34.7296	1.60835e-09	44.9953	1.03099e-10	53.5692	5.06265e-10	63.5912	4.542e-12	73.5792	-2.2338e-11	83.5913	-1.04226e-10	93.5712	-5.59462e-10	105.128	5.6821e-10	113.684	-6.928e-10		13.5935	2.63264e-10	13.5915	7.3773e-11	13.5795	1.0393e-11		13.6789	4.40549e-09	15.1074
14.8797	-1.52683e-09	25.1538	-9.1375e-10	33.6174	-7.81342e-10	43.6155	-1.85218e-10	53.6035	-3.2054e-11	63.5995	2.2781e-11	73.6094	1.0368e-11	83.6094	9.754e-11	95.1295	1.94577e-10	103.702	7.23507e-09		34.7536	1.56888e-09	45.0172	1.04912e-10	53.5913	2.6727e-10	63.6133	-1.088e-12	73.6013	-2.4399e-11	83.6152	-2.873e-11	93.5933	-3.28145e-10	105.152	5.7586e-10	113.708	-2.84104e-09		13.6174	4.26348e-10	13.6154	1.03124e-10	13.6035	2.5565e-11		13.7017	8.77736e-09	15.1295
14.9048	-1.52351e-09	25.1778	-9.0128e-10	33.6395	-7.41762e-10	43.6374	-1.74506e-10	53.6274	-3.3508e-11	63.6215	-1.751e-12	73.6335	7.376e-12	83.6316	8.0741e-11	95.1535	1.92921e-10	103.726	7.78691e-09		34.7776	1.56109e-09	45.0392	1.03707e-10	53.6133	2.7918e-11	63.6352	-4.67e-13	73.6252	-6.902e-12	83.6372	-2.3892e-11	93.6153	-9.358e-11	105.176	5.8509e-10	113.732	-3.2413e-09		13.6395	4.65928e-10	13.6374	1.13836e-10	13.6274	2.4111e-11		13.7257	9.3292e-09	15.1535
14.9278	-1.47586e-09	25.2018	-8.909e-10	33.6635	-7.06994e-10	43.6615	-1.64874e-10	53.6495	-3.2081e-11	63.6455	-2.479e-12	73.6575	5.928e-12	83.6555	6.9909e-11	95.1775	1.90435e-10	103.75	8.11393e-09		34.8016	1.53226e-09	45.0633	9.9973e-11	53.6373	2.5583e-11	63.6573	-3.92e-13	73.6473	-5.691e-12	83.6593	-1.9825e-11	93.6375	-7.3386e-11	105.2	5.9156e-10	113.756	-3.70684e-09		13.6635	5.00696e-10	13.6615	1.23468e-10	13.6495	2.5538e-11		13.7497	9.65622e-09	15.1775
14.9518	-1.4209e-09	25.2257	-8.7907e-10	33.6874	-8.50112e-10	43.6855	-2.0342e-10	53.6715	-3.0681e-11	63.6675	-2.605e-12	73.6814	-2.984e-12	83.6774	6.2969e-11	95.1994	1.8793e-10	103.774	8.37012e-09		34.8256	1.48683e-09	45.0852	9.7565e-11	53.6613	2.2982e-11	63.6813	5.123e-12	73.6694	-4.762e-12	83.6832	-7.846e-12	93.6613	-5.7449e-11	105.224	5.9243e-10	113.78	-3.06221e-09		13.6874	3.57578e-10	13.6855	8.4922e-11	13.6715	2.6938e-11		13.7738	9.91241e-09	15.1994
14.9758	-1.38964e-09	25.2497	-8.6492e-10	33.7094	-1.16001e-09	43.7095	-2.76393e-10	53.6955	-4.8605e-11	63.6894	-2.767e-12	73.7035	8.23e-11	83.6995	4.82155e-10	95.2235	1.87322e-10	103.798	4.69088e-09		34.8496	1.46123e-09	45.1085	9.2891e-11	53.6853	1.06943e-10	63.7053	3.8501e-11	73.6913	8.041e-12	83.7053	-1.23633e-10	93.6853	-1.05466e-10	105.248	5.925e-10	113.804	-1.47231e-09		13.7094	4.7681e-11	13.7095	1.1949e-11	13.6955	9.014e-12		13.7978	6.23317e-09	15.2235
14.9997	-1.35688e-09	25.2718	-8.5689e-10	33.7314	-1.16417e-09	43.7336	-2.76029e-10	53.7194	-4.9278e-11	63.7114	9.039e-12	73.7275	9.9405e-11	83.7214	6.2114e-10	95.2475	1.86033e-10	103.822	3.4351e-09		34.8736	1.43354e-09	45.1313	9.3983e-11	53.7092	4.38608e-10	63.7293	4.1189e-11	73.7152	-2.1847e-11	83.7292	-1.269e-10	93.7093	-5.37942e-10	105.272	6.0386e-10	113.828	-9.0029e-10		13.7314	4.3523e-11	13.7336	1.2313e-11	13.7194	8.341e-12		13.8217	4.97739e-09	15.2475
15.0238	-1.34836e-09	25.2939	-8.4266e-10	33.7534	-1.16743e-09	43.7574	-2.76111e-10	53.7415	-4.8091e-11	63.7335	1.2325e-11	73.7515	1.09155e-10	83.7434	6.70784e-10	95.2715	1.84769e-10	103.844	3.2085e-09		34.8976	1.38871e-09	45.1553	8.8598e-11	53.7313	4.72806e-10	63.7533	4.4043e-11	73.7373	-2.221e-11	83.7513	-1.27815e-10	93.7333	-5.47195e-10	105.296	6.0498e-10	113.852	-7.9854e-10		13.7534	4.0258e-11	13.7574	1.2231e-11	13.7415	9.528e-12		13.8439	4.75079e-09	15.2715
15.0478	-1.31466e-09	25.3158	-8.3659e-10	33.7755	-1.16955e-09	43.7814	-2.65053e-10	53.7655	-4.7515e-11	63.7575	1.4476e-11	73.7755	1.17156e-10	83.7674	7.115e-10	95.2935	1.82023e-10	103.868	3.02698e-09		34.9216	1.37315e-09	45.1792	8.2885e-11	53.7553	4.9843e-10	63.7773	4.6303e-11	73.7612	-2.2306e-11	83.7732	-1.28506e-10	93.7572	-5.53662e-10	105.321	6.0602e-10	113.877	-6.9162e-10		13.7755	3.814e-11	13.7814	2.3289e-11	13.7655	1.0104e-11		13.8677	4.56927e-09	15.2935
15.0718	-1.29246e-09	25.3398	-8.3038e-10	33.7995	-8.42256e-10	43.8054	-1.92717e-10	53.7897	-2.0545e-11	63.7815	2.4254e-11	73.7994	4.3404e-11	83.7915	4.4423e-10	95.3175	1.79699e-10	103.892	5.12323e-09		34.9456	1.34782e-09	45.2013	8.1767e-11	53.7792	5.1617e-10	63.8013	-1.4866e-11	73.7832	-3.5533e-11	83.7953	-8.5286e-11	93.7792	-5.58735e-10	105.344	6.11e-10	113.9	-3.00648e-09		13.7995	3.65434e-10	13.8054	9.5625e-11	13.7897	3.7074e-11		13.8918	6.66552e-09	15.3175
15.0958	-1.25973e-09	25.3637	-8.1415e-10	33.8235	-7.76692e-10	43.8274	-1.80125e-10	53.8134	-3.4535e-11	63.8055	1.208e-12	73.8215	8.717e-12	83.8155	9.6073e-11	95.3414	1.78395e-10	103.917	7.76505e-09		34.9696	1.31925e-09	45.2233	8.2115e-11	53.8014	3.4692e-11	63.8252	-4.7e-13	73.8053	-9.661e-12	83.8175	-2.7261e-11	93.8013	-1.35299e-10	105.368	6.2186e-10	113.924	-3.49012e-09		13.8235	4.30998e-10	13.8274	1.08217e-10	13.8134	2.3084e-11		13.9171	9.30734e-09	15.3414
15.1198	-1.22609e-09	25.3878	-7.9823e-10	33.8474	-7.37175e-10	43.8515	-1.69921e-10	53.8355	-3.3113e-11	63.8294	-2.147e-12	73.8454	6.583e-12	83.8394	8.0311e-11	95.3635	1.75865e-10	103.94	8.10903e-09		34.9936	1.31123e-09	45.2452	7.5046e-11	53.8253	2.729e-11	63.8472	-3.05e-13	73.8293	-6.537e-12	83.8413	-2.1856e-11	93.8253	-7.7014e-11	105.392	6.3141e-10	113.948	-3.76619e-09		13.8474	4.70515e-10	13.8515	1.18421e-10	13.8355	2.4506e-11		13.9397	9.65132e-09	15.3635
15.1438	-1.18156e-09	25.4117	-7.8757e-10	33.8695	-7.06341e-10	43.8755	-1.61314e-10	53.8574	-3.1712e-11	63.8515	-2.425e-12	73.8695	5.688e-12	83.8635	7.0538e-11	95.3874	1.73834e-10	103.964	8.39607e-09		35.0176	1.29746e-09	45.2672	7.1831e-11	53.8474	2.4815e-11	63.8693	-1.71e-13	73.8533	-5.397e-12	83.8653	-1.8131e-11	93.8493	-5.878e-11	105.416	6.3822e-10	113.972	-3.0055e-09		13.8695	5.01349e-10	13.8755	1.27028e-10	13.8574	2.5907e-11		13.9638	9.93836e-09	15.3874
15.1679	-1.17109e-09	25.4358	-7.7773e-10	33.8914	-9.46891e-10	43.8975	-2.76051e-10	53.8796	-3.0327e-11	63.8735	-2.642e-12	73.8914	2.1126e-11	83.8854	1.35884e-10	95.4094	1.71804e-10	103.988	7.1903e-09		35.0416	1.28707e-09	45.2893	6.7677e-11	53.8712	2.2693e-11	63.8933	3.985e-11	73.8773	-4.732e-12	83.8893	-3.4383e-11	93.8733	-4.2323e-11	105.44	6.3081e-10	113.996	-1.10085e-09		13.8915	2.60799e-10	13.8975	1.2291e-11	13.8796	2.7292e-11		13.9878	8.73259e-09	15.4094
15.1918	-1.14425e-09	25.46	-7.7072e-10	33.9154	-1.16148e-09	43.9195	-2.7639e-10	53.9035	-5.4188e-11	63.8956	-5.591e-12	73.9135	9.3583e-11	83.9075	5.89493e-10	95.4315	1.69269e-10	104.012	3.68905e-09		35.0656	1.25365e-09	45.3132	6.783e-11	53.8932	2.64308e-10	63.9172	3.9314e-11	73.9013	-3.649e-12	83.9133	-1.25178e-10	93.8973	-3.9174e-10	105.464	6.3852e-10	114.02	-7.0877e-10		13.9154	4.6214e-11	13.9195	1.1952e-11	13.9035	3.431e-12		14.0118	5.23134e-09	15.4315
15.216	-1.11507e-09	25.4838	-7.6635e-10	33.9374	-1.16583e-09	43.9415	-2.76296e-10	53.9275	-4.8734e-11	63.9194	1.0562e-11	73.9374	1.06645e-10	83.9315	6.58512e-10	95.4555	1.66746e-10	104.036	3.38455e-09		35.0896	1.22217e-09	45.3353	6.273e-11	53.9172	4.58067e-10	63.9412	4.2313e-11	73.9253	-2.2165e-11	83.9353	-1.26861e-10	93.9213	-5.40977e-10	105.488	6.492e-10	114.044	-7.2301e-10		13.9374	4.1861e-11	13.9415	1.2046e-11	13.9275	8.885e-12		14.0357	4.92684e-09	15.4555
15.2398	-1.10342e-09	25.5077	-7.5721e-10	33.9615	-1.16866e-09	43.9655	-2.76371e-10	53.9514	-4.7844e-11	63.9414	1.3339e-11	73.9615	1.15694e-10	83.9554	7.06989e-10	95.4795	1.65245e-10	104.06	3.18881e-09		35.1136	1.20543e-09	45.3593	6.2857e-11	53.9392	4.86229e-10	63.9632	4.4911e-11	73.9493	-2.228e-11	83.9592	-1.2783e-10	93.9453	-5.49191e-10	105.512	6.5731e-10	114.068	-6.5008e-10		13.9615	3.9034e-11	13.9655	1.1971e-11	13.9514	9.775e-12		14.0597	4.7311e-09	15.4795
15.2638	-1.09519e-09	25.5318	-7.4776e-10	33.9855	-1.08704e-09	43.9894	-2.25277e-10	53.9734	-4.7387e-11	63.9635	1.5207e-11	73.9854	1.20645e-10	83.9794	7.44913e-10	95.5035	1.63514e-10	104.084	3.0358e-09		35.1376	1.18199e-09	45.3832	6.4151e-11	53.9612	5.0862e-10	63.9852	2.0417e-11	73.9732	-2.2286e-11	83.9813	-1.31874e-10	93.9693	-5.55023e-10	105.536	6.5871e-10	114.092	-5.763e-10		13.9855	1.20647e-10	13.9894	6.3065e-11	13.9734	1.0232e-11		14.0838	4.57809e-09	15.5035
15.2878	-1.07027e-09	25.5558	-7.4144e-10	34.0095	-8.10408e-10	44.0115	-1.90691e-10	53.9975	-1.5712e-11	63.9854	3.2872e-11	74.0094	1.1055e-11	84.0018	1.17699e-10	95.5275	1.60892e-10	104.108	2.90307e-09		35.1616	1.16023e-09	45.4074	6.6002e-11	53.9832	4.75998e-10	64.0093	-1.218e-12	73.9953	-3.3077e-11	84.0034	-3.4721e-11	93.9933	-3.22918e-10	105.56	6.7255e-10	114.116	-4.9419e-10		14.0095	3.97282e-10	14.0115	9.7651e-11	13.9975	4.1907e-11		14.1078	4.44536e-09	15.5275
15.3118	-1.05711e-09	25.5798	-7.3346e-10	34.0336	-7.61591e-10	44.0354	-1.7845e-10	54.0216	-3.4342e-11	64.0094	-4.68e-13	74.0315	8.049e-12	84.0254	9.0708e-11	95.5515	1.60304e-10	104.132	2.78134e-09		35.1856	1.15272e-09	45.4313	5.9745e-11	54.0073	2.9758e-11	64.0333	-3.91e-13	74.0193	-6.913e-12	84.0273	-2.3883e-11	94.0172	-7.851e-11	105.584	6.708e-10	114.14	-4.4591e-10		14.0336	4.46099e-10	14.0355	1.09892e-10	14.0216	2.3277e-11		14.1319	4.32363e-09	15.5515
15.3358	-1.02726e-09	25.6047	-7.3194e-10	34.0575	-7.26389e-10	44.0595	-1.6877e-10	54.0435	-3.2801e-11	64.0315	-2.204e-12	74.0537	6.751e-12	84.0475	7.8746e-11	95.5754	1.58696e-10	104.156	2.68774e-09		35.2096	1.1353e-09	45.4552	6.0098e-11	54.0293	2.6531e-11	64.0572	-3.37e-13	74.0433	-5.593e-12	84.0512	-1.8842e-11	94.0393	-5.8879e-11	105.608	6.8193e-10	114.164	-4.1604e-10		14.0575	4.81301e-10	14.0595	1.19572e-10	14.0435	2.4818e-11		14.1557	4.23003e-09	15.5754
15.3598	-1.00177e-09	25.6278	-7.1319e-10	34.0814	-6.96916e-10	44.0835	-1.60439e-10	54.0654	-3.1549e-11	64.0555	-2.681e-12	74.0774	5.593e-12	84.0715	6.9868e-11	95.5974	1.57996e-10	104.18	2.59851e-09		35.2336	1.13413e-09	45.4773	6.0333e-11	54.0533	2.414e-11	64.0793	-2.04e-13	74.0673	-4.686e-12	84.0733	-1.5756e-11	94.0633	-4.2128e-11	105.632	6.8503e-10	114.188	-3.5478e-10		14.0814	5.10774e-10	14.0835	1.27903e-10	14.0654	2.607e-11		14.1799	4.1408e-09	15.5974
15.3837	-9.723e-10	25.6518	-7.0339e-10	34.1055	-6.70785e-10	44.1075	-1.53269e-10	54.0895	-2.9826e-11	64.0794	-2.739e-12	74.0995	4.92e-12	84.0956	6.3158e-11	95.6195	1.57556e-10	104.204	2.52373e-09		35.2576	1.12287e-09	45.5013	5.8264e-11	54.0772	2.2162e-11	64.1032	-9.7e-14	74.0893	-4.076e-12	84.0973	-1.2104e-11	94.0872	-2.8828e-11	105.656	6.8862e-10	114.212	-3.1364e-10		14.1055	5.36905e-10	14.1075	1.35073e-10	14.0895	2.7793e-11		14.2037	4.06602e-09	15.6195
15.4078	-9.531e-10	25.6758	-6.9039e-10	34.1294	-6.47662e-10	44.1314	-1.47027e-10	54.1135	-2.8376e-11	64.1014	-2.877e-12	74.1234	4.365e-12	84.1195	5.8369e-11	95.6435	1.56094e-10	104.228	2.45387e-09		35.2816	1.07663e-09	45.5252	5.5056e-11	54.1013	2.0302e-11	64.1269	-9.1e-14	74.1133	-3.526e-12	84.1213	-9.88e-12	94.1093	-1.771e-11	105.68	6.8773e-10	114.236	-2.7797e-10		14.1294	5.60028e-10	14.1314	1.41315e-10	14.1135	2.9243e-11		14.2277	3.99616e-09	15.6435
15.4318	-9.4798e-10	25.6998	-6.6558e-10	34.1515	-6.28436e-10	44.1534	-1.41042e-10	54.1374	-2.7126e-11	64.1235	-2.691e-12	74.1454	3.979e-12	84.1434	5.3664e-11	95.6674	1.5497e-10	104.252	2.38627e-09		35.3056	1.06518e-09	45.5472	5.2897e-11	54.1253	1.9768e-11	64.1493	1.68e-13	74.1352	-2.915e-12	84.1453	-8.118e-12	94.1333	-8.233e-12	105.704	7.0235e-10	114.26	-2.4203e-10		14.1515	5.79254e-10	14.1534	1.473e-10	14.1374	3.0493e-11		14.2518	3.92856e-09	15.6674
15.4558	-9.1831e-10	25.7238	-6.5276e-10	34.1735	-6.10569e-10	44.1754	-1.35584e-10	54.1595	-2.585e-11	64.1475	-2.71e-12	74.1694	3.434e-12	84.1674	4.9981e-11	95.6895	1.5259e-10	104.276	2.32322e-09		35.3299	1.05571e-09	45.5713	5.2633e-11	54.1492	1.8002e-11	64.1733	1.64e-13	74.1573	-2.459e-12	84.1672	-5.962e-12	94.1572	1.342e-12	105.728	6.9539e-10	114.285	-1.8669e-10		14.1735	5.97121e-10	14.1754	1.52758e-10	14.1595	3.1769e-11		14.2757	3.86551e-09	15.6895
15.4798	-8.958e-10	25.7477	-6.507e-10	34.1975	-5.94293e-10	44.1974	-1.30721e-10	54.1835	-2.4725e-11	64.1695	-2.673e-12	74.1915	3.214e-12	84.1895	4.692e-11	95.7134	1.51575e-10	104.3	2.26252e-09		35.3536	1.04581e-09	45.5934	5.1465e-11	54.1713	1.7128e-11	64.1952	1.08e-13	74.1812	-1.957e-12	84.1894	-3.643e-12	94.1792	7.588e-12	105.752	7.0316e-10	114.308	-1.491e-10		14.1975	6.13397e-10	14.1974	1.57621e-10	14.1835	3.2894e-11		14.2998	3.80481e-09	15.7134
15.5018	-8.6065e-10	25.7718	-6.437e-10	34.2215	-5.76631e-10	44.2195	-1.26493e-10	54.2074	-2.3775e-11	64.1934	-2.59e-12	74.2155	3.051e-12	84.2135	4.3988e-11	95.7375	1.4908e-10	104.324	2.22392e-09		35.3776	1.04262e-09	45.6153	5.4386e-11	54.1953	1.6453e-11	64.2174	1.7e-13	74.2032	-1.644e-12	84.2132	-2.04e-12	94.2014	1.4495e-11	105.776	7.0446e-10	114.332	-1.0868e-10		14.2215	6.31059e-10	14.2195	1.61849e-10	14.2074	3.3844e-11		14.3238	3.76621e-09	15.7375
15.5237	-8.5156e-10	25.7957	-6.3505e-10	34.2435	-5.63569e-10	44.2435	-1.22649e-10	54.2295	-2.2884e-11	64.2155	-2.52e-12	74.2397	2.706e-12	84.2354	4.2018e-11	95.7615	1.49064e-10	104.348	2.16966e-09		35.4016	1.01055e-09	45.6373	5.1579e-11	54.2192	1.5481e-11	64.2393	2.61e-13	74.2253	-1.261e-12	84.2353	-4.93e-13	94.2252	2.5453e-11	105.8	7.1182e-10	114.356	-6.128e-11		14.2434	6.44121e-10	14.2435	1.65693e-10	14.2295	3.4735e-11		14.3477	3.71195e-09	15.7615
15.5478	-8.3288e-10	25.8197	-6.3117e-10	34.2655	-5.50914e-10	44.2654	-1.18592e-10	54.2535	-2.2098e-11	64.2395	-2.46e-12	74.2615	2.413e-12	84.2575	3.9972e-11	95.7854	1.48611e-10	104.372	2.12237e-09		35.4256	9.8745e-10	45.6598	4.6608e-11	54.2413	1.4664e-11	64.2612	3.09e-13	74.2473	-1.007e-12	84.2573	1.472e-12	94.2472	3.3303e-11	105.824	7.098e-10	114.38	-3.702e-11		14.2655	6.56776e-10	14.2654	1.6975e-10	14.2535	3.5521e-11		14.3718	3.66466e-09	15.7854
15.5718	-8.2229e-10	25.8438	-6.3122e-10	34.2874	-5.4038e-10	44.2874	-1.1496e-10	54.2774	-2.1185e-11	64.2635	-2.445e-12	74.2855	2.303e-12	84.2795	3.7676e-11	95.8075	1.47564e-10	104.396	2.08482e-09		35.4496	9.8461e-10	45.6833	4.3147e-11	54.2652	1.368e-11	64.2833	3.4e-13	74.2692	-6.52e-13	84.2793	2.854e-12	94.2692	3.6443e-11	105.848	7.1e-10	114.404	-6.9e-13		14.2874	6.6731e-10	14.2874	1.73382e-10	14.2774	3.6434e-11		14.3958	3.62711e-09	15.8075
15.5957	-7.9331e-10	25.8677	-6.2873e-10	34.3114	-5.25612e-10	44.3095	-1.10609e-10	54.2995	-1.9993e-11	64.2874	-2.377e-12	74.3094	2.115e-12	84.3035	3.5574e-11	95.8315	1.46288e-10	104.42	2.03689e-09		35.4736	9.6477e-10	45.7068	4.3032e-11	54.2873	1.3351e-11	64.3073	2.68e-13	74.2913	-4.04e-13	84.3032	4.525e-12	94.2933	4.3251e-11	105.872	7.1321e-10	114.428	2.781e-11		14.3114	6.82078e-10	14.3095	1.77733e-10	14.2995	3.7626e-11		14.4198	3.57918e-09	15.8315
15.6198	-7.7569e-10	25.8918	-6.2632e-10	34.3335	-5.15032e-10	44.3335	-1.07349e-10	54.3234	-1.9329e-11	64.3095	-2.476e-12	74.3314	1.932e-12	84.3274	3.3776e-11	95.8554	1.45374e-10	104.444	1.99604e-09		35.4976	9.5304e-10	45.7293	4.4596e-11	54.3092	1.2607e-11	64.3313	3.85e-13	74.3152	-1.94e-13	84.3252	6.14e-12	94.3153	4.9092e-11	105.896	7.1824e-10	114.452	5.87e-11		14.3335	6.92658e-10	14.3335	1.80993e-10	14.3234	3.829e-11		14.4437	3.53833e-09	15.8554
15.6437	-7.3786e-10	25.9158	-6.2323e-10	34.3575	-5.01395e-10	44.3575	-1.03637e-10	54.3454	-1.8589e-11	64.3335	-2.237e-12	74.3535	1.768e-12	84.3515	3.2437e-11	95.8775	1.44577e-10	104.468	1.9446e-09		35.5216	9.4374e-10	45.7533	4.448e-11	54.3333	1.1848e-11	64.3552	3.66e-13	74.3373	9.6e-14	84.3473	7.652e-12	94.3392	5.4205e-11	105.92	7.2593e-10	114.476	8.234e-11		14.3575	7.06295e-10	14.3575	1.84705e-10	14.3454	3.903e-11		14.4677	3.48689e-09	15.8775
15.6677	-7.3536e-10	25.9397	-6.0952e-10	34.3815	-4.9036e-10	44.3795	-9.9381e-11	54.3674	-1.7918e-11	64.3575	-2.115e-12	74.3754	1.664e-12	84.3754	3.1178e-11	95.9014	1.4227e-10	104.492	1.9044e-09		35.5456	9.3628e-10	45.7773	4.1852e-11	54.3573	1.1344e-11	64.3773	4.43e-13	74.3614	4.43e-13	84.3713	8.815e-12	94.3613	5.8525e-11	105.944	7.3151e-10	114.5	1.0972e-10		14.3815	7.1733e-10	14.3795	1.88961e-10	14.3674	3.9701e-11		14.492	3.44669e-09	15.9014
15.6918	-7.3484e-10	25.9638	-5.9713e-10	34.4035	-4.8003e-10	44.4034	-9.5971e-11	54.3894	-1.7414e-11	64.3815	-2.043e-12	74.3984	1.602e-12	84.3995	2.9586e-11	95.9235	1.42327e-10	104.516	1.87086e-09		35.5696	9.3096e-10	45.8013	4.1397e-11	54.3792	1.1191e-11	64.4013	3.75e-13	74.3853	7.11e-13	84.3933	1.0349e-11	94.3833	6.1119e-11	105.968	7.3413e-10	114.524	1.3654e-10		14.4035	7.2766e-10	14.4034	1.92371e-10	14.3894	4.0205e-11		14.5158	3.41315e-09	15.9235
15.7158	-7.1334e-10	25.9878	-5.9895e-10	34.4255	-4.69112e-10	44.4275	-9.2908e-11	54.4115	-1.656e-11	64.4055	-2.037e-12	74.4214	1.524e-12	84.4235	2.7994e-11	95.9474	1.40915e-10	104.54	1.83721e-09		35.5936	9.215e-10	45.8232	4.0316e-11	54.4033	1.0647e-11	64.4233	4.1e-13	74.4074	1.05e-12	84.4172	1.1727e-11	94.4053	6.451e-11	105.992	7.4264e-10	114.548	1.3493e-10		14.4255	7.38578e-10	14.4275	1.95434e-10	14.4115	4.1059e-11		14.5398	3.3795e-09	15.9474
15.7398	-6.6298e-10	26.0118	-5.9119e-10	34.4495	-4.58633e-10	44.4514	-9.0192e-11	54.4335	-1.5854e-11	64.4295	-1.976e-12	74.4435	1.517e-12	84.4475	2.6823e-11	95.9695	1.40746e-10	104.564	1.80515e-09		35.6176	9.2435e-10	45.8453	4.1197e-11	54.4273	9.786e-12	64.4453	3.14e-13	74.4313	1.312e-12	84.4392	1.2864e-11	94.428	6.98e-11	106.016	7.5156e-10	114.572	1.4058e-10		14.4495	7.49057e-10	14.4514	1.9815e-10	14.4335	4.1765e-11		14.5637	3.34744e-09	15.9695
15.7638	-6.6652e-10	26.0357	-5.8549e-10	34.4735	-4.50926e-10	44.4736	-8.8256e-11	54.4574	-1.5233e-11	64.4534	-1.851e-12	74.4655	1.429e-12	84.4715	2.5766e-11	95.9925	1.40718e-10	104.588	1.7817e-09		35.6416	8.9024e-10	45.8692	3.938e-11	54.4513	8.932e-12	64.4693	4.8e-13	74.4553	1.298e-12	84.4633	1.4228e-11	94.4492	7.4933e-11	106.04	7.5114e-10	114.596	1.6397e-10		14.4735	7.56764e-10	14.4735	2.00086e-10	14.4574	4.2386e-11		14.5878	3.32399e-09	15.9924
15.7878	-6.6256e-10	26.0598	-5.8566e-10	34.4974	-4.39029e-10	44.4975	-8.5232e-11	54.4794	-1.4549e-11	64.4754	-1.713e-12	74.4894	1.396e-12	84.4955	2.4732e-11	96.0155	1.39972e-10	104.612	1.7548e-09		35.6637	8.9105e-10	45.8912	3.8336e-11	54.4754	8.58e-12	64.4933	4.23e-13	74.4772	1.454e-12	84.4853	1.5474e-11	94.4713	7.7707e-11	106.064	7.5629e-10	114.62	1.8945e-10		14.4974	7.68661e-10	14.4975	2.0311e-10	14.4794	4.307e-11		14.6118	3.29709e-09	16.0155
15.8118	-6.5749e-10	26.0837	-5.8247e-10	34.5215	-4.33268e-10	44.5215	-8.2859e-11	54.5022	-1.4145e-11	64.4974	-1.854e-12	74.5115	1.158e-12	84.5195	2.3718e-11	96.0383	1.39312e-10	104.636	1.72098e-09		35.6876	8.8848e-10	45.9132	3.6827e-11	54.4993	8.447e-12	64.5173	4.33e-13	74.4992	1.593e-12	84.5093	1.6059e-11	94.4953	8.3611e-11	106.088	7.5463e-10	114.644	2.094e-10		14.5215	7.74422e-10	14.5215	2.05483e-10	14.5022	4.3474e-11		14.6361	3.26327e-09	16.0383
15.8358	-6.3675e-10	26.1077	-5.6229e-10	34.5455	-4.24045e-10	44.5454	-7.9941e-11	54.5234	-1.3781e-11	64.5215	-1.624e-12	74.5335	1.131e-12	84.5414	2.2949e-11	96.0594	1.39661e-10	104.658	1.69779e-09		35.7116	8.9673e-10	45.9352	3.49e-11	54.5233	7.938e-12	64.5413	4.76e-13	74.5213	1.902e-12	84.5333	1.7211e-11	94.5172	8.6372e-11	106.112	7.5209e-10	114.668	2.3157e-10		14.5455	7.83645e-10	14.5454	2.08401e-10	14.5235	4.3838e-11		14.6577	3.24008e-09	16.0594
15.8598	-6.3738e-10	26.1318	-5.611e-10	34.5695	-4.16546e-10	44.5675	-7.6463e-11	54.5474	-1.2885e-11	64.5454	-1.602e-12	74.5575	1.218e-12	84.5634	2.2288e-11	96.0816	1.38744e-10	104.68	1.67994e-09		35.7356	8.881e-10	45.9572	3.4945e-11	54.5473	7.931e-12	64.5653	4.95e-13	74.5453	2.131e-12	84.5573	1.8535e-11	94.5393	9.2096e-11	106.136	7.615e-10	114.692	2.6247e-10		14.5695	7.91144e-10	14.5675	2.11879e-10	14.5474	4.4734e-11		14.6799	3.22223e-09	16.0816
15.8838	-6.2537e-10	26.1558	-5.4301e-10	34.5935	-4.09563e-10	44.5915	-7.4757e-11	54.5695	-1.2083e-11	64.5674	-1.471e-12	74.5814	9.47e-13	84.5875	2.1248e-11	96.1054	1.37854e-10	104.702	1.65809e-09		35.7596	8.8942e-10	45.9792	3.5065e-11	54.5695	7.649e-12	64.5892	4.19e-13	74.5693	2.442e-12	84.5792	1.9684e-11	94.5612	9.3742e-11	106.16	7.6287e-10	114.716	2.8883e-10		14.5935	7.98127e-10	14.5915	2.13585e-10	14.5695	4.5536e-11		14.7018	3.20038e-09	16.1054
15.9078	-6.1242e-10	26.18	-5.2635e-10	34.6174	-4.01989e-10	44.6135	-7.219e-11	54.5934	-1.1743e-11	64.5915	-1.406e-12	74.6035	8.56e-13	84.6114	2.051e-11	96.1274	1.36242e-10	104.726	1.62919e-09		35.7836	8.7434e-10	46.0013	3.3133e-11	54.5933	7.519e-12	64.6114	4.14e-13	74.5932	2.544e-12	84.6033	2.0046e-11	94.5833	9.6863e-11	106.184	7.7018e-10	114.74	2.9773e-10		14.6174	8.05701e-10	14.6135	2.16152e-10	14.5934	4.5876e-11		14.7257	3.17148e-09	16.1274
15.9317	-5.8338e-10	26.2038	-5.3248e-10	34.6394	-3.94703e-10	44.6375	-7.0611e-11	54.6155	-1.1336e-11	64.6154	-1.462e-12	74.6274	9.46e-13	84.6335	1.9956e-11	96.1495	1.35735e-10	104.75	1.60634e-09		35.8076	8.6151e-10	46.0252	2.9164e-11	54.6173	7.06e-12	64.6353	4.29e-13	74.6153	2.808e-12	84.6272	2.076e-11	94.6072	1.00679e-10	106.208	7.6888e-10	114.764	3.3219e-10		14.6394	8.12987e-10	14.6374	2.17731e-10	14.6155	4.6283e-11		14.7498	3.14863e-09	16.1495
15.9558	-5.6151e-10	26.2278	-5.2973e-10	34.6635	-3.86072e-10	44.6615	-6.8327e-11	54.6374	-1.0748e-11	64.6394	-1.29e-12	74.6515	8.97e-13	84.6574	1.9505e-11	96.1735	1.3556e-10	104.774	1.58221e-09		35.8316	8.4799e-10	46.0473	3.0342e-11	54.6412	6.681e-12	64.6592	5.22e-13	74.6393	2.88e-12	84.6492	2.1368e-11	94.6293	1.04769e-10	106.232	7.7236e-10	114.788	3.5925e-10		14.6635	8.21618e-10	14.6615	2.20015e-10	14.6374	4.6871e-11		14.7737	3.1245e-09	16.1735
15.9798	-5.6023e-10	26.2518	-5.2011e-10	34.6875	-3.75417e-10	44.6855	-6.6552e-11	54.6614	-1.0183e-11	64.6614	-1.266e-12	74.6734	7.13e-13	84.6795	1.8694e-11	96.1975	1.35137e-10	104.798	1.56115e-09		35.8556	8.2868e-10	46.0712	2.9588e-11	54.6653	6.537e-12	64.6813	5.24e-13	74.6628	3.156e-12	84.6733	2.2408e-11	94.6532	1.0956e-10	106.256	7.8461e-10	114.812	3.5756e-10		14.6875	8.32273e-10	14.6854	2.2179e-10	14.6614	4.7436e-11		14.7977	3.10344e-09	16.1975
16.0038	-5.4131e-10	26.2757	-5.1694e-10	34.7115	-3.69403e-10	44.7074	-6.427e-11	54.6835	-9.699e-12	64.6848	-1.18e-12	74.6955	7.44e-13	84.7034	1.847e-11	96.2215	1.34389e-10	104.822	1.54018e-09		35.8796	8.2775e-10	46.0952	2.7868e-11	54.6892	6.019e-12	64.7052	6.46e-13	74.6852	3.361e-12	84.6972	2.3088e-11	94.6752	1.13055e-10	106.28	7.8468e-10	114.834	3.7497e-10		14.7115	8.38287e-10	14.7074	2.24072e-10	14.6835	4.792e-11		14.8218	3.08247e-09	16.2215
16.0278	-5.3331e-10	26.2997	-5.003e-10	34.7355	-3.64332e-10	44.7315	-6.2257e-11	54.7075	-9.321e-12	64.7075	-1.131e-12	74.7194	6.47e-13	84.7274	1.7726e-11	96.2454	1.33892e-10	104.846	1.51798e-09		35.9036	8.1744e-10	46.1173	2.6373e-11	54.7113	5.53e-12	64.7273	6.29e-13	74.7073	3.628e-12	84.7193	2.3602e-11	94.6973	1.14985e-10	106.304	7.8758e-10	114.858	4.0248e-10		14.7355	8.43358e-10	14.7315	2.26085e-10	14.7074	4.8298e-11		14.8458	3.06027e-09	16.2454
16.0517	-5.2355e-10	26.3237	-4.8952e-10	34.7597	-3.60763e-10	44.7555	-6.0936e-11	54.7315	-8.902e-12	64.7314	-1.113e-12	74.7415	5.78e-13	84.7495	1.7499e-11	96.2675	1.32054e-10	104.87	1.50469e-09		35.9276	7.8962e-10	46.1413	2.2994e-11	54.7352	5.483e-12	64.7512	6.21e-13	74.7293	3.559e-12	84.7433	2.4127e-11	94.7212	1.16932e-10	106.328	7.8961e-10	114.882	4.0331e-10		14.7597	8.46927e-10	14.7555	2.27406e-10	14.7315	4.8717e-11		14.8697	3.04698e-09	16.2675
16.0757	-5.2331e-10	26.3477	-4.8286e-10	34.7835	-3.55298e-10	44.7774	-5.9512e-11	54.7554	-8.584e-12	64.7555	-9.98e-13	74.7655	5.19e-13	84.7734	1.7134e-11	96.2915	1.31704e-10	104.894	1.49164e-09		35.9516	7.735e-10	46.1652	2.3759e-11	54.7572	5.538e-12	64.7733	6.39e-13	74.7513	3.766e-12	84.7653	2.4851e-11	94.7433	1.20067e-10	106.352	7.9487e-10	114.906	4.1798e-10		14.7835	8.52392e-10	14.7774	2.2883e-10	14.7554	4.9035e-11		14.8938	3.03393e-09	16.2915
16.0998	-5.1024e-10	26.3717	-4.8465e-10	34.8075	-3.46627e-10	44.7995	-5.785e-11	54.7775	-7.916e-12	64.7794	-9.08e-13	74.7895	5.09e-13	84.7955	1.6704e-11	96.3135	1.31126e-10	104.918	1.4785e-09		35.9756	7.7347e-10	46.1873	2.3717e-11	54.7793	5.509e-12	64.7973	6.7e-13	74.7752	3.939e-12	84.7875	2.5235e-11	94.7673	1.22764e-10	106.376	7.936e-10	114.93	4.4606e-10		14.8075	8.61063e-10	14.7995	2.30492e-10	14.7775	4.9703e-11		14.9178	3.02079e-09	16.3135
16.1237	-4.9234e-10	26.3958	-4.7317e-10	34.8315	-3.39936e-10	44.8214	-5.6007e-11	54.8014	-7.786e-12	64.8035	-8.79e-13	74.8115	5.08e-13	84.8194	1.6058e-11	96.3374	1.3084e-10	104.942	1.46577e-09		35.9996	7.7122e-10	46.2113	2.3077e-11	54.8033	5.21e-12	64.8213	6.41e-13	74.7972	4.035e-12	84.8112	2.5895e-11	94.7915	1.26359e-10	106.4	8.0292e-10	114.954	4.7041e-10		14.8315	8.67754e-10	14.8214	2.32335e-10	14.8014	4.9833e-11		14.9418	3.00806e-09	16.3374
16.1478	-4.7472e-10	26.4197	-4.7238e-10	34.8537	-3.3692e-10	44.8455	-5.3653e-11	54.8234	-7.198e-12	64.8274	-9.89e-13	74.8334	4.12e-13	84.8415	1.5861e-11	96.3594	1.30236e-10	104.966	1.44877e-09		36.0236	7.6549e-10	46.2353	1.8518e-11	54.8273	5.254e-12	64.8452	7.05e-13	74.8194	4.085e-12	84.8333	2.6639e-11	94.8153	1.29713e-10	106.424	8.0194e-10	114.978	4.7265e-10		14.8537	8.7077e-10	14.8455	2.34689e-10	14.8234	5.0421e-11		14.9658	2.99106e-09	16.3594
16.1698	-4.5929e-10	26.4438	-4.7538e-10	34.8756	-3.33308e-10	44.8695	-5.2779e-11	54.8474	-6.949e-12	64.8494	-9.35e-13	74.8554	3.18e-13	84.8635	1.5284e-11	96.3835	1.30699e-10	104.99	1.43428e-09		36.0476	7.6025e-10	46.2593	2.2627e-11	54.8512	5.172e-12	64.8672	6.53e-13	74.8433	4.336e-12	84.8572	2.7404e-11	94.8373	1.2985e-10	106.448	8.0604e-10	115.002	5.1288e-10		14.8756	8.74382e-10	14.8695	2.35563e-10	14.8474	5.067e-11		14.9898	2.97657e-09	16.3835
16.1938	-4.4335e-10	26.4678	-4.6652e-10	34.8976	-3.27307e-10	44.8934	-5.0529e-11	54.8695	-6.477e-12	64.8735	-8.12e-13	74.8774	3.52e-13	84.8855	1.5087e-11	96.4075	1.29227e-10	105.014	1.41795e-09		36.0716	7.5488e-10	46.2814	2.2477e-11	54.8733	4.687e-12	64.8913	7.1e-13	74.8672	4.381e-12	84.8792	2.7785e-11	94.8613	1.33756e-10	106.472	8.101e-10	115.026	5.2282e-10		14.8976	8.80383e-10	14.8934	2.37813e-10	14.8695	5.1142e-11		15.0138	2.96024e-09	16.4075
16.2178	-4.1717e-10	26.4917	-4.5421e-10	34.9215	-3.21817e-10	44.9154	-4.9872e-11	54.8935	-6.073e-12	64.8955	-6.96e-13	74.9009	3.55e-13	84.9074	1.4452e-11	96.4295	1.28571e-10	105.038	1.39748e-09		36.0956	7.3375e-10	46.3053	2.1368e-11	54.8972	4.727e-12	64.9153	6.01e-13	74.8893	4.513e-12	84.9033	2.8237e-11	94.8854	1.38415e-10	106.496	8.1029e-10	115.05	5.3287e-10		14.9215	8.85873e-10	14.9154	2.3847e-10	14.8934	5.1546e-11		15.0378	2.93977e-09	16.4295
16.2417	-4.0976e-10	26.5157	-4.493e-10	34.9455	-3.10351e-10	44.9385	-4.7881e-11	54.9174	-5.579e-12	64.9194	-6.78e-13	74.9234	4.05e-13	84.9294	1.4008e-11	96.4534	1.27511e-10	105.062	1.38822e-09		36.1196	7.3e-10	46.3292	2.1482e-11	54.9192	4.536e-12	64.9393	6.82e-13	74.9113	4.546e-12	84.9273	2.8501e-11	94.9073	1.40475e-10	106.52	8.1591e-10	115.074	5.4744e-10		14.9454	8.97339e-10	14.9385	2.40461e-10	14.9174	5.204e-11		15.0617	2.93051e-09	16.4534
16.2658	-4.1361e-10	26.5397	-4.4792e-10	34.9694	-3.09509e-10	44.9615	-4.6236e-11	54.9395	-5.015e-12	64.9416	-6.61e-13	74.9455	3.2e-13	84.9515	1.3605e-11	96.4755	1.28135e-10	105.086	1.36957e-09		36.1451	7.2906e-10	46.3513	1.9172e-11	54.9412	4.336e-12	64.9632	6.26e-13	74.9352	4.774e-12	84.9493	2.8744e-11	94.9313	1.42171e-10	106.544	8.2427e-10	115.098	5.6022e-10		14.9694	8.98181e-10	14.9615	2.42106e-10	14.9395	5.2604e-11		15.0858	2.91186e-09	16.4755
16.2897	-4.088e-10	26.5637	-4.3167e-10	34.9915	-3.07862e-10	44.9854	-4.5408e-11	54.9635	-4.583e-12	64.9655	-7.29e-13	74.9695	3.5e-13	84.9754	1.3446e-11	96.4975	1.27617e-10	105.11	1.36115e-09		36.1677	7.127e-10	46.3753	1.8313e-11	54.9632	3.64e-12	64.9872	6.86e-13	74.9593	4.985e-12	84.9713	2.9573e-11	94.9552	1.43948e-10	106.569	8.2888e-10	115.12	5.9109e-10		14.9915	8.99828e-10	14.9854	2.42934e-10	14.9634	5.3036e-11		15.1098	2.90344e-09	16.4975
16.3137	-3.9089e-10	26.5878	-4.1832e-10	35.0154	-3.03584e-10	45.0074	-4.3963e-11	54.9875	-4.622e-12	64.9895	-5.26e-13	74.9935	2.83e-13	84.9974	1.3087e-11	96.5195	1.2781e-10	105.134	1.34482e-09		36.1916	6.99e-10	46.3993	2.0693e-11	54.9852	3.634e-12	65.0093	7.64e-13	74.9812	5.041e-12	84.9952	3.0281e-11	94.9772	1.45296e-10	106.592	8.4111e-10	115.142	6.0537e-10		15.0154	9.04106e-10	15.0075	2.44379e-10	14.9875	5.2997e-11		15.1337	2.88711e-09	16.5195
16.3378	-3.8054e-10	26.6118	-4.2016e-10	35.0375	-2.99268e-10	45.0314	-4.2672e-11	55.0115	-4.127e-12	65.0114	-5.42e-13	75.0175	2.67e-13	85.0214	1.2812e-11	96.5435	1.27209e-10	105.158	1.32893e-09		36.2156	6.8652e-10	46.4232	1.8823e-11	55.0073	3.317e-12	65.0313	6.98e-13	75.0032	5.256e-12	85.0173	3.0589e-11	94.9993	1.45765e-10	106.616	8.4806e-10	115.164	5.915e-10		15.0375	9.08422e-10	15.0314	2.4567e-10	15.0114	5.3492e-11		15.1579	2.87122e-09	16.5435
16.3617	-3.7413e-10	26.6358	-4.291e-10	35.0615	-2.93111e-10	45.0554	-4.1013e-11	55.0334	-3.934e-12	65.0335	-4.96e-13	75.0414	1.61e-13	85.0435	1.2529e-11	96.5654	1.2739e-10	105.182	1.31684e-09		36.2396	6.8885e-10	46.4452	1.6039e-11	55.0312	3.361e-12	65.0553	8.2e-13	75.0252	5.232e-12	85.0413	3.1865e-11	95.0212	1.49337e-10	106.64	8.4652e-10	115.186	6.0127e-10		15.0615	9.14579e-10	15.0554	2.47329e-10	15.0334	5.3685e-11		15.1817	2.85913e-09	16.5654
16.3858	-3.5115e-10	26.6597	-4.2391e-10	35.0855	-2.89482e-10	45.0775	-4.06e-11	55.0554	-3.625e-12	65.0555	-5.47e-13	75.0635	2.52e-13	85.0654	1.2104e-11	96.5876	1.27092e-10	105.206	1.30175e-09		36.2636	6.8433e-10	46.4673	1.6788e-11	55.0533	3.201e-12	65.0792	7.29e-13	75.0493	5.059e-12	85.0633	3.2187e-11	95.0433	1.50477e-10	106.664	8.4853e-10	115.209	6.0865e-10		15.0854	9.18208e-10	15.0775	2.47742e-10	15.0554	5.3994e-11		15.2058	2.84404e-09	16.5876
16.4097	-3.3692e-10	26.6838	-4.2395e-10	35.1075	-2.87708e-10	45.1014	-3.8157e-11	55.0795	-3.283e-12	65.0774	-3.86e-13	75.0855	1.6e-13	85.0875	1.2001e-11	96.6114	1.26342e-10	105.23	1.2926e-09		36.2876	7.0145e-10	46.4892	1.4726e-11	55.0754	3.107e-12	65.1012	6.99e-13	75.0733	5.194e-12	85.0872	3.2784e-11	95.0652	1.52615e-10	106.688	8.4447e-10	115.232	6.1817e-10		15.1075	9.19982e-10	15.1014	2.50185e-10	15.0794	5.4336e-11		15.2297	2.83489e-09	16.6114
16.4337	-3.4104e-10	26.7078	-4.1311e-10	35.1315	-2.84889e-10	45.1255	-3.7245e-11	55.1035	-3.074e-12	65.1014	-3.68e-13	75.1094	7.6e-14	85.1115	1.1801e-11	96.6335	1.26511e-10	105.254	1.28756e-09		36.3116	6.9644e-10	46.5112	1.2298e-11	55.0992	2.777e-12	65.1233	7.66e-13	75.0952	5.263e-12	85.1093	3.3488e-11	95.0874	1.54434e-10	106.712	8.5347e-10	115.254	6.2095e-10		15.1315	9.22801e-10	15.1256	2.51097e-10	15.1035	5.4545e-11		15.2538	2.82985e-09	16.6335
16.4578	-3.0278e-10	26.7318	-4.0271e-10	35.1534	-2.79541e-10	45.1495	-3.5793e-11	55.1255	-2.963e-12	65.1255	-3.1e-13	75.1335	1.18e-13	85.1355	1.1787e-11	96.6574	1.26445e-10	105.278	1.28161e-09		36.3356	6.9345e-10	46.5332	1.4588e-11	55.1213	2.63e-12	65.1452	7.86e-13	75.1189	5.504e-12	85.1333	3.3855e-11	95.1113	1.57504e-10	106.736	8.5032e-10	115.277	6.3093e-10		15.1534	9.28149e-10	15.1494	2.52549e-10	15.1255	5.4656e-11		15.2778	2.8239e-09	16.6574
16.4817	-3.13e-10	26.7558	-4.0412e-10	35.1754	-2.73427e-10	45.1735	-3.4384e-11	55.1494	-2.625e-12	65.1495	-4.03e-13	75.1554	6.9e-14	85.1594	1.1401e-11	96.6794	1.25208e-10	105.302	1.26716e-09		36.3596	7.0184e-10	46.5552	1.6696e-11	55.1433	2.423e-12	65.1673	8.37e-13	75.1413	5.732e-12	85.1573	3.357e-11	95.1352	1.60906e-10	106.76	8.5532e-10	115.3	6.5341e-10		15.1754	9.34263e-10	15.1735	2.53958e-10	15.1494	5.4994e-11		15.3018	2.80945e-09	16.6794
16.5057	-2.9942e-10	26.7798	-3.9734e-10	35.1975	-2.66475e-10	45.1975	-3.3063e-11	55.1714	-2.61e-12	65.1734	-2.75e-13	75.1775	4.7e-14	85.1814	1.1257e-11	96.7015	1.23637e-10	105.326	1.26077e-09		36.3836	6.9159e-10	46.5772	1.4941e-11	55.1673	2.101e-12	65.1913	7.53e-13	75.1632	5.702e-12	85.1812	3.3902e-11	95.1593	1.62322e-10	106.784	8.6446e-10	115.322	6.4936e-10		15.1975	9.41215e-10	15.1975	2.55279e-10	15.1714	5.5009e-11		15.3257	2.80306e-09	16.7015
16.5298	-2.7742e-10	26.8037	-3.8425e-10	35.2214	-2.65648e-10	45.2215	-3.1427e-11	55.1935	-2.466e-12	65.1974	-2.03e-13	75.1995	1e-13	85.2035	1.1107e-11	96.7235	1.23162e-10	105.348	1.24757e-09		36.4056	6.8194e-10	46.5993	1.0292e-11	55.1913	2.242e-12	65.2135	8.12e-13	75.1852	5.906e-12	85.2034	3.4078e-11	95.1813	1.62106e-10	106.808	8.682e-10	115.346	6.5159e-10		15.2214	9.42042e-10	15.2215	2.56915e-10	15.1935	5.5153e-11		15.3479	2.78986e-09	16.7235
16.5537	-2.8399e-10	26.8277	-3.8739e-10	35.2434	-2.64016e-10	45.2455	-2.9351e-11	55.2154	-2.13e-12	65.2195	-2.77e-13	75.2235	1.47e-13	85.2254	1.0968e-11	96.7454	1.2312e-10	105.372	1.2336e-09		36.4296	6.7517e-10	46.6212	1.0321e-11	55.2132	2.523e-12	65.2373	8.38e-13	75.2072	5.968e-12	85.2273	3.4007e-11	95.2053	1.61592e-10	106.832	8.7227e-10	115.37	6.7929e-10		15.2434	9.43674e-10	15.2455	2.58991e-10	15.2154	5.5489e-11		15.3718	2.77589e-09	16.7454
16.5777	-2.7522e-10	26.8519	-3.9354e-10	35.2674	-2.62043e-10	45.2695	-3.0564e-11	55.2375	-2.334e-12	65.2434	-1.69e-13	75.2474	-3e-14	85.2475	1.0602e-11	96.7675	1.23104e-10	105.396	1.21969e-09		36.4536	6.7217e-10	46.6433	1.2267e-11	55.2373	2.292e-12	65.2613	8.4e-13	75.2293	5.974e-12	85.2513	3.44e-11	95.2294	1.63539e-10	106.856	8.6991e-10	115.394	6.912e-10		15.2674	9.45647e-10	15.2695	2.57778e-10	15.2375	5.5285e-11		15.3957	2.76198e-09	16.7675
16.6018	-2.7627e-10	26.8758	-3.7846e-10	35.2895	-2.58925e-10	45.2934	-2.9699e-11	55.2595	-1.577e-12	65.2675	-1.95e-13	75.2714	8.9e-14	85.2695	1.0324e-11	96.7915	1.22643e-10	105.42	1.21766e-09		36.4776	6.6867e-10	46.6673	1.1237e-11	55.2612	2.49e-12	65.2833	8.08e-13	75.2533	5.919e-12	85.2752	3.4817e-11	95.2533	1.62833e-10	106.88	8.7698e-10	115.418	7.1702e-10		15.2896	9.48765e-10	15.2934	2.58643e-10	15.2595	5.6042e-11		15.4198	2.75995e-09	16.7915
16.6257	-2.4761e-10	26.8998	-3.7408e-10	35.3135	-2.54275e-10	45.3175	-2.7925e-11	55.2816	-1.346e-12	65.2915	-2.74e-13	75.2935	1.06e-13	85.2934	1.0287e-11	96.8154	1.22915e-10	105.444	1.19656e-09		36.5016	6.7162e-10	46.6912	1.1024e-11	55.2832	2.466e-12	65.3073	8.31e-13	75.2773	6.091e-12	85.2973	3.5034e-11	95.2772	1.66027e-10	106.904	8.7873e-10	115.442	7.2479e-10		15.3135	9.53415e-10	15.3175	2.60417e-10	15.2816	5.6273e-11		15.4438	2.73885e-09	16.8154
16.6497	-2.3366e-10	26.9238	-3.7444e-10	35.3354	-2.52276e-10	45.3415	-2.7551e-11	55.3055	-1.205e-12	65.3155	-7.1e-14	75.3174	2.7e-14	85.3175	1.0267e-11	96.8374	1.23159e-10	105.468	1.19091e-09		36.5256	6.8172e-10	46.7132	1.0338e-11	55.3053	2.014e-12	65.3312	7.89e-13	75.3013	6.245e-12	85.3213	3.5803e-11	95.2992	1.67837e-10	106.928	8.7817e-10	115.466	7.4599e-10		15.3354	9.55414e-10	15.3415	2.60791e-10	15.3055	5.6414e-11		15.4677	2.7332e-09	16.8374
16.6738	-2.1335e-10	26.9478	-3.7089e-10	35.3574	-2.48183e-10	45.3654	-2.6539e-11	55.3276	-7.38e-13	65.3394	-2.13e-13	75.3414	1.6e-14	85.3394	9.995e-12	96.8596	1.23881e-10	105.492	1.18144e-09		36.5496	6.7844e-10	46.7352	7.449e-12	55.3293	1.972e-12	65.3534	8.96e-13	75.3253	6.28e-12	85.3453	3.6135e-11	95.3213	1.70888e-10	106.952	8.8089e-10	115.49	7.5607e-10		15.3574	9.59507e-10	15.3654	2.61803e-10	15.3276	5.6881e-11		15.492	2.72373e-09	16.8596
16.6978	-2.205e-10	26.9717	-3.662e-10	35.3795	-2.46292e-10	45.3875	-2.524e-11	55.3515	-3.6e-13	65.3614	-1.89e-13	75.3635	-1.8e-14	85.3615	9.698e-12	96.8835	1.23257e-10	105.516	1.17863e-09		36.5736	6.5892e-10	46.7592	6.709e-12	55.3533	1.891e-12	65.3773	8.56e-13	75.3493	6.424e-12	85.3693	3.6831e-11	95.3453	1.7133e-10	106.976	8.9211e-10	115.514	7.4816e-10		15.3795	9.61398e-10	15.3875	2.63102e-10	15.3515	5.7259e-11		15.5158	2.72092e-09	16.8835
16.7217	-2.0281e-10	26.9957	-3.5729e-10	35.4015	-2.42786e-10	45.4114	-2.4369e-11	55.3754	-3.14e-13	65.3854	-8.4e-14	75.3875	3e-14	85.3834	9.638e-12	96.9057	1.23468e-10	105.54	1.17108e-09		36.5976	6.5174e-10	46.7813	8.849e-12	55.3753	1.817e-12	65.4013	8.49e-13	75.3733	6.37e-12	85.3932	3.7178e-11	95.3694	1.74111e-10	107	8.9107e-10	115.538	7.7021e-10		15.4015	9.64904e-10	15.4114	2.63973e-10	15.3754	5.7305e-11		15.5397	2.71337e-09	16.9057
16.7458	-2.0076e-10	27.0197	-3.5062e-10	35.4241	-2.38831e-10	45.4334	-2.2597e-11	55.3974	-2.09e-13	65.4075	-1.4e-14	75.4115	-5.5e-14	85.4054	9.643e-12	96.9295	1.21927e-10	105.562	1.1652e-09		36.6216	6.5591e-10	46.8053	4.719e-12	55.3993	1.561e-12	65.4253	9.54e-13	75.3973	6.382e-12	85.4153	3.7833e-11	95.3933	1.77985e-10	107.024	8.8722e-10	115.562	7.7254e-10		15.4241	9.68859e-10	15.4334	2.65745e-10	15.3974	5.741e-11		15.5619	2.70749e-09	16.9295
16.7698	-2.0233e-10			35.4454	-2.36642e-10	45.4555	-2.3122e-11	55.4195	7.3e-14	65.4315	2e-14	75.4354	-1.51e-13	85.4279	9.478e-12	96.9534	1.21271e-10	105.586	1.15712e-09		36.6456	6.5566e-10	46.8293	3.79e-12	55.4233	1.458e-12	65.4493	1.023e-12	75.4193	6.17e-12	85.4393	3.7951e-11	95.4173	1.7636e-10			115.586	7.6992e-10		15.4454	9.71048e-10	15.4555	2.6522e-10	15.4195	5.7692e-11		15.5858	2.69941e-09	16.9534
16.7938	-2.0386e-10			35.4675	-2.34337e-10	45.4794	-2.1531e-11	55.4434	2.34e-13	65.4555	3e-14	75.4575	1.8e-14	85.4514	9.407e-12	96.9755	1.21235e-10	105.61	1.14805e-09		36.6696	6.4391e-10	46.8533	6.342e-12	55.4473	1.327e-12	65.4732	7.73e-13	75.4413	6.296e-12	85.4633	3.8707e-11	95.4393	1.78133e-10			115.61	7.7754e-10		15.4675	9.73353e-10	15.4794	2.66811e-10	15.4435	5.7853e-11		15.6098	2.69034e-09	16.9755
[truncated: 81 more rows]
[truncated: 3 more columns]

## Sheet: Figure7
Figure7f							Figure7g
Time	Vtg	Time	Vbg	Time	PSC		Time	PSC	Time	PSC
0	0.00318	0	0.00318	0.03221	4.85361e-09		1.92256	2.5694e-10	1.92256	2.5694e-10
0.0005	0.00318	0.0005	0.00318	0.04645	2.06444e-09		1.92704	2.6165e-10	1.92704	2.6165e-10
[truncated: 47,698 more rows]

## Sheet: FigureS2
a				b				c				d				e
[truncated: 403 more rows]

[truncated: 20 more sheets: FigureS3, FigureS4, FigureS5, FigureS6, FigureS7, FigureS9, FigureS10, FigureS11, FigureS12, FigureS13, FigureS14, FigureS15, FigureS16, FigureS17, FigureS18, FigureS19, FigureS20, FigureS21, FigureS22, FigureS23]
